# Supplementary material for: Reconstructing the Genomic Content of Microbiome Taxa through Shotgun Metagenomic Deconvolution
Source: PLoS Comput Biol. 2013 Oct 17;9(10):e1003292. doi: 10.1371/journal.pcbi.1003292 (PMC3798274; doi:10.1371/journal.pcbi.1003292)
Supplement: Dataset S1 — Species gene lengths and species and gene abundances for each sample and for each simulated dataset modeled without sequencing and annotation error. The number of species and parameter ν are given for each dataset. Gene 100 corresponds to the constant copy number gene used to normalize samples. (XLS) [file pcbi.1003292.s001.xls]

## Sheet: Species definitions
	Gene 1	Gene 2	Gene 3	Gene 4	Gene 5	Gene 6	Gene 7	Gene 8	Gene 9	Gene 10	Gene 11	Gene 12	Gene 13	Gene 14	Gene 15	Gene 16	Gene 17	Gene 18	Gene 19	Gene 20	Gene 21	Gene 22	Gene 23	Gene 24	Gene 25	Gene 26	Gene 27	Gene 28	Gene 29	Gene 30	Gene 31	Gene 32	Gene 33	Gene 34	Gene 35	Gene 36	Gene 37	Gene 38	Gene 39	Gene 40	Gene 41	Gene 42	Gene 43	Gene 44	Gene 45	Gene 46	Gene 47	Gene 48	Gene 49
Species 1	0	4602	0	848	1681	2916	4805	4839	1125	4865	0	2633	4082	1052	2340	0	0	0	3417	0	4306	0	0	3886	3819	0	3415	0	3648	546	1674	612	0	0	3596	1858	4771	558	0	2155	0	0	0	0	2450	0	0	0	1669
Species 2	984	4602	3309	0	1681	0	4805	0	0	0	4803	0	4082	1052	0	0	4044	4814	6834	0	4306	4697	3522	3886	3819	0	0	1187	3648	0	1674	612	846	0	0	0	4771	558	2418	0	3922	0	0	2653	0	0	0	3872	0
Species 3	0	4602	3309	0	1681	0	9610	4839	1125	4865	0	2633	4082	0	2340	0	4044	0	0	0	4306	4697	3522	3886	3819	0	0	1187	3648	0	1674	0	0	0	3596	0	4771	0	0	0	7844	4058	1259	0	2450	0	0	0	0
Species 4	984	0	3309	0	0	0	4805	0	0	4865	0	0	0	0	2340	0	4044	0	0	0	4306	0	0	0	3819	2204	0	1187	0	0	1674	0	0	0	0	0	0	558	2418	2155	3922	0	0	0	2450	0	0	0	1669
Species 5	984	0	0	0	0	0	4805	0	0	0	0	0	4082	1052	2340	4613	4044	4814	3417	0	4306	0	0	0	3819	0	0	0	0	0	1674	0	0	4188	3596	1858	0	558	2418	0	3922	0	1259	0	0	3373	3663	0	0
Species 6	0	0	3309	0	1681	0	0	0	1125	0	0	0	0	0	2340	4613	4044	0	0	0	4306	0	3522	3886	0	2204	0	1187	3648	0	1674	0	846	0	0	1858	0	0	0	2155	3922	4058	1259	0	0	0	0	3872	1669
Species 7	0	4602	0	0	1681	2916	4805	0	1125	0	0	0	4082	1052	2340	0	4044	0	0	564	0	0	3522	3886	0	0	0	1187	0	0	0	612	0	0	0	1858	4771	0	0	2155	0	4058	0	2653	0	0	0	0	0
Species 8	984	9204	3309	848	0	2916	0	4839	1125	0	0	0	4082	1052	2340	0	0	0	3417	0	4306	0	3522	3886	7638	0	3415	0	3648	546	0	0	0	4188	3596	1858	4771	0	0	2155	3922	4058	0	0	0	3373	0	0	1669
Species 9	0	0	0	0	0	0	0	4839	0	0	0	0	4082	0	2340	0	4044	0	3417	0	4306	0	3522	3886	3819	0	3415	1187	3648	0	0	612	846	0	0	0	0	558	0	2155	0	8116	1259	0	2450	0	0	0	0
Species 10	984	4602	3309	848	0	2916	0	0	1125	4865	0	0	0	0	4680	4613	4044	0	0	0	4306	0	3522	0	0	2204	0	0	0	0	1674	0	846	4188	0	1858	0	0	0	2155	0	0	0	0	0	3373	0	0	0
Species 11	984	0	0	848	0	2916	4805	0	1125	0	0	0	4082	0	0	4613	4044	4814	3417	0	4306	0	0	3886	0	0	0	0	3648	1092	1674	0	0	0	0	1858	0	0	0	2155	3922	0	0	0	0	0	0	0	1669
Species 12	984	0	0	0	1681	0	4805	4839	1125	4865	0	5266	4082	0	0	0	4044	0	0	564	0	0	0	0	3819	0	3415	0	0	0	1674	0	0	0	0	1858	4771	558	0	0	3922	0	1259	2653	0	0	7326	0	0
Species 13	984	0	0	848	0	0	4805	4839	1125	4865	4803	2633	4082	0	0	0	4044	0	0	564	0	9394	0	3886	0	0	0	1187	0	546	1674	0	0	0	0	1858	4771	558	0	2155	3922	0	0	0	0	0	0	3872	0
Species 14	984	0	0	0	1681	0	0	4839	0	0	4803	0	4082	0	2340	4613	4044	0	0	0	4306	0	3522	3886	3819	0	3415	0	3648	0	1674	0	0	4188	0	1858	4771	558	0	2155	0	0	1259	2653	2450	3373	0	0	1669
Species 15	0	4602	3309	0	0	2916	0	4839	1125	4865	4803	2633	0	0	0	4613	0	9628	3417	0	4306	4697	0	3886	3819	0	0	0	3648	546	0	0	846	0	3596	1858	4771	0	0	2155	0	4058	1259	2653	0	0	3663	3872	0
Species 16	984	0	0	0	1681	0	0	4839	0	4865	4803	2633	4082	0	4680	0	4044	0	3417	0	4306	0	3522	3886	3819	0	0	0	3648	546	1674	612	846	0	0	0	4771	558	0	2155	3922	0	0	2653	0	0	3663	3872	0
Species 17	984	0	3309	848	1681	0	4805	4839	1125	0	0	0	4082	1052	2340	4613	0	0	0	0	4306	0	3522	3886	3819	2204	3415	0	3648	1092	1674	0	0	4188	3596	0	0	0	0	2155	3922	4058	1259	2653	0	3373	3663	0	1669
Species 18	984	0	3309	0	1681	0	0	4839	1125	0	0	2633	4082	0	2340	4613	4044	4814	0	0	4306	0	3522	0	3819	2204	3415	0	3648	546	1674	0	846	4188	0	3716	0	0	4836	2155	0	0	1259	2653	0	6746	0	3872	0
Species 19	984	0	0	0	1681	2916	4805	4839	1125	4865	0	0	0	0	0	4613	4044	0	0	564	0	0	3522	0	0	0	3415	0	3648	546	0	0	0	0	0	1858	4771	558	2418	0	0	4058	1259	0	0	3373	0	0	0
Species 20	984	4602	3309	0	0	0	4805	0	0	0	0	0	4082	0	4680	4613	4044	0	3417	564	4306	0	3522	3886	3819	0	3415	0	3648	0	1674	612	0	0	0	1858	0	1116	2418	0	0	0	0	2653	0	0	0	0	0
Species 21	984	4602	0	0	0	0	0	0	1125	0	4803	0	4082	0	0	0	4044	4814	3417	564	4306	0	3522	3886	0	0	3415	0	3648	546	1674	612	0	0	0	0	0	0	0	2155	0	0	0	0	0	0	0	0	0
Species 22	0	4602	3309	0	1681	2916	0	0	1125	4865	4803	0	0	1052	2340	4613	4044	0	0	564	4306	0	3522	7772	3819	0	0	0	3648	546	1674	612	0	0	0	1858	4771	0	0	2155	0	4058	1259	0	2450	0	0	3872	1669
Species 23	984	0	0	0	1681	2916	4805	4839	0	0	0	2633	4082	1052	2340	0	4044	0	0	0	4306	0	3522	3886	0	0	3415	0	0	0	1674	0	846	0	3596	1858	4771	558	0	0	3922	4058	0	0	0	0	3663	0	0
Species 24	984	0	3309	0	0	0	4805	0	0	4865	0	0	4082	0	0	0	0	0	0	0	4306	0	0	3886	3819	0	6830	2374	3648	0	0	0	846	4188	0	0	4771	558	0	0	3922	4058	1259	0	0	3373	0	3872	0
Species 25	984	4602	3309	0	0	0	0	4839	1125	0	0	2633	4082	0	2340	0	0	0	0	0	4306	0	0	0	3819	0	0	0	0	0	1674	0	0	0	3596	1858	4771	558	0	2155	0	0	0	0	0	3373	0	0	1669
Species 26	0	0	3309	848	0	2916	4805	0	1125	0	0	0	4082	1052	0	0	4044	0	0	0	0	0	0	7772	3819	0	0	1187	0	546	1674	612	0	0	0	0	0	558	2418	0	3922	0	0	0	0	0	0	0	0
Species 27	984	0	0	0	1681	0	4805	4839	1125	0	0	2633	4082	0	2340	4613	4044	4814	0	0	4306	4697	3522	0	0	0	3415	0	3648	0	1674	0	0	0	0	1858	4771	558	0	2155	3922	4058	0	2653	0	3373	3663	0	0
Species 28	984	4602	3309	848	0	0	4805	4839	0	0	0	2633	0	0	2340	4613	4044	0	0	0	4306	0	3522	3886	3819	0	0	0	3648	0	1674	0	0	0	3596	1858	4771	0	2418	0	0	0	1259	5306	0	0	0	0	1669
Species 29	984	4602	0	0	1681	2916	4805	0	1125	4865	4803	2633	4082	1052	0	4613	4044	0	3417	0	0	4697	3522	0	3819	0	6830	0	3648	0	1674	0	0	0	3596	1858	4771	558	0	2155	3922	0	2518	0	0	3373	0	3872	0
Species 30	0	0	3309	848	1681	0	4805	4839	0	0	0	2633	0	0	2340	0	4044	0	3417	564	4306	0	3522	3886	3819	0	3415	1187	3648	546	1674	0	846	4188	0	1858	0	0	0	2155	0	4058	0	0	0	0	3663	3872	0
Species 31	984	0	3309	848	0	2916	0	0	0	4865	0	0	4082	0	4680	4613	4044	0	0	0	4306	0	0	3886	0	0	3415	0	3648	0	0	0	0	0	0	1858	0	558	0	2155	3922	0	1259	2653	2450	0	0	0	1669
Species 32	984	0	0	848	0	0	0	4839	1125	4865	0	0	4082	0	2340	4613	4044	0	3417	0	0	4697	3522	3886	3819	2204	0	1187	3648	546	0	0	846	4188	0	1858	0	558	2418	4310	3922	4058	2518	0	0	0	3663	3872	0
Species 33	0	4602	3309	848	1681	0	0	0	1125	4865	0	2633	8164	0	2340	4613	4044	4814	3417	0	4306	0	0	0	7638	2204	3415	0	3648	0	1674	612	846	0	0	1858	0	0	0	0	3922	0	1259	2653	2450	0	0	0	0
Species 34	984	0	0	0	1681	0	4805	4839	1125	4865	0	0	4082	0	2340	4613	4044	0	0	0	4306	0	3522	3886	3819	0	0	1187	3648	546	0	0	0	0	3596	1858	0	558	2418	2155	3922	0	0	2653	2450	3373	0	0	0
Species 35	984	0	0	0	1681	2916	4805	4839	0	4865	0	0	4082	0	2340	0	4044	0	0	0	4306	0	0	3886	0	0	3415	0	0	0	0	0	846	0	3596	1858	0	558	0	2155	0	4058	1259	2653	0	0	7326	0	1669
Species 36	984	0	0	0	1681	0	4805	0	1125	0	0	0	0	0	2340	0	0	9628	3417	564	4306	0	0	0	0	2204	0	0	0	0	1674	612	0	4188	0	0	4771	0	2418	2155	0	4058	0	2653	0	3373	0	3872	1669
Species 37	0	4602	0	0	1681	0	4805	4839	2250	0	4803	0	4082	1052	0	0	4044	0	0	0	4306	0	3522	0	3819	0	0	0	3648	546	1674	0	0	4188	0	0	0	558	0	2155	3922	0	2518	0	0	3373	0	0	0
Species 38	984	0	0	0	0	0	0	4839	1125	0	4803	0	4082	1052	2340	0	4044	0	3417	0	4306	0	3522	3886	3819	0	0	1187	0	0	1674	0	846	4188	0	1858	4771	0	0	2155	3922	0	1259	2653	0	0	0	0	0
Species 39	984	0	3309	0	0	0	4805	4839	0	4865	0	0	0	0	2340	4613	0	4814	3417	564	4306	0	3522	3886	3819	2204	0	0	3648	1092	1674	0	0	0	0	1858	9542	0	0	0	0	0	0	0	0	0	0	0	1669
Species 40	0	4602	3309	0	1681	2916	0	4839	1125	0	0	0	4082	0	0	4613	4044	0	3417	0	0	4697	3522	3886	3819	4408	0	1187	3648	546	1674	612	0	0	0	0	4771	0	2418	2155	0	0	0	2653	2450	0	0	0	0
Species 41	984	0	3309	0	1681	0	0	4839	1125	4865	0	0	4082	0	0	9226	4044	0	0	0	4306	0	3522	3886	0	0	0	1187	0	0	3348	0	846	0	3596	0	0	558	0	2155	0	4058	0	0	0	0	3663	0	0
Species 42	984	0	3309	0	1681	2916	0	4839	1125	0	0	0	0	1052	2340	0	4044	0	0	564	0	0	3522	7772	3819	0	3415	0	3648	0	1674	0	0	0	0	0	0	0	0	2155	3922	4058	1259	2653	2450	0	0	0	1669
Species 43	0	0	0	0	1681	0	4805	0	1125	4865	4803	0	4082	0	2340	0	4044	4814	3417	0	4306	0	3522	0	0	2204	0	0	3648	1092	1674	0	0	0	3596	1858	4771	558	0	0	0	0	0	2653	2450	3373	0	3872	1669
Species 44	984	0	0	0	0	0	0	0	1125	0	0	0	4082	0	2340	0	0	0	0	0	4306	4697	3522	0	3819	2204	0	1187	3648	0	1674	612	0	4188	3596	1858	4771	0	0	0	0	0	0	0	0	0	0	3872	1669
Species 45	984	4602	0	0	0	2916	0	4839	1125	0	0	2633	4082	0	2340	0	4044	4814	0	0	4306	4697	3522	0	3819	0	3415	0	3648	0	1674	0	846	8376	3596	1858	0	558	2418	2155	3922	4058	1259	0	0	0	0	0	3338
Species 46	984	0	0	0	1681	0	4805	0	1125	4865	0	0	8164	0	2340	4613	4044	4814	3417	0	4306	0	3522	3886	3819	0	0	1187	0	0	1674	612	846	0	0	0	4771	558	0	2155	3922	0	1259	0	0	0	0	3872	0
Species 47	984	0	0	0	0	2916	0	4839	0	0	0	0	0	0	2340	4613	4044	0	3417	0	4306	0	3522	3886	0	2204	0	0	3648	0	1674	0	0	0	0	1858	4771	0	0	2155	3922	4058	0	2653	0	0	0	0	0
Species 48	984	4602	3309	0	1681	2916	4805	4839	1125	9730	0	2633	0	0	0	0	0	0	3417	0	4306	0	0	3886	3819	0	6830	1187	0	546	1674	0	0	4188	0	1858	4771	558	0	0	7844	4058	1259	0	0	0	0	0	0
Species 49	1968	0	3309	848	0	2916	4805	4839	1125	4865	0	0	4082	1052	0	4613	4044	0	0	0	0	0	0	0	0	0	3415	0	3648	0	1674	0	0	0	0	3716	4771	558	0	0	3922	4058	1259	0	2450	6746	0	0	0
Species 50	0	0	3309	0	0	2916	0	4839	0	0	0	2633	4082	0	2340	0	4044	4814	0	564	0	0	0	3886	0	0	0	0	3648	546	0	1224	846	4188	0	3716	0	558	0	2155	3922	0	0	2653	0	3373	0	3872	0
Species 51	0	4602	0	0	1681	0	0	4839	0	0	0	2633	0	1052	2340	0	0	0	3417	0	4306	4697	0	3886	0	0	3415	0	0	0	0	0	846	0	0	0	0	0	0	0	0	0	1259	2653	0	0	0	0	0
Species 52	0	4602	3309	848	0	0	9610	4839	2250	4865	0	0	4082	1052	2340	4613	4044	0	0	0	4306	0	3522	0	3819	2204	0	1187	3648	546	0	0	0	0	0	1858	0	0	0	2155	0	0	0	0	2450	3373	0	0	0
Species 53	984	4602	3309	848	1681	0	0	4839	0	4865	4803	0	4082	0	2340	4613	0	0	0	564	4306	0	3522	3886	7638	0	0	0	0	546	1674	0	0	0	0	1858	4771	558	0	2155	0	0	0	2653	0	3373	3663	0	0
Species 54	0	0	0	848	1681	0	4805	4839	1125	0	0	0	4082	1052	2340	0	4044	0	3417	0	4306	0	3522	3886	3819	0	3415	2374	3648	546	1674	612	846	0	3596	1858	4771	558	2418	2155	0	0	1259	0	0	3373	3663	0	0
Species 55	984	4602	3309	0	1681	0	4805	0	0	4865	0	0	4082	0	0	0	4044	0	0	564	4306	0	3522	3886	3819	0	0	1187	0	0	1674	0	0	0	3596	1858	0	0	4836	2155	3922	4058	1259	2653	0	0	0	0	1669
Species 56	984	0	0	0	0	0	4805	0	0	4865	4803	2633	4082	1052	4680	0	4044	4814	3417	564	4306	0	0	7772	3819	0	0	0	3648	0	0	612	0	4188	0	1858	4771	558	0	2155	3922	0	1259	2653	0	0	3663	0	0
Species 57	984	4602	6618	0	0	0	4805	0	1125	0	9606	0	4082	0	2340	4613	4044	0	0	0	4306	0	0	0	3819	0	0	0	3648	0	1674	0	0	0	0	0	0	0	2418	0	3922	0	0	0	0	0	0	0	1669
Species 58	984	4602	0	848	1681	0	4805	4839	1125	0	4803	2633	4082	0	0	4613	4044	0	3417	0	4306	4697	3522	3886	3819	2204	3415	0	3648	546	1674	0	0	4188	0	1858	9542	0	0	2155	0	0	0	0	0	0	0	3872	1669
Species 59	0	0	3309	848	0	0	4805	0	0	0	0	2633	4082	0	0	4613	4044	0	0	0	4306	0	0	3886	3819	0	3415	0	3648	1092	1674	612	0	0	0	1858	4771	0	2418	2155	3922	0	0	2653	2450	3373	3663	3872	0
Species 60	984	0	0	0	1681	2916	4805	0	1125	0	0	0	0	0	2340	4613	4044	0	3417	0	0	0	3522	3886	3819	0	3415	0	3648	546	0	0	1692	0	0	0	0	558	2418	2155	0	4058	1259	0	0	0	0	0	0
Species 61	0	0	3309	0	1681	0	4805	4839	0	0	4803	0	0	1052	2340	0	4044	0	3417	0	4306	4697	3522	0	3819	0	0	1187	3648	0	0	612	0	0	0	1858	0	1116	2418	0	0	0	1259	0	0	0	0	0	0
Species 62	984	0	3309	0	1681	0	0	4839	0	0	0	0	0	0	2340	4613	4044	0	0	0	4306	0	7044	3886	3819	2204	0	1187	0	0	0	0	846	0	3596	1858	4771	0	0	0	0	0	1259	2653	0	6746	0	0	0
Species 63	0	4602	0	0	1681	0	4805	4839	1125	0	0	0	4082	0	2340	4613	4044	4814	0	0	4306	0	3522	3886	3819	2204	0	0	3648	0	1674	0	0	4188	0	0	0	0	0	0	3922	4058	0	2653	0	0	3663	3872	0
Species 64	984	0	3309	0	1681	0	4805	4839	1125	4865	0	0	0	0	2340	0	4044	4814	3417	0	4306	0	7044	3886	3819	2204	0	0	3648	546	1674	612	846	0	0	1858	4771	558	2418	2155	3922	0	0	2653	2450	0	0	3872	0
Species 65	984	0	3309	848	1681	0	4805	4839	1125	4865	0	0	4082	0	2340	4613	4044	0	0	0	4306	4697	0	0	3819	0	3415	2374	3648	0	1674	612	0	0	0	1858	4771	1116	0	2155	7844	4058	1259	2653	2450	0	0	0	1669
Species 66	984	0	0	0	1681	2916	0	0	2250	4865	0	2633	0	1052	2340	4613	4044	0	0	564	0	4697	3522	0	0	2204	0	1187	0	0	1674	0	0	4188	0	1858	0	558	0	4310	0	4058	1259	0	0	0	3663	0	1669
Species 67	984	0	0	848	1681	2916	4805	0	0	0	0	0	4082	0	2340	4613	0	0	0	0	8612	0	3522	0	3819	0	0	1187	0	546	1674	0	846	4188	0	1858	4771	0	0	2155	0	0	0	0	0	3373	3663	0	1669
Species 68	984	4602	0	0	0	0	0	4839	1125	0	0	2633	4082	0	2340	4613	4044	4814	3417	0	4306	0	3522	3886	3819	0	0	0	3648	546	1674	0	846	0	3596	0	0	0	2418	0	0	0	0	2653	0	0	3663	0	0
Species 69	984	4602	0	1696	1681	0	4805	0	1125	0	0	2633	4082	0	2340	0	4044	0	0	564	4306	0	0	3886	3819	0	0	1187	3648	0	1674	612	846	0	0	0	0	558	0	2155	0	0	0	2653	0	3373	0	0	1669
Species 70	984	4602	3309	0	0	2916	0	0	1125	4865	4803	5266	4082	0	0	0	4044	9628	0	0	4306	0	3522	3886	3819	0	3415	0	3648	546	0	0	0	0	0	1858	0	558	2418	2155	3922	4058	0	0	2450	3373	0	3872	0
Species 71	984	0	0	0	0	0	4805	4839	0	0	4803	0	4082	1052	0	0	4044	0	3417	0	4306	0	3522	3886	3819	0	0	0	7296	0	1674	0	0	0	3596	1858	4771	0	2418	2155	3922	4058	1259	2653	0	3373	0	3872	0
Species 72	0	0	0	848	1681	2916	0	0	0	0	0	0	4082	0	2340	0	4044	0	0	0	0	0	0	0	3819	2204	3415	0	3648	546	1674	612	0	0	0	1858	4771	0	0	2155	3922	0	1259	2653	0	0	0	0	1669
Species 73	984	0	3309	0	0	0	0	0	1125	9730	4803	2633	4082	1052	0	0	4044	0	0	0	4306	0	3522	3886	0	0	3415	0	0	0	1674	0	846	0	0	0	0	0	0	2155	3922	0	1259	0	0	0	0	0	1669
Species 74	984	0	3309	0	0	2916	4805	4839	1125	4865	0	0	4082	0	2340	0	4044	4814	0	0	4306	0	3522	3886	3819	0	3415	0	3648	546	0	0	0	0	0	1858	4771	558	0	0	0	4058	0	0	2450	0	0	0	0
Species 75	984	4602	0	0	1681	0	4805	4839	0	0	0	0	4082	0	0	4613	4044	0	3417	564	4306	0	3522	3886	0	0	3415	0	3648	1092	3348	0	0	4188	0	1858	4771	0	2418	0	0	4058	0	0	0	0	0	0	0
Species 76	0	4602	3309	0	0	2916	0	4839	1125	4865	0	0	0	1052	2340	4613	4044	0	3417	0	0	0	0	3886	3819	0	3415	0	3648	0	1674	0	0	0	0	0	0	558	0	2155	3922	0	0	0	0	3373	0	0	1669
Species 77	0	0	3309	0	0	0	0	4839	0	0	0	0	4082	0	0	4613	0	0	0	564	4306	0	0	3886	0	0	0	0	3648	546	1674	0	0	0	3596	1858	0	0	0	2155	3922	0	1259	0	2450	0	0	0	0
Species 78	0	4602	0	848	0	2916	4805	0	1125	4865	4803	0	4082	1052	0	0	0	0	3417	0	0	0	3522	3886	3819	0	0	0	3648	0	0	0	846	4188	3596	1858	4771	558	0	2155	0	0	1259	2653	0	0	3663	3872	0
Species 79	984	0	0	848	1681	0	4805	4839	2250	0	0	2633	4082	0	2340	4613	4044	0	3417	0	4306	0	0	3886	0	0	3415	0	0	0	1674	612	0	0	3596	0	4771	558	0	2155	3922	0	0	0	0	0	0	3872	0
Species 80	984	4602	3309	0	0	0	4805	0	2250	4865	0	2633	4082	0	2340	0	0	0	3417	564	4306	4697	0	0	0	0	3415	1187	0	546	1674	0	0	4188	0	1858	4771	558	0	2155	3922	4058	1259	0	0	3373	0	0	0
Species 81	984	4602	0	0	1681	2916	0	0	1125	0	4803	0	4082	0	2340	4613	4044	4814	0	564	4306	0	0	3886	3819	0	0	1187	3648	0	1674	0	846	0	0	1858	0	558	0	0	3922	4058	1259	0	0	0	0	0	0
Species 82	984	4602	3309	848	1681	0	0	4839	0	4865	0	2633	0	0	2340	0	8088	4814	0	0	4306	0	3522	3886	3819	0	0	0	3648	546	0	612	0	0	3596	1858	0	558	0	0	3922	4058	1259	2653	0	3373	3663	0	1669
Species 83	984	4602	3309	0	0	0	0	4839	1125	0	4803	5266	4082	1052	2340	0	4044	0	3417	0	4306	0	0	3886	3819	0	0	1187	3648	546	1674	0	0	4188	0	0	4771	0	2418	2155	3922	0	0	0	0	0	0	0	1669
Species 84	984	0	3309	0	0	0	4805	0	1125	4865	0	2633	0	0	2340	4613	4044	0	0	0	4306	0	3522	3886	0	0	3415	0	0	0	1674	0	0	4188	0	1858	0	558	0	2155	0	8116	1259	2653	0	3373	0	7744	1669
Species 85	984	4602	3309	0	0	2916	4805	4839	1125	9730	0	0	4082	0	2340	0	0	4814	3417	564	4306	0	0	0	3819	0	3415	0	3648	0	0	612	846	0	3596	1858	4771	558	2418	0	0	0	1259	0	2450	3373	3663	0	0
Species 86	0	4602	0	848	1681	0	4805	0	1125	4865	0	0	4082	1052	2340	4613	0	0	0	0	4306	0	3522	3886	3819	0	3415	0	3648	0	1674	612	0	0	0	1858	4771	0	0	2155	3922	8116	1259	2653	0	0	3663	3872	0
Species 87	0	0	0	0	0	0	4805	4839	0	4865	0	0	4082	0	2340	4613	4044	0	3417	0	0	0	3522	3886	3819	4408	3415	1187	0	546	1674	0	0	0	7192	1858	0	0	2418	2155	3922	0	0	0	0	3373	0	3872	0
Species 88	984	4602	3309	0	0	0	4805	0	0	0	4803	0	4082	0	0	0	0	0	0	1128	4306	4697	3522	0	3819	2204	3415	0	3648	0	1674	0	0	0	0	0	0	0	0	2155	3922	4058	0	0	2450	0	0	0	1669
Species 89	984	0	0	0	1681	2916	4805	0	0	0	0	2633	4082	1052	2340	4613	4044	4814	0	564	4306	4697	0	3886	0	0	0	1187	0	546	1674	0	0	0	0	1858	0	558	0	2155	3922	4058	0	2653	0	0	3663	0	0
Species 90	0	0	3309	0	1681	0	0	4839	1125	0	0	2633	4082	0	2340	4613	4044	0	3417	564	0	0	7044	7772	3819	0	3415	0	0	0	1674	0	0	4188	0	0	4771	558	0	2155	0	0	0	0	0	0	0	0	1669
Species 91	984	0	0	848	1681	2916	4805	9678	0	4865	0	0	4082	0	2340	4613	4044	0	0	0	4306	4697	3522	0	0	2204	0	2374	3648	0	1674	0	0	4188	3596	0	4771	0	0	2155	0	4058	0	2653	2450	0	0	3872	0
Species 92	984	0	3309	0	1681	0	0	4839	2250	0	0	0	4082	0	2340	9226	4044	0	3417	0	4306	0	3522	3886	3819	2204	0	0	0	0	1674	612	846	0	0	1858	4771	0	2418	2155	3922	0	1259	0	0	3373	0	3872	1669
Species 93	984	0	0	848	1681	2916	4805	4839	1125	0	0	2633	4082	1052	0	4613	4044	4814	3417	0	4306	0	3522	0	0	0	3415	0	3648	0	3348	0	846	0	0	1858	4771	0	0	2155	0	0	1259	2653	2450	0	0	0	0
Species 94	1968	0	0	848	1681	0	0	4839	0	0	0	0	0	0	0	0	4044	0	3417	0	4306	0	0	0	3819	2204	3415	0	3648	546	1674	0	0	0	3596	1858	4771	558	2418	2155	7844	0	1259	0	0	0	0	0	0
Species 95	984	0	3309	0	0	0	4805	4839	1125	4865	0	0	4082	1052	0	0	0	0	0	0	4306	0	0	3886	0	0	0	0	3648	0	0	0	0	0	0	0	9542	558	0	0	3922	0	0	0	2450	3373	0	0	1669
Species 96	0	4602	0	0	0	0	4805	0	2250	0	0	2633	0	0	2340	4613	4044	0	0	0	0	0	3522	3886	3819	0	0	0	3648	1092	1674	0	846	0	0	1858	0	558	0	0	3922	4058	0	2653	0	0	0	0	0
Species 97	0	0	0	0	1681	0	0	0	0	4865	4803	0	4082	1052	0	0	4044	0	3417	0	4306	4697	0	0	3819	0	0	0	3648	546	0	0	0	4188	3596	1858	0	0	0	0	0	0	0	0	0	3373	0	0	0
Species 98	984	0	3309	0	0	0	0	4839	1125	0	4803	0	0	0	2340	0	4044	0	0	0	4306	0	3522	3886	3819	0	0	1187	3648	0	1674	612	0	4188	0	1858	0	558	0	2155	0	0	1259	2653	0	0	3663	0	0
Species 99	984	0	3309	0	0	2916	4805	4839	1125	4865	0	0	4082	0	0	0	4044	0	3417	0	4306	0	3522	3886	3819	0	6830	1187	3648	1092	1674	612	846	0	0	0	4771	0	0	2155	0	0	0	0	0	0	0	3872	0
Species 100	0	4602	0	848	1681	2916	4805	0	1125	0	0	0	4082	0	2340	0	4044	0	0	0	0	0	3522	3886	0	0	0	0	0	546	0	0	846	0	0	1858	4771	1116	2418	2155	0	0	1259	2653	0	0	0	0	0
[truncated: 51 more columns]

## Sheet: Species - 20 Species, nu=0.00
	Species 1	Species 2	Species 3	Species 4	Species 5	Species 6	Species 7	Species 8	Species 9	Species 10	Species 11	Species 12	Species 13	Species 14	Species 15	Species 16	Species 17	Species 18	Species 19	Species 20
Sample 1	0.0148317	0.0924969	0.0548123	0.0272119	0.000208425	0.00314481	0.00406877	0.0548399	0.00407046	0.0161232	0.0290166	0.0045649	0.233937	0.01569	0.174656	0.00178305	0.267323	0.000722844	0.000282493	0.000215313
Sample 2	0.0148317	0.0924969	0.0548123	0.0272119	0.000208425	0.00314481	0.00406877	0.0548399	0.00407046	0.0161232	0.0290166	0.0045649	0.233937	0.01569	0.174656	0.00178305	0.267323	0.000722844	0.000282493	0.000215313
Sample 3	0.0148317	0.0924969	0.0548123	0.0272119	0.000208425	0.00314481	0.00406877	0.0548399	0.00407046	0.0161232	0.0290166	0.0045649	0.233937	0.01569	0.174656	0.00178305	0.267323	0.000722844	0.000282493	0.000215313
Sample 4	0.0148317	0.0924969	0.0548123	0.0272119	0.000208425	0.00314481	0.00406877	0.0548399	0.00407046	0.0161232	0.0290166	0.0045649	0.233937	0.01569	0.174656	0.00178305	0.267323	0.000722844	0.000282493	0.000215313
Sample 5	0.0148317	0.0924969	0.0548123	0.0272119	0.000208425	0.00314481	0.00406877	0.0548399	0.00407046	0.0161232	0.0290166	0.0045649	0.233937	0.01569	0.174656	0.00178305	0.267323	0.000722844	0.000282493	0.000215313
Sample 6	0.0148317	0.0924969	0.0548123	0.0272119	0.000208425	0.00314481	0.00406877	0.0548399	0.00407046	0.0161232	0.0290166	0.0045649	0.233937	0.01569	0.174656	0.00178305	0.267323	0.000722844	0.000282493	0.000215313
Sample 7	0.0148317	0.0924969	0.0548123	0.0272119	0.000208425	0.00314481	0.00406877	0.0548399	0.00407046	0.0161232	0.0290166	0.0045649	0.233937	0.01569	0.174656	0.00178305	0.267323	0.000722844	0.000282493	0.000215313
Sample 8	0.0148317	0.0924969	0.0548123	0.0272119	0.000208425	0.00314481	0.00406877	0.0548399	0.00407046	0.0161232	0.0290166	0.0045649	0.233937	0.01569	0.174656	0.00178305	0.267323	0.000722844	0.000282493	0.000215313
Sample 9	0.0148317	0.0924969	0.0548123	0.0272119	0.000208425	0.00314481	0.00406877	0.0548399	0.00407046	0.0161232	0.0290166	0.0045649	0.233937	0.01569	0.174656	0.00178305	0.267323	0.000722844	0.000282493	0.000215313
Sample 10	0.0148317	0.0924969	0.0548123	0.0272119	0.000208425	0.00314481	0.00406877	0.0548399	0.00407046	0.0161232	0.0290166	0.0045649	0.233937	0.01569	0.174656	0.00178305	0.267323	0.000722844	0.000282493	0.000215313
Sample 11	0.0148317	0.0924969	0.0548123	0.0272119	0.000208425	0.00314481	0.00406877	0.0548399	0.00407046	0.0161232	0.0290166	0.0045649	0.233937	0.01569	0.174656	0.00178305	0.267323	0.000722844	0.000282493	0.000215313
Sample 12	0.0148317	0.0924969	0.0548123	0.0272119	0.000208425	0.00314481	0.00406877	0.0548399	0.00407046	0.0161232	0.0290166	0.0045649	0.233937	0.01569	0.174656	0.00178305	0.267323	0.000722844	0.000282493	0.000215313
Sample 13	0.0148317	0.0924969	0.0548123	0.0272119	0.000208425	0.00314481	0.00406877	0.0548399	0.00407046	0.0161232	0.0290166	0.0045649	0.233937	0.01569	0.174656	0.00178305	0.267323	0.000722844	0.000282493	0.000215313
Sample 14	0.0148317	0.0924969	0.0548123	0.0272119	0.000208425	0.00314481	0.00406877	0.0548399	0.00407046	0.0161232	0.0290166	0.0045649	0.233937	0.01569	0.174656	0.00178305	0.267323	0.000722844	0.000282493	0.000215313
Sample 15	0.0148317	0.0924969	0.0548123	0.0272119	0.000208425	0.00314481	0.00406877	0.0548399	0.00407046	0.0161232	0.0290166	0.0045649	0.233937	0.01569	0.174656	0.00178305	0.267323	0.000722844	0.000282493	0.000215313
Sample 16	0.0148317	0.0924969	0.0548123	0.0272119	0.000208425	0.00314481	0.00406877	0.0548399	0.00407046	0.0161232	0.0290166	0.0045649	0.233937	0.01569	0.174656	0.00178305	0.267323	0.000722844	0.000282493	0.000215313
Sample 17	0.0148317	0.0924969	0.0548123	0.0272119	0.000208425	0.00314481	0.00406877	0.0548399	0.00407046	0.0161232	0.0290166	0.0045649	0.233937	0.01569	0.174656	0.00178305	0.267323	0.000722844	0.000282493	0.000215313
Sample 18	0.0148317	0.0924969	0.0548123	0.0272119	0.000208425	0.00314481	0.00406877	0.0548399	0.00407046	0.0161232	0.0290166	0.0045649	0.233937	0.01569	0.174656	0.00178305	0.267323	0.000722844	0.000282493	0.000215313
Sample 19	0.0148317	0.0924969	0.0548123	0.0272119	0.000208425	0.00314481	0.00406877	0.0548399	0.00407046	0.0161232	0.0290166	0.0045649	0.233937	0.01569	0.174656	0.00178305	0.267323	0.000722844	0.000282493	0.000215313
Sample 20	0.0148317	0.0924969	0.0548123	0.0272119	0.000208425	0.00314481	0.00406877	0.0548399	0.00407046	0.0161232	0.0290166	0.0045649	0.233937	0.01569	0.174656	0.00178305	0.267323	0.000722844	0.000282493	0.000215313
Sample 21	0.0148317	0.0924969	0.0548123	0.0272119	0.000208425	0.00314481	0.00406877	0.0548399	0.00407046	0.0161232	0.0290166	0.0045649	0.233937	0.01569	0.174656	0.00178305	0.267323	0.000722844	0.000282493	0.000215313
Sample 22	0.0148317	0.0924969	0.0548123	0.0272119	0.000208425	0.00314481	0.00406877	0.0548399	0.00407046	0.0161232	0.0290166	0.0045649	0.233937	0.01569	0.174656	0.00178305	0.267323	0.000722844	0.000282493	0.000215313
Sample 23	0.0148317	0.0924969	0.0548123	0.0272119	0.000208425	0.00314481	0.00406877	0.0548399	0.00407046	0.0161232	0.0290166	0.0045649	0.233937	0.01569	0.174656	0.00178305	0.267323	0.000722844	0.000282493	0.000215313
Sample 24	0.0148317	0.0924969	0.0548123	0.0272119	0.000208425	0.00314481	0.00406877	0.0548399	0.00407046	0.0161232	0.0290166	0.0045649	0.233937	0.01569	0.174656	0.00178305	0.267323	0.000722844	0.000282493	0.000215313
Sample 25	0.0148317	0.0924969	0.0548123	0.0272119	0.000208425	0.00314481	0.00406877	0.0548399	0.00407046	0.0161232	0.0290166	0.0045649	0.233937	0.01569	0.174656	0.00178305	0.267323	0.000722844	0.000282493	0.000215313
Sample 26	0.0148317	0.0924969	0.0548123	0.0272119	0.000208425	0.00314481	0.00406877	0.0548399	0.00407046	0.0161232	0.0290166	0.0045649	0.233937	0.01569	0.174656	0.00178305	0.267323	0.000722844	0.000282493	0.000215313
Sample 27	0.0148317	0.0924969	0.0548123	0.0272119	0.000208425	0.00314481	0.00406877	0.0548399	0.00407046	0.0161232	0.0290166	0.0045649	0.233937	0.01569	0.174656	0.00178305	0.267323	0.000722844	0.000282493	0.000215313
Sample 28	0.0148317	0.0924969	0.0548123	0.0272119	0.000208425	0.00314481	0.00406877	0.0548399	0.00407046	0.0161232	0.0290166	0.0045649	0.233937	0.01569	0.174656	0.00178305	0.267323	0.000722844	0.000282493	0.000215313
Sample 29	0.0148317	0.0924969	0.0548123	0.0272119	0.000208425	0.00314481	0.00406877	0.0548399	0.00407046	0.0161232	0.0290166	0.0045649	0.233937	0.01569	0.174656	0.00178305	0.267323	0.000722844	0.000282493	0.000215313
Sample 30	0.0148317	0.0924969	0.0548123	0.0272119	0.000208425	0.00314481	0.00406877	0.0548399	0.00407046	0.0161232	0.0290166	0.0045649	0.233937	0.01569	0.174656	0.00178305	0.267323	0.000722844	0.000282493	0.000215313
Sample 31	0.0148317	0.0924969	0.0548123	0.0272119	0.000208425	0.00314481	0.00406877	0.0548399	0.00407046	0.0161232	0.0290166	0.0045649	0.233937	0.01569	0.174656	0.00178305	0.267323	0.000722844	0.000282493	0.000215313
Sample 32	0.0148317	0.0924969	0.0548123	0.0272119	0.000208425	0.00314481	0.00406877	0.0548399	0.00407046	0.0161232	0.0290166	0.0045649	0.233937	0.01569	0.174656	0.00178305	0.267323	0.000722844	0.000282493	0.000215313
Sample 33	0.0148317	0.0924969	0.0548123	0.0272119	0.000208425	0.00314481	0.00406877	0.0548399	0.00407046	0.0161232	0.0290166	0.0045649	0.233937	0.01569	0.174656	0.00178305	0.267323	0.000722844	0.000282493	0.000215313
Sample 34	0.0148317	0.0924969	0.0548123	0.0272119	0.000208425	0.00314481	0.00406877	0.0548399	0.00407046	0.0161232	0.0290166	0.0045649	0.233937	0.01569	0.174656	0.00178305	0.267323	0.000722844	0.000282493	0.000215313
Sample 35	0.0148317	0.0924969	0.0548123	0.0272119	0.000208425	0.00314481	0.00406877	0.0548399	0.00407046	0.0161232	0.0290166	0.0045649	0.233937	0.01569	0.174656	0.00178305	0.267323	0.000722844	0.000282493	0.000215313
Sample 36	0.0148317	0.0924969	0.0548123	0.0272119	0.000208425	0.00314481	0.00406877	0.0548399	0.00407046	0.0161232	0.0290166	0.0045649	0.233937	0.01569	0.174656	0.00178305	0.267323	0.000722844	0.000282493	0.000215313
Sample 37	0.0148317	0.0924969	0.0548123	0.0272119	0.000208425	0.00314481	0.00406877	0.0548399	0.00407046	0.0161232	0.0290166	0.0045649	0.233937	0.01569	0.174656	0.00178305	0.267323	0.000722844	0.000282493	0.000215313
Sample 38	0.0148317	0.0924969	0.0548123	0.0272119	0.000208425	0.00314481	0.00406877	0.0548399	0.00407046	0.0161232	0.0290166	0.0045649	0.233937	0.01569	0.174656	0.00178305	0.267323	0.000722844	0.000282493	0.000215313
Sample 39	0.0148317	0.0924969	0.0548123	0.0272119	0.000208425	0.00314481	0.00406877	0.0548399	0.00407046	0.0161232	0.0290166	0.0045649	0.233937	0.01569	0.174656	0.00178305	0.267323	0.000722844	0.000282493	0.000215313
Sample 40	0.0148317	0.0924969	0.0548123	0.0272119	0.000208425	0.00314481	0.00406877	0.0548399	0.00407046	0.0161232	0.0290166	0.0045649	0.233937	0.01569	0.174656	0.00178305	0.267323	0.000722844	0.000282493	0.000215313
Sample 41	0.0148317	0.0924969	0.0548123	0.0272119	0.000208425	0.00314481	0.00406877	0.0548399	0.00407046	0.0161232	0.0290166	0.0045649	0.233937	0.01569	0.174656	0.00178305	0.267323	0.000722844	0.000282493	0.000215313
Sample 42	0.0148317	0.0924969	0.0548123	0.0272119	0.000208425	0.00314481	0.00406877	0.0548399	0.00407046	0.0161232	0.0290166	0.0045649	0.233937	0.01569	0.174656	0.00178305	0.267323	0.000722844	0.000282493	0.000215313
Sample 43	0.0148317	0.0924969	0.0548123	0.0272119	0.000208425	0.00314481	0.00406877	0.0548399	0.00407046	0.0161232	0.0290166	0.0045649	0.233937	0.01569	0.174656	0.00178305	0.267323	0.000722844	0.000282493	0.000215313
Sample 44	0.0148317	0.0924969	0.0548123	0.0272119	0.000208425	0.00314481	0.00406877	0.0548399	0.00407046	0.0161232	0.0290166	0.0045649	0.233937	0.01569	0.174656	0.00178305	0.267323	0.000722844	0.000282493	0.000215313
Sample 45	0.0148317	0.0924969	0.0548123	0.0272119	0.000208425	0.00314481	0.00406877	0.0548399	0.00407046	0.0161232	0.0290166	0.0045649	0.233937	0.01569	0.174656	0.00178305	0.267323	0.000722844	0.000282493	0.000215313
Sample 46	0.0148317	0.0924969	0.0548123	0.0272119	0.000208425	0.00314481	0.00406877	0.0548399	0.00407046	0.0161232	0.0290166	0.0045649	0.233937	0.01569	0.174656	0.00178305	0.267323	0.000722844	0.000282493	0.000215313
Sample 47	0.0148317	0.0924969	0.0548123	0.0272119	0.000208425	0.00314481	0.00406877	0.0548399	0.00407046	0.0161232	0.0290166	0.0045649	0.233937	0.01569	0.174656	0.00178305	0.267323	0.000722844	0.000282493	0.000215313
Sample 48	0.0148317	0.0924969	0.0548123	0.0272119	0.000208425	0.00314481	0.00406877	0.0548399	0.00407046	0.0161232	0.0290166	0.0045649	0.233937	0.01569	0.174656	0.00178305	0.267323	0.000722844	0.000282493	0.000215313
Sample 49	0.0148317	0.0924969	0.0548123	0.0272119	0.000208425	0.00314481	0.00406877	0.0548399	0.00407046	0.0161232	0.0290166	0.0045649	0.233937	0.01569	0.174656	0.00178305	0.267323	0.000722844	0.000282493	0.000215313
Sample 50	0.0148317	0.0924969	0.0548123	0.0272119	0.000208425	0.00314481	0.00406877	0.0548399	0.00407046	0.0161232	0.0290166	0.0045649	0.233937	0.01569	0.174656	0.00178305	0.267323	0.000722844	0.000282493	0.000215313
Sample 51	0.0148317	0.0924969	0.0548123	0.0272119	0.000208425	0.00314481	0.00406877	0.0548399	0.00407046	0.0161232	0.0290166	0.0045649	0.233937	0.01569	0.174656	0.00178305	0.267323	0.000722844	0.000282493	0.000215313
Sample 52	0.0148317	0.0924969	0.0548123	0.0272119	0.000208425	0.00314481	0.00406877	0.0548399	0.00407046	0.0161232	0.0290166	0.0045649	0.233937	0.01569	0.174656	0.00178305	0.267323	0.000722844	0.000282493	0.000215313
Sample 53	0.0148317	0.0924969	0.0548123	0.0272119	0.000208425	0.00314481	0.00406877	0.0548399	0.00407046	0.0161232	0.0290166	0.0045649	0.233937	0.01569	0.174656	0.00178305	0.267323	0.000722844	0.000282493	0.000215313
Sample 54	0.0148317	0.0924969	0.0548123	0.0272119	0.000208425	0.00314481	0.00406877	0.0548399	0.00407046	0.0161232	0.0290166	0.0045649	0.233937	0.01569	0.174656	0.00178305	0.267323	0.000722844	0.000282493	0.000215313
Sample 55	0.0148317	0.0924969	0.0548123	0.0272119	0.000208425	0.00314481	0.00406877	0.0548399	0.00407046	0.0161232	0.0290166	0.0045649	0.233937	0.01569	0.174656	0.00178305	0.267323	0.000722844	0.000282493	0.000215313
Sample 56	0.0148317	0.0924969	0.0548123	0.0272119	0.000208425	0.00314481	0.00406877	0.0548399	0.00407046	0.0161232	0.0290166	0.0045649	0.233937	0.01569	0.174656	0.00178305	0.267323	0.000722844	0.000282493	0.000215313
Sample 57	0.0148317	0.0924969	0.0548123	0.0272119	0.000208425	0.00314481	0.00406877	0.0548399	0.00407046	0.0161232	0.0290166	0.0045649	0.233937	0.01569	0.174656	0.00178305	0.267323	0.000722844	0.000282493	0.000215313
Sample 58	0.0148317	0.0924969	0.0548123	0.0272119	0.000208425	0.00314481	0.00406877	0.0548399	0.00407046	0.0161232	0.0290166	0.0045649	0.233937	0.01569	0.174656	0.00178305	0.267323	0.000722844	0.000282493	0.000215313
Sample 59	0.0148317	0.0924969	0.0548123	0.0272119	0.000208425	0.00314481	0.00406877	0.0548399	0.00407046	0.0161232	0.0290166	0.0045649	0.233937	0.01569	0.174656	0.00178305	0.267323	0.000722844	0.000282493	0.000215313
Sample 60	0.0148317	0.0924969	0.0548123	0.0272119	0.000208425	0.00314481	0.00406877	0.0548399	0.00407046	0.0161232	0.0290166	0.0045649	0.233937	0.01569	0.174656	0.00178305	0.267323	0.000722844	0.000282493	0.000215313
Sample 61	0.0148317	0.0924969	0.0548123	0.0272119	0.000208425	0.00314481	0.00406877	0.0548399	0.00407046	0.0161232	0.0290166	0.0045649	0.233937	0.01569	0.174656	0.00178305	0.267323	0.000722844	0.000282493	0.000215313
Sample 62	0.0148317	0.0924969	0.0548123	0.0272119	0.000208425	0.00314481	0.00406877	0.0548399	0.00407046	0.0161232	0.0290166	0.0045649	0.233937	0.01569	0.174656	0.00178305	0.267323	0.000722844	0.000282493	0.000215313
Sample 63	0.0148317	0.0924969	0.0548123	0.0272119	0.000208425	0.00314481	0.00406877	0.0548399	0.00407046	0.0161232	0.0290166	0.0045649	0.233937	0.01569	0.174656	0.00178305	0.267323	0.000722844	0.000282493	0.000215313
Sample 64	0.0148317	0.0924969	0.0548123	0.0272119	0.000208425	0.00314481	0.00406877	0.0548399	0.00407046	0.0161232	0.0290166	0.0045649	0.233937	0.01569	0.174656	0.00178305	0.267323	0.000722844	0.000282493	0.000215313
Sample 65	0.0148317	0.0924969	0.0548123	0.0272119	0.000208425	0.00314481	0.00406877	0.0548399	0.00407046	0.0161232	0.0290166	0.0045649	0.233937	0.01569	0.174656	0.00178305	0.267323	0.000722844	0.000282493	0.000215313
Sample 66	0.0148317	0.0924969	0.0548123	0.0272119	0.000208425	0.00314481	0.00406877	0.0548399	0.00407046	0.0161232	0.0290166	0.0045649	0.233937	0.01569	0.174656	0.00178305	0.267323	0.000722844	0.000282493	0.000215313
Sample 67	0.0148317	0.0924969	0.0548123	0.0272119	0.000208425	0.00314481	0.00406877	0.0548399	0.00407046	0.0161232	0.0290166	0.0045649	0.233937	0.01569	0.174656	0.00178305	0.267323	0.000722844	0.000282493	0.000215313
Sample 68	0.0148317	0.0924969	0.0548123	0.0272119	0.000208425	0.00314481	0.00406877	0.0548399	0.00407046	0.0161232	0.0290166	0.0045649	0.233937	0.01569	0.174656	0.00178305	0.267323	0.000722844	0.000282493	0.000215313
Sample 69	0.0148317	0.0924969	0.0548123	0.0272119	0.000208425	0.00314481	0.00406877	0.0548399	0.00407046	0.0161232	0.0290166	0.0045649	0.233937	0.01569	0.174656	0.00178305	0.267323	0.000722844	0.000282493	0.000215313
Sample 70	0.0148317	0.0924969	0.0548123	0.0272119	0.000208425	0.00314481	0.00406877	0.0548399	0.00407046	0.0161232	0.0290166	0.0045649	0.233937	0.01569	0.174656	0.00178305	0.267323	0.000722844	0.000282493	0.000215313
Sample 71	0.0148317	0.0924969	0.0548123	0.0272119	0.000208425	0.00314481	0.00406877	0.0548399	0.00407046	0.0161232	0.0290166	0.0045649	0.233937	0.01569	0.174656	0.00178305	0.267323	0.000722844	0.000282493	0.000215313
Sample 72	0.0148317	0.0924969	0.0548123	0.0272119	0.000208425	0.00314481	0.00406877	0.0548399	0.00407046	0.0161232	0.0290166	0.0045649	0.233937	0.01569	0.174656	0.00178305	0.267323	0.000722844	0.000282493	0.000215313
Sample 73	0.0148317	0.0924969	0.0548123	0.0272119	0.000208425	0.00314481	0.00406877	0.0548399	0.00407046	0.0161232	0.0290166	0.0045649	0.233937	0.01569	0.174656	0.00178305	0.267323	0.000722844	0.000282493	0.000215313
Sample 74	0.0148317	0.0924969	0.0548123	0.0272119	0.000208425	0.00314481	0.00406877	0.0548399	0.00407046	0.0161232	0.0290166	0.0045649	0.233937	0.01569	0.174656	0.00178305	0.267323	0.000722844	0.000282493	0.000215313
Sample 75	0.0148317	0.0924969	0.0548123	0.0272119	0.000208425	0.00314481	0.00406877	0.0548399	0.00407046	0.0161232	0.0290166	0.0045649	0.233937	0.01569	0.174656	0.00178305	0.267323	0.000722844	0.000282493	0.000215313
Sample 76	0.0148317	0.0924969	0.0548123	0.0272119	0.000208425	0.00314481	0.00406877	0.0548399	0.00407046	0.0161232	0.0290166	0.0045649	0.233937	0.01569	0.174656	0.00178305	0.267323	0.000722844	0.000282493	0.000215313
Sample 77	0.0148317	0.0924969	0.0548123	0.0272119	0.000208425	0.00314481	0.00406877	0.0548399	0.00407046	0.0161232	0.0290166	0.0045649	0.233937	0.01569	0.174656	0.00178305	0.267323	0.000722844	0.000282493	0.000215313
Sample 78	0.0148317	0.0924969	0.0548123	0.0272119	0.000208425	0.00314481	0.00406877	0.0548399	0.00407046	0.0161232	0.0290166	0.0045649	0.233937	0.01569	0.174656	0.00178305	0.267323	0.000722844	0.000282493	0.000215313
Sample 79	0.0148317	0.0924969	0.0548123	0.0272119	0.000208425	0.00314481	0.00406877	0.0548399	0.00407046	0.0161232	0.0290166	0.0045649	0.233937	0.01569	0.174656	0.00178305	0.267323	0.000722844	0.000282493	0.000215313
Sample 80	0.0148317	0.0924969	0.0548123	0.0272119	0.000208425	0.00314481	0.00406877	0.0548399	0.00407046	0.0161232	0.0290166	0.0045649	0.233937	0.01569	0.174656	0.00178305	0.267323	0.000722844	0.000282493	0.000215313
Sample 81	0.0148317	0.0924969	0.0548123	0.0272119	0.000208425	0.00314481	0.00406877	0.0548399	0.00407046	0.0161232	0.0290166	0.0045649	0.233937	0.01569	0.174656	0.00178305	0.267323	0.000722844	0.000282493	0.000215313
Sample 82	0.0148317	0.0924969	0.0548123	0.0272119	0.000208425	0.00314481	0.00406877	0.0548399	0.00407046	0.0161232	0.0290166	0.0045649	0.233937	0.01569	0.174656	0.00178305	0.267323	0.000722844	0.000282493	0.000215313
Sample 83	0.0148317	0.0924969	0.0548123	0.0272119	0.000208425	0.00314481	0.00406877	0.0548399	0.00407046	0.0161232	0.0290166	0.0045649	0.233937	0.01569	0.174656	0.00178305	0.267323	0.000722844	0.000282493	0.000215313
Sample 84	0.0148317	0.0924969	0.0548123	0.0272119	0.000208425	0.00314481	0.00406877	0.0548399	0.00407046	0.0161232	0.0290166	0.0045649	0.233937	0.01569	0.174656	0.00178305	0.267323	0.000722844	0.000282493	0.000215313
Sample 85	0.0148317	0.0924969	0.0548123	0.0272119	0.000208425	0.00314481	0.00406877	0.0548399	0.00407046	0.0161232	0.0290166	0.0045649	0.233937	0.01569	0.174656	0.00178305	0.267323	0.000722844	0.000282493	0.000215313
Sample 86	0.0148317	0.0924969	0.0548123	0.0272119	0.000208425	0.00314481	0.00406877	0.0548399	0.00407046	0.0161232	0.0290166	0.0045649	0.233937	0.01569	0.174656	0.00178305	0.267323	0.000722844	0.000282493	0.000215313
Sample 87	0.0148317	0.0924969	0.0548123	0.0272119	0.000208425	0.00314481	0.00406877	0.0548399	0.00407046	0.0161232	0.0290166	0.0045649	0.233937	0.01569	0.174656	0.00178305	0.267323	0.000722844	0.000282493	0.000215313
Sample 88	0.0148317	0.0924969	0.0548123	0.0272119	0.000208425	0.00314481	0.00406877	0.0548399	0.00407046	0.0161232	0.0290166	0.0045649	0.233937	0.01569	0.174656	0.00178305	0.267323	0.000722844	0.000282493	0.000215313
Sample 89	0.0148317	0.0924969	0.0548123	0.0272119	0.000208425	0.00314481	0.00406877	0.0548399	0.00407046	0.0161232	0.0290166	0.0045649	0.233937	0.01569	0.174656	0.00178305	0.267323	0.000722844	0.000282493	0.000215313
Sample 90	0.0148317	0.0924969	0.0548123	0.0272119	0.000208425	0.00314481	0.00406877	0.0548399	0.00407046	0.0161232	0.0290166	0.0045649	0.233937	0.01569	0.174656	0.00178305	0.267323	0.000722844	0.000282493	0.000215313
Sample 91	0.0148317	0.0924969	0.0548123	0.0272119	0.000208425	0.00314481	0.00406877	0.0548399	0.00407046	0.0161232	0.0290166	0.0045649	0.233937	0.01569	0.174656	0.00178305	0.267323	0.000722844	0.000282493	0.000215313
Sample 92	0.0148317	0.0924969	0.0548123	0.0272119	0.000208425	0.00314481	0.00406877	0.0548399	0.00407046	0.0161232	0.0290166	0.0045649	0.233937	0.01569	0.174656	0.00178305	0.267323	0.000722844	0.000282493	0.000215313
Sample 93	0.0148317	0.0924969	0.0548123	0.0272119	0.000208425	0.00314481	0.00406877	0.0548399	0.00407046	0.0161232	0.0290166	0.0045649	0.233937	0.01569	0.174656	0.00178305	0.267323	0.000722844	0.000282493	0.000215313
Sample 94	0.0148317	0.0924969	0.0548123	0.0272119	0.000208425	0.00314481	0.00406877	0.0548399	0.00407046	0.0161232	0.0290166	0.0045649	0.233937	0.01569	0.174656	0.00178305	0.267323	0.000722844	0.000282493	0.000215313
Sample 95	0.0148317	0.0924969	0.0548123	0.0272119	0.000208425	0.00314481	0.00406877	0.0548399	0.00407046	0.0161232	0.0290166	0.0045649	0.233937	0.01569	0.174656	0.00178305	0.267323	0.000722844	0.000282493	0.000215313
Sample 96	0.0148317	0.0924969	0.0548123	0.0272119	0.000208425	0.00314481	0.00406877	0.0548399	0.00407046	0.0161232	0.0290166	0.0045649	0.233937	0.01569	0.174656	0.00178305	0.267323	0.000722844	0.000282493	0.000215313
Sample 97	0.0148317	0.0924969	0.0548123	0.0272119	0.000208425	0.00314481	0.00406877	0.0548399	0.00407046	0.0161232	0.0290166	0.0045649	0.233937	0.01569	0.174656	0.00178305	0.267323	0.000722844	0.000282493	0.000215313
Sample 98	0.0148317	0.0924969	0.0548123	0.0272119	0.000208425	0.00314481	0.00406877	0.0548399	0.00407046	0.0161232	0.0290166	0.0045649	0.233937	0.01569	0.174656	0.00178305	0.267323	0.000722844	0.000282493	0.000215313
Sample 99	0.0148317	0.0924969	0.0548123	0.0272119	0.000208425	0.00314481	0.00406877	0.0548399	0.00407046	0.0161232	0.0290166	0.0045649	0.233937	0.01569	0.174656	0.00178305	0.267323	0.000722844	0.000282493	0.000215313
Sample 100	0.0148317	0.0924969	0.0548123	0.0272119	0.000208425	0.00314481	0.00406877	0.0548399	0.00407046	0.0161232	0.0290166	0.0045649	0.233937	0.01569	0.174656	0.00178305	0.267323	0.000722844	0.000282493	0.000215313

## Sheet: Gene - 20 Species, nu=0.00
	Gene 1	Gene 2	Gene 3	Gene 4	Gene 5	Gene 6	Gene 7	Gene 8	Gene 9	Gene 10	Gene 11	Gene 12	Gene 13	Gene 14	Gene 15	Gene 16	Gene 17	Gene 18	Gene 19	Gene 20	Gene 21	Gene 22	Gene 23	Gene 24	Gene 25	Gene 26	Gene 27	Gene 28	Gene 29	Gene 30	Gene 31	Gene 32	Gene 33	Gene 34	Gene 35	Gene 36	Gene 37	Gene 38	Gene 39	Gene 40	Gene 41	Gene 42	Gene 43	Gene 44	Gene 45	Gene 46	Gene 47	Gene 48	Gene 49
Sample 1	0.0048044	0.0140634	0.0150546	0.0034634	0.0050478	0.0055726	0.0245506	0.0262734	0.0062928	0.0168714	0.0163184	0.0084632	0.0207436	0.0030116	0.007371	0.0153026	0.0129152	0.0149398	0.0104004	0.0008864	0.0212798	0.0243842	0.011816	0.0241716	0.0192188	0.0045782	0.0080486	0.0032368	0.0169916	0.0037642	0.0083612	0.0004756	0.0016198	0.0097228	0.0133528	0.0067518	0.0204796	0.0014498	0.0019228	0.011927	0.0212086	0.0151376	0.0043626	0.0097564	0.001884	0.0078182	0.010866	0.0129096	0.0045534
Sample 2	0.0048068	0.0142632	0.0149238	0.0034382	0.005088	0.0055746	0.0247528	0.026225	0.0062968	0.0168914	0.0163232	0.0084832	0.0208054	0.003004	0.0073842	0.015384	0.0129248	0.0148652	0.010432	0.0008904	0.0212736	0.0242544	0.0119038	0.024253	0.01922	0.0045302	0.0080978	0.0032866	0.0171404	0.003838	0.0083024	0.0004588	0.0015958	0.0096574	0.0133072	0.0067544	0.0203706	0.0014296	0.0019274	0.0120418	0.0211568	0.015155	0.004328	0.0097246	0.0018522	0.007823	0.010885	0.0128876	0.0045414
Sample 3	0.0048088	0.0140922	0.014904	0.003401	0.00502	0.0056416	0.024609	0.026129	0.0063034	0.016863	0.0163738	0.0084758	0.0209238	0.0029692	0.0074008	0.0152798	0.0129826	0.0149016	0.0104112	0.0008968	0.0213592	0.0241916	0.0118192	0.0243792	0.019264	0.004545	0.008098	0.00329	0.0170944	0.003852	0.0083588	0.0004714	0.0016412	0.0097542	0.0133808	0.0066684	0.0203524	0.001473	0.0019112	0.0119196	0.0212246	0.0150968	0.0043108	0.009783	0.0018652	0.0078056	0.0109108	0.0129318	0.00455
Sample 4	0.0047664	0.014178	0.014867	0.0034232	0.0049842	0.0056246	0.024687	0.0262614	0.0063126	0.0168378	0.0162936	0.0084382	0.0208674	0.0030306	0.007372	0.0153662	0.0129414	0.0149398	0.0103888	0.0009084	0.0214078	0.0243198	0.0118776	0.0241662	0.0191632	0.0045226	0.0081164	0.0032558	0.0170232	0.0038266	0.0083388	0.0004694	0.0016116	0.00979	0.0133588	0.0066888	0.0204796	0.0014414	0.0019136	0.0119318	0.0212058	0.0151348	0.0043308	0.009799	0.0018518	0.0079392	0.0108888	0.0129122	0.0045052
Sample 5	0.0047966	0.0140334	0.0149432	0.0034092	0.0051056	0.0056294	0.024737	0.0263572	0.0062668	0.0168796	0.0163364	0.0084254	0.0208054	0.0029744	0.0074936	0.0153266	0.012985	0.0149036	0.0104366	0.0009084	0.0213128	0.024212	0.0118622	0.0241824	0.0191502	0.0045348	0.0081238	0.0032426	0.0170864	0.003851	0.0083492	0.0004676	0.0016276	0.0096682	0.013355	0.0067048	0.0203462	0.0014548	0.0019334	0.011955	0.0213068	0.015156	0.0044118	0.0097804	0.0018728	0.0078932	0.0109324	0.0128494	0.004546
Sample 6	0.004829	0.0140316	0.01498	0.0033562	0.0050446	0.0056288	0.0246468	0.0262864	0.0063174	0.0168798	0.0164268	0.0084596	0.020794	0.0029928	0.0074078	0.0152046	0.0128988	0.0148366	0.0104338	0.0008964	0.0213158	0.0243122	0.0118648	0.0241588	0.0192378	0.0045088	0.0080368	0.0032332	0.017159	0.0038376	0.0083632	0.0004746	0.0016022	0.0097264	0.0133546	0.0066944	0.020468	0.0014784	0.0019278	0.0119214	0.0211512	0.0151706	0.0042704	0.0097102	0.0018692	0.0079038	0.0109182	0.0128668	0.0044816
Sample 7	0.0048044	0.0140022	0.0149442	0.0033904	0.0050728	0.00564	0.0247542	0.0261644	0.0063554	0.0168484	0.0163128	0.0084476	0.0208104	0.0030168	0.0074214	0.0153154	0.0129322	0.0149032	0.0104622	0.000899	0.0213258	0.0243906	0.0119242	0.024256	0.019344	0.0045166	0.0081162	0.0032906	0.0169998	0.0038278	0.0082758	0.0004724	0.0016068	0.0097938	0.0133604	0.0067696	0.0204282	0.0014554	0.0019176	0.0121186	0.0211602	0.0150272	0.004324	0.009762	0.0019072	0.007842	0.0108032	0.0128454	0.0045542
Sample 8	0.0048062	0.01403	0.0150618	0.0034206	0.0051	0.0055876	0.0248224	0.0262092	0.006339	0.0168374	0.0163676	0.0084286	0.0208226	0.0029674	0.0073936	0.0153392	0.0128702	0.0149768	0.0104626	0.0008932	0.0213136	0.0242822	0.0118654	0.0240886	0.019231	0.0045806	0.0081124	0.0032948	0.0170174	0.0038148	0.008386	0.0004842	0.0016048	0.009718	0.0133218	0.0067632	0.0203924	0.0014106	0.0019146	0.0120448	0.0211148	0.0150702	0.0043276	0.009782	0.0019054	0.0079006	0.0108854	0.0128846	0.0045282
Sample 9	0.004784	0.0140924	0.015076	0.0034314	0.0050352	0.0056262	0.024543	0.0261746	0.0062886	0.0168106	0.0163588	0.0084396	0.0208188	0.002997	0.0073988	0.015541	0.0129188	0.014923	0.0104196	0.0008816	0.0214208	0.0242268	0.011885	0.0242864	0.0192574	0.0045588	0.0081536	0.0032624	0.0170698	0.0037922	0.0083478	0.000476	0.0016114	0.0097302	0.0133412	0.0067138	0.020388	0.0014178	0.0019542	0.0118992	0.0212238	0.0150496	0.00432	0.0097846	0.0018608	0.0078034	0.010874	0.0128334	0.0045212
Sample 10	0.0047956	0.0140884	0.0150228	0.0034186	0.0050824	0.0056092	0.0246232	0.0263296	0.0063754	0.0168496	0.0162692	0.008455	0.0207394	0.0030206	0.0074118	0.0153784	0.012951	0.01481	0.0103946	0.000916	0.0213728	0.0244068	0.011896	0.0241212	0.019221	0.0045206	0.0081146	0.003283	0.0171098	0.0038184	0.0083408	0.0004906	0.0016078	0.0098368	0.0133514	0.0066976	0.0205132	0.0014182	0.001936	0.0119726	0.0211446	0.015007	0.004312	0.0097658	0.001878	0.007877	0.0109448	0.0128972	0.0044722
Sample 11	0.0047936	0.013975	0.0150194	0.003419	0.0050996	0.005614	0.0247	0.026197	0.0063096	0.0168588	0.016325	0.0084738	0.0209932	0.002966	0.0074032	0.0153202	0.0129932	0.0148522	0.0104048	0.0008854	0.0213636	0.024306	0.0118276	0.0241032	0.019175	0.004558	0.0081394	0.0032574	0.0170672	0.0038818	0.008367	0.000474	0.0015752	0.009755	0.013279	0.0066778	0.0203844	0.0014402	0.0019202	0.0119048	0.0211428	0.015155	0.0043202	0.0097602	0.0018674	0.0078548	0.0108728	0.0128852	0.0044944
Sample 12	0.0048304	0.014124	0.0149346	0.0034278	0.0050364	0.005607	0.0246502	0.0261646	0.0062496	0.0167752	0.0163358	0.008447	0.020875	0.0029614	0.0073906	0.015356	0.012894	0.014957	0.0104092	0.0009074	0.0213256	0.024342	0.0119008	0.024224	0.0191784	0.0045744	0.008143	0.003276	0.0170742	0.0038694	0.008306	0.0004614	0.0015942	0.0098392	0.013299	0.0067374	0.0204538	0.001434	0.0019214	0.0120234	0.0211374	0.0152116	0.0042904	0.0097382	0.0018448	0.0078612	0.0108726	0.0128288	0.0044908
Sample 13	0.0047976	0.0140748	0.015036	0.003432	0.0050874	0.005617	0.024599	0.0262404	0.0063422	0.0168378	0.0162564	0.0084244	0.0207032	0.0029794	0.0074228	0.0153974	0.0129304	0.0148766	0.0103454	0.0008996	0.0213614	0.0242998	0.011907	0.0241516	0.0192128	0.0045472	0.0080296	0.0033112	0.0170628	0.0038252	0.0083746	0.0004866	0.0016262	0.009805	0.0134584	0.0066834	0.0203424	0.0014434	0.0019382	0.0119998	0.0212922	0.0150404	0.0043406	0.0098138	0.0018806	0.007919	0.0109456	0.0127878	0.0044714
Sample 14	0.0047306	0.0139914	0.0150222	0.0034336	0.0050448	0.0055824	0.024596	0.026243	0.006289	0.0168048	0.0163222	0.0084506	0.0207492	0.0029804	0.0074774	0.01536	0.0129658	0.0148736	0.0104982	0.0008898	0.0213386	0.024261	0.011847	0.024232	0.0192332	0.004563	0.008082	0.0032702	0.017029	0.0038262	0.0083372	0.0004862	0.00163	0.009802	0.013276	0.00674	0.0203324	0.001448	0.001959	0.0119648	0.0211048	0.015069	0.0043454	0.0097532	0.0018734	0.0079138	0.0108624	0.012905	0.0044918
Sample 15	0.0048114	0.0141556	0.0150642	0.0034408	0.005076	0.005641	0.024658	0.026226	0.0063522	0.0168514	0.0162192	0.0083824	0.0208282	0.0029322	0.0074372	0.0152904	0.0129376	0.0147676	0.0104768	0.0008942	0.0213398	0.0242908	0.0118512	0.0240952	0.0192936	0.0045578	0.008042	0.0032994	0.0171194	0.0038508	0.0083502	0.0004824	0.0016248	0.0097512	0.0133368	0.006704	0.0203452	0.0014558	0.0019696	0.0119096	0.0210968	0.0149932	0.0043568	0.0097628	0.0018648	0.0078608	0.0109052	0.012912	0.004468
Sample 16	0.0048216	0.014131	0.014991	0.0033936	0.0050888	0.0056082	0.0246366	0.026249	0.0063482	0.0167948	0.0163032	0.0083964	0.0208108	0.0029802	0.0073316	0.0153978	0.0128838	0.0148944	0.0104234	0.0009024	0.021285	0.024274	0.0119244	0.0241736	0.0192246	0.004531	0.0081508	0.0032302	0.0169498	0.0038554	0.0083264	0.000466	0.0016346	0.0097894	0.0134164	0.0067266	0.0203832	0.0014832	0.001939	0.012012	0.021206	0.0150774	0.0043286	0.0097782	0.0019022	0.007963	0.010879	0.0128598	0.004513
Sample 17	0.0047664	0.0141156	0.015024	0.0034474	0.0050702	0.0055682	0.0246226	0.0263526	0.0063316	0.0169098	0.0163854	0.0085234	0.020874	0.002957	0.00739	0.015286	0.0129002	0.0148542	0.0103436	0.0009102	0.021339	0.0243036	0.0118838	0.0241334	0.0192248	0.0045416	0.0081234	0.0032468	0.0170582	0.0038206	0.008363	0.0004658	0.0016332	0.0097412	0.0133448	0.0067454	0.0202232	0.0014366	0.001925	0.0119818	0.0210398	0.01512	0.0043416	0.009764	0.0018466	0.0079432	0.0108058	0.0128798	0.0045414
Sample 18	0.0047922	0.0141218	0.0149648	0.0034604	0.0049602	0.00561	0.0248262	0.0262306	0.0062882	0.0167964	0.016343	0.0083382	0.0207604	0.0030088	0.0073664	0.0153112	0.0129928	0.0148458	0.0103892	0.000882	0.0212452	0.0243524	0.011894	0.0243576	0.019227	0.0045788	0.008081	0.0032656	0.0171016	0.0038178	0.00839	0.0004832	0.0016322	0.0097216	0.01332	0.0067104	0.0204266	0.0014512	0.0019044	0.0118882	0.021105	0.015052	0.0043458	0.00978	0.0018618	0.007857	0.0108854	0.012872	0.0045236
Sample 19	0.0047866	0.014155	0.0149796	0.0034286	0.0050418	0.005581	0.0247158	0.0261266	0.0062974	0.0168666	0.0163362	0.0085042	0.0208896	0.003008	0.0074408	0.015306	0.012954	0.0149054	0.0104472	0.000885	0.0214008	0.024194	0.0119076	0.0241208	0.0192802	0.0045222	0.008069	0.0032364	0.0170752	0.003856	0.008364	0.000474	0.0016394	0.0097016	0.0133198	0.006744	0.0203118	0.0014326	0.0019368	0.0119534	0.021159	0.015068	0.0043126	0.0097636	0.0018906	0.0079098	0.0108732	0.012843	0.0045072
Sample 20	0.004825	0.0141112	0.0150154	0.0034064	0.005061	0.0056398	0.0245818	0.0262406	0.006345	0.0168516	0.0162868	0.0084952	0.0207578	0.0029268	0.0074458	0.0152846	0.0129046	0.014877	0.0103616	0.0009076	0.0212814	0.0243048	0.0119778	0.0243154	0.0193358	0.0045672	0.0080376	0.003298	0.017102	0.003865	0.0084172	0.0004786	0.0016396	0.0096814	0.0133528	0.0066946	0.0204556	0.0014564	0.0019416	0.0120348	0.0211446	0.0150644	0.0043216	0.0097644	0.0018384	0.0078088	0.010904	0.0128404	0.0044984
Sample 21	0.0048424	0.0140196	0.0149842	0.003427	0.0050748	0.0056046	0.0245826	0.0262674	0.0062876	0.0168548	0.016274	0.0084326	0.0206546	0.0030274	0.0074494	0.0153294	0.0128884	0.0147686	0.0103744	0.0009148	0.0213754	0.0244562	0.0118406	0.024154	0.0191952	0.0045114	0.0081234	0.0032938	0.0170596	0.0038884	0.0084114	0.0004666	0.001617	0.0097112	0.013473	0.0067872	0.0204244	0.0014422	0.0019442	0.0120266	0.0212286	0.015038	0.0043384	0.0097926	0.0018806	0.007869	0.0109726	0.0128114	0.0045118
Sample 22	0.0048392	0.0142352	0.0149454	0.0034328	0.0050466	0.0056552	0.0246226	0.0263786	0.006358	0.0169128	0.016348	0.0083592	0.0208084	0.0029836	0.0073724	0.0153322	0.0129654	0.0149114	0.010362	0.000888	0.0213782	0.0243644	0.011936	0.0242248	0.0191992	0.0045422	0.0081356	0.0032392	0.0168978	0.0037692	0.0083746	0.0004586	0.0015806	0.0096784	0.0133642	0.0067088	0.0203858	0.0014524	0.0019326	0.0119672	0.0212598	0.0150412	0.004343	0.0097426	0.0018986	0.007843	0.0109172	0.0128676	0.0045208
Sample 23	0.0047588	0.0140768	0.0152298	0.0034524	0.0050596	0.0056212	0.0245766	0.026159	0.0063776	0.0168468	0.0163476	0.0083832	0.0207418	0.0029996	0.00747	0.0153394	0.0129646	0.014838	0.0104084	0.0008692	0.0214298	0.0243016	0.0118366	0.0242194	0.0192352	0.0044996	0.0080922	0.0032722	0.0170044	0.003845	0.0083428	0.0004644	0.0016502	0.009747	0.0134214	0.0067984	0.0203666	0.0014382	0.0018936	0.0120002	0.021229	0.0150448	0.0043104	0.0097848	0.0018918	0.0078498	0.0108574	0.0128546	0.0045162
Sample 24	0.0048376	0.0141228	0.015065	0.0034292	0.0050696	0.0056448	0.0247138	0.0262524	0.0063752	0.0167566	0.0163342	0.008442	0.0208616	0.0030094	0.0073664	0.0153474	0.01298	0.0148962	0.0103924	0.0008828	0.0212676	0.0243668	0.0118782	0.024177	0.019223	0.0045544	0.0081326	0.003286	0.0170542	0.0038398	0.0083572	0.0004642	0.001626	0.0097132	0.0133818	0.0067432	0.0204308	0.0014424	0.0018824	0.0120096	0.0211838	0.0149522	0.004306	0.0097648	0.0018696	0.0079252	0.0109354	0.012856	0.0045536
Sample 25	0.0048124	0.0140856	0.0148714	0.0033766	0.0050336	0.0056214	0.0245496	0.026279	0.006328	0.016748	0.0163754	0.0084532	0.020886	0.0029742	0.007383	0.0153602	0.0129274	0.0149544	0.0103624	0.000897	0.0214814	0.0241896	0.0118514	0.024243	0.0192372	0.004576	0.0081426	0.0032732	0.016997	0.0038562	0.0083712	0.0004388	0.0016248	0.009703	0.0132324	0.0067858	0.0204182	0.001443	0.0019148	0.0120118	0.0211558	0.0150318	0.0043558	0.009778	0.001848	0.0078578	0.010968	0.0128326	0.0044992
Sample 26	0.004805	0.0139648	0.0150424	0.0034262	0.0051098	0.0056376	0.024696	0.0261422	0.0062706	0.0168074	0.0163606	0.0084262	0.0207488	0.0030316	0.007352	0.015382	0.0129194	0.0149308	0.0104544	0.0009058	0.0212866	0.0243248	0.0120224	0.0242416	0.019253	0.0045394	0.0079974	0.0032626	0.0170506	0.003875	0.0083898	0.000479	0.0016238	0.0097132	0.013293	0.0067754	0.020395	0.0014366	0.0019112	0.0119466	0.0212086	0.0151372	0.0044018	0.0097832	0.0018942	0.0078884	0.0108758	0.0128098	0.0045178
Sample 27	0.0048012	0.0140622	0.0149494	0.003399	0.0050408	0.0056124	0.0246218	0.0263228	0.0063214	0.0167618	0.0162904	0.0084526	0.0208198	0.0030172	0.007453	0.0153238	0.0129072	0.014784	0.0103554	0.0008992	0.021335	0.0243406	0.0119072	0.0242292	0.0192702	0.0045348	0.0081348	0.0033312	0.0170656	0.0038216	0.0083058	0.0004802	0.001623	0.0096786	0.0134138	0.006747	0.0204518	0.0014502	0.0019506	0.0119552	0.021161	0.0151106	0.0043458	0.009783	0.0018636	0.007842	0.0108488	0.0128742	0.0045232
Sample 28	0.0047708	0.014062	0.0149986	0.0034156	0.0050842	0.0055772	0.0246914	0.0263328	0.0062952	0.0168656	0.016385	0.0084874	0.0209134	0.0029878	0.0074052	0.0154266	0.0129576	0.0148944	0.010421	0.0008988	0.0213592	0.0242802	0.0118338	0.0243206	0.019118	0.0045424	0.0080872	0.0032582	0.016978	0.0038162	0.0083204	0.0004554	0.0016372	0.0097794	0.0133344	0.0067258	0.0203652	0.0014506	0.0019446	0.0119772	0.0211286	0.0150914	0.0043434	0.0097672	0.0018562	0.007885	0.0108914	0.0128544	0.0044874
Sample 29	0.0048212	0.0141072	0.0149172	0.0034552	0.0050312	0.005542	0.0246878	0.0262656	0.0063238	0.0168812	0.0162722	0.0085384	0.0207296	0.003004	0.0073058	0.015292	0.012955	0.0148728	0.0103998	0.0008984	0.0213648	0.0242288	0.0118728	0.0242616	0.019332	0.0045498	0.008163	0.0032732	0.0169912	0.003848	0.0083378	0.0004592	0.001615	0.0097734	0.0134184	0.0066944	0.020453	0.0014372	0.0019216	0.0119568	0.0211722	0.0150226	0.0042874	0.0097854	0.0019022	0.00783	0.010908	0.0128958	0.0045922
Sample 30	0.0047874	0.0141214	0.0149216	0.0034056	0.0050612	0.0055778	0.0246188	0.0263014	0.0063342	0.016836	0.0162072	0.0084682	0.0207722	0.0030304	0.0074136	0.0153724	0.0129204	0.0149072	0.0104262	0.000899	0.021331	0.0242994	0.0119504	0.0242846	0.0191218	0.0045382	0.0081546	0.0033022	0.0170498	0.0038996	0.0083562	0.0004568	0.001629	0.0097688	0.0132972	0.00672	0.0203484	0.001461	0.0019422	0.0119626	0.0211906	0.0151202	0.0043472	0.0096988	0.0018746	0.0078304	0.010784	0.0128228	0.0045484
Sample 31	0.0047458	0.0140848	0.0150508	0.0034144	0.0050538	0.0056486	0.0247358	0.0263276	0.0063574	0.016788	0.0163542	0.0084672	0.0208236	0.0029354	0.0073444	0.0153392	0.0128876	0.0148542	0.0103478	0.0009248	0.021243	0.0243812	0.0119278	0.0242624	0.0191652	0.0045574	0.008158	0.0032772	0.0171464	0.0038498	0.008396	0.000471	0.0016024	0.009636	0.0134186	0.0067978	0.0203772	0.00143	0.0019374	0.0119738	0.021134	0.0149786	0.00434	0.0097976	0.0018572	0.0078514	0.0109356	0.0128502	0.0045004
Sample 32	0.0047438	0.014182	0.0150434	0.0033984	0.0051042	0.005664	0.024665	0.0262236	0.006339	0.0167936	0.01635	0.008418	0.0207892	0.0029914	0.0074454	0.0154212	0.0129264	0.0147884	0.0103436	0.0008916	0.0213312	0.0243902	0.011925	0.0241636	0.0192452	0.0045592	0.0081286	0.0032758	0.0171036	0.0038268	0.0083296	0.0004726	0.0016368	0.0097918	0.013341	0.0067728	0.0203724	0.0014778	0.0019032	0.0119898	0.0212156	0.0151258	0.0043618	0.0097296	0.0018492	0.0078984	0.0108996	0.0127994	0.004452
Sample 33	0.0048386	0.014109	0.0150816	0.003457	0.0050362	0.005606	0.0247324	0.0263006	0.006308	0.0167932	0.016301	0.0085138	0.0207326	0.0029918	0.0073942	0.0153376	0.0129026	0.0148082	0.0103884	0.000893	0.021432	0.024318	0.0118988	0.024141	0.0193042	0.0045588	0.0080956	0.0032664	0.0170164	0.0038622	0.0083428	0.0004538	0.001634	0.0098192	0.0133112	0.006722	0.0203916	0.0014124	0.0019508	0.0119876	0.0211676	0.0150794	0.0043342	0.0097606	0.001883	0.0078092	0.0109326	0.0129318	0.0045412
Sample 34	0.004781	0.0139514	0.0149882	0.0034398	0.0050486	0.0056192	0.0246866	0.0262108	0.0063884	0.0168074	0.0162634	0.00849	0.0208818	0.003005	0.0074322	0.0152398	0.0129682	0.014877	0.0103596	0.0008782	0.0213154	0.0244298	0.0119346	0.024169	0.0192362	0.0045092	0.0081348	0.0032792	0.0170458	0.0038814	0.0083956	0.0004708	0.0016684	0.0096852	0.0133074	0.0067544	0.0203774	0.0014362	0.0019314	0.0119792	0.0212434	0.0151168	0.0043432	0.0097	0.001866	0.0078454	0.0108804	0.0128618	0.0045128
Sample 35	0.0048226	0.0140748	0.015062	0.0034156	0.0051218	0.005651	0.0248594	0.0262338	0.006331	0.0168574	0.016413	0.008497	0.02082	0.0029924	0.0074034	0.0153426	0.0129568	0.0148984	0.01039	0.0009062	0.0213894	0.0243078	0.011862	0.0241124	0.0191648	0.0045512	0.0081374	0.0032798	0.0169554	0.003809	0.0083928	0.0004796	0.0016038	0.0097998	0.0133832	0.0067292	0.0204234	0.0014454	0.001936	0.0119752	0.0211474	0.0150698	0.0042954	0.0097846	0.0018778	0.007931	0.0109306	0.0127214	0.0044914
Sample 36	0.0047712	0.0139934	0.0150412	0.0034258	0.005114	0.0055944	0.0247518	0.0261888	0.0063038	0.016868	0.0163012	0.0084742	0.0206818	0.003011	0.0074774	0.015319	0.0128612	0.01491	0.0105216	0.0009254	0.0213378	0.0241686	0.0118742	0.024198	0.0192372	0.0045054	0.0081004	0.0032636	0.017095	0.0038402	0.0083116	0.000477	0.001648	0.0097124	0.013317	0.006717	0.0204762	0.0014482	0.0019222	0.0119324	0.0212644	0.0150416	0.0043224	0.00975	0.0018696	0.0079108	0.0108446	0.0128596	0.00448
Sample 37	0.0047862	0.0141168	0.0149934	0.0034082	0.0050384	0.0056268	0.024675	0.0261748	0.0063258	0.0168522	0.0163178	0.0083998	0.0208766	0.0030188	0.0074184	0.0152796	0.0130184	0.0149422	0.0103776	0.0009018	0.0213918	0.0241918	0.011856	0.0242916	0.0191548	0.004499	0.0081594	0.0032662	0.0170632	0.0038678	0.0083582	0.0004658	0.00162	0.009713	0.0132874	0.0067526	0.0204754	0.0014596	0.0019156	0.0120156	0.021094	0.0152128	0.0043342	0.0097244	0.00191	0.0078526	0.010954	0.0128516	0.004513
Sample 38	0.0048136	0.014109	0.0150624	0.0033714	0.005095	0.0055622	0.0245906	0.0262932	0.0063932	0.016812	0.0164002	0.0084488	0.020813	0.0029998	0.0073986	0.0153262	0.01294	0.0147254	0.0103366	0.0008848	0.0213968	0.024332	0.011822	0.0241512	0.0191552	0.004534	0.008086	0.0032792	0.0169788	0.0038594	0.008367	0.0004594	0.0016004	0.009777	0.0133358	0.006718	0.020312	0.001446	0.00196	0.0120026	0.0211828	0.0151574	0.0043382	0.0097932	0.0018918	0.0079174	0.0109216	0.0128756	0.0045334
Sample 39	0.004777	0.014012	0.0149542	0.0034698	0.0050492	0.005626	0.0246338	0.0262776	0.0062996	0.0168848	0.0162498	0.008523	0.0207966	0.0030244	0.0073972	0.0153062	0.01297	0.01486	0.0103868	0.0008906	0.0213552	0.0242842	0.011833	0.0242378	0.0192432	0.0045658	0.0081154	0.0032608	0.0170566	0.0038812	0.0084052	0.0004706	0.001644	0.0096946	0.0132818	0.0067126	0.020401	0.0014568	0.0019254	0.0119176	0.0212114	0.015134	0.0042966	0.009793	0.0018648	0.0078432	0.0108856	0.0128792	0.0045638
Sample 40	0.0047656	0.0141516	0.0150372	0.0034692	0.0050694	0.0055844	0.0245816	0.026342	0.0063122	0.0168934	0.0162972	0.0084742	0.0208564	0.0030002	0.0073724	0.0153474	0.012897	0.0148486	0.0104176	0.0008922	0.021315	0.0242326	0.0118874	0.0242134	0.01928	0.0045466	0.0081142	0.0032662	0.0171376	0.0038892	0.0083616	0.000465	0.0015994	0.009678	0.013344	0.006766	0.0202856	0.0014498	0.0019288	0.012018	0.0210388	0.0150828	0.0043482	0.0098444	0.0018562	0.0078732	0.0108822	0.0128654	0.0045554
Sample 41	0.0048096	0.014105	0.014939	0.0034118	0.005024	0.0056344	0.0247198	0.0263048	0.0063292	0.016846	0.0164354	0.0084026	0.0208272	0.00297	0.0073972	0.0153982	0.0128706	0.0149422	0.0103994	0.000917	0.0214256	0.0242594	0.0118976	0.0241038	0.0190692	0.0045662	0.0081532	0.003297	0.0170726	0.0038522	0.008411	0.0004844	0.0016396	0.0097564	0.0134656	0.0067228	0.020339	0.001435	0.001925	0.012035	0.0211288	0.0150372	0.0043062	0.0097164	0.0018366	0.0077944	0.0108356	0.012883	0.004488
Sample 42	0.0047788	0.0140918	0.0150542	0.0034494	0.0050792	0.0056186	0.0247926	0.0262428	0.0063488	0.0168268	0.01643	0.0084526	0.0207522	0.0030176	0.0073838	0.0153868	0.0130226	0.0148586	0.0103112	0.0009068	0.0213078	0.0243258	0.0119178	0.0241784	0.0191814	0.0045352	0.0081054	0.0032254	0.0170972	0.003894	0.0083102	0.0004712	0.0016374	0.0097256	0.0133954	0.0067424	0.0204666	0.0014558	0.0019172	0.0118822	0.0210138	0.0150738	0.0043158	0.0097248	0.0018844	0.0079066	0.0108956	0.0129122	0.0045388
Sample 43	0.0048024	0.0139774	0.0149982	0.0034032	0.0050372	0.0056342	0.0246132	0.026316	0.0063278	0.01677	0.016333	0.0084234	0.0208092	0.0030126	0.0073822	0.0153078	0.0129296	0.0148778	0.0103306	0.0008934	0.0213282	0.0242298	0.0118252	0.0241254	0.0193104	0.004559	0.0081968	0.003261	0.017047	0.003886	0.0083296	0.0004862	0.0016208	0.0097902	0.0133096	0.0067554	0.0204244	0.0014794	0.0019332	0.0120206	0.0211632	0.0151104	0.004302	0.009738	0.0018924	0.0078328	0.01095	0.0129638	0.0044842
Sample 44	0.0047606	0.0141014	0.0150564	0.0034586	0.0050288	0.005625	0.0246494	0.0263048	0.0063108	0.0168042	0.0161916	0.0084478	0.0209078	0.0029554	0.0074074	0.0154288	0.0130028	0.014874	0.0103912	0.0008942	0.0214248	0.0242546	0.0119102	0.0242336	0.0191458	0.004526	0.0080708	0.0032712	0.0169622	0.0038612	0.0083158	0.000466	0.0016176	0.0097282	0.0132774	0.0067128	0.0203424	0.0014542	0.0018848	0.0119602	0.021272	0.0151396	0.0043152	0.0097292	0.0018786	0.007832	0.0108932	0.0128148	0.00448
Sample 45	0.0047708	0.0140798	0.014931	0.0034478	0.005063	0.0056354	0.0245562	0.0262966	0.006332	0.0168686	0.0163182	0.0084312	0.0207698	0.002997	0.0074602	0.0152786	0.0130162	0.0149044	0.010472	0.000886	0.0213234	0.024302	0.0118438	0.0242086	0.0193776	0.0045516	0.0080742	0.0032786	0.017117	0.0037854	0.0083834	0.0004556	0.001617	0.0096904	0.0133596	0.0067802	0.0202972	0.001453	0.001932	0.0119934	0.021027	0.015054	0.0043396	0.0098196	0.0018632	0.0079184	0.0108662	0.0128766	0.0045516
Sample 46	0.0047922	0.0141014	0.0149298	0.003468	0.005056	0.0055928	0.024553	0.026143	0.0063036	0.016735	0.0163558	0.0084652	0.0207778	0.0029676	0.007455	0.0152416	0.0128516	0.0148742	0.0104442	0.0008982	0.0214014	0.0243972	0.01198	0.0241304	0.0191872	0.0045332	0.0081266	0.0032802	0.0170654	0.003835	0.008395	0.000466	0.0016382	0.0097456	0.0132744	0.0066948	0.0203944	0.0014586	0.0019262	0.0120484	0.0212362	0.0150452	0.0043034	0.0098014	0.0018824	0.0079298	0.0108786	0.012856	0.004516
Sample 47	0.0048298	0.0140538	0.01505	0.0033974	0.0050188	0.0056858	0.0246942	0.026284	0.0063016	0.0168568	0.0162396	0.0084262	0.020798	0.0029802	0.0075616	0.0154124	0.012862	0.0147838	0.0104678	0.0009086	0.0213494	0.0242006	0.0119374	0.0241704	0.0191502	0.0045032	0.0080976	0.0032338	0.016972	0.0038746	0.0083436	0.0004476	0.0016168	0.0098348	0.0133032	0.0067894	0.0203794	0.0014136	0.001911	0.0119724	0.0211394	0.0150372	0.0043138	0.0098032	0.0018764	0.007926	0.0109218	0.0128338	0.00448
Sample 48	0.0047724	0.0141478	0.0150342	0.0034796	0.0050366	0.005616	0.0247422	0.0262774	0.0062566	0.0168458	0.0163228	0.0083696	0.0207618	0.0029932	0.0074404	0.0153314	0.0129598	0.0149282	0.0104682	0.0008866	0.0214348	0.024314	0.0119436	0.0243006	0.0191126	0.00454	0.0080952	0.0031992	0.0170772	0.0038546	0.0083544	0.0004786	0.0016088	0.0097566	0.013382	0.0067242	0.0203198	0.001434	0.001904	0.0119846	0.0211124	0.0150392	0.004256	0.0097512	0.001857	0.007844	0.0109288	0.0128494	0.0044864
Sample 49	0.00484	0.014043	0.0148676	0.0034246	0.0050768	0.0056576	0.0248154	0.0260348	0.0063594	0.0167902	0.016387	0.0083856	0.0208892	0.0029824	0.0074706	0.0154712	0.0129144	0.0148708	0.0103546	0.0009052	0.0213198	0.0242588	0.0118946	0.0242174	0.0191572	0.0045234	0.0080924	0.0032408	0.017107	0.0038822	0.00836	0.0004624	0.0016158	0.0096508	0.0133388	0.0067928	0.020315	0.0014326	0.0019102	0.011983	0.0211998	0.0149592	0.0043878	0.0098154	0.001858	0.0078518	0.0108616	0.0129194	0.004544
Sample 50	0.0048248	0.0141688	0.0150436	0.0033858	0.0050572	0.0056116	0.024672	0.0262332	0.006309	0.0168486	0.0163746	0.0084836	0.0207632	0.0030482	0.0073786	0.0153124	0.012945	0.0149224	0.0104492	0.0008908	0.0213066	0.024299	0.0118014	0.024241	0.019259	0.004531	0.0080908	0.0032792	0.017068	0.003848	0.0083314	0.0004788	0.0016236	0.0097844	0.01341	0.0067166	0.0203444	0.0014524	0.0019372	0.0119552	0.0210974	0.0150128	0.0043116	0.0097726	0.001873	0.0078708	0.0109178	0.0128866	0.0045356
Sample 51	0.0047942	0.0140136	0.0149516	0.0034312	0.0050856	0.0056822	0.0247818	0.0263924	0.0063936	0.0168806	0.0162564	0.0084668	0.0207502	0.0030376	0.0074012	0.0154718	0.0128854	0.014879	0.010447	0.0009394	0.0213854	0.0242518	0.0119784	0.0240906	0.019189	0.0045562	0.0081522	0.0032516	0.0170008	0.0038812	0.0083618	0.0004628	0.0016334	0.0096744	0.013305	0.0067078	0.0203684	0.0014758	0.001942	0.011964	0.0211476	0.015069	0.0043508	0.0097878	0.0018386	0.0078648	0.0109688	0.0129416	0.0045368
Sample 52	0.0048166	0.0141294	0.0150978	0.0034348	0.0050182	0.0056732	0.024645	0.0262776	0.0062918	0.0167588	0.0162984	0.0084712	0.020858	0.002972	0.00741	0.0152526	0.01288	0.0148722	0.0105068	0.0009026	0.0212928	0.0242676	0.0119172	0.0242196	0.0192726	0.0045306	0.0081194	0.0032696	0.0170956	0.003827	0.0083494	0.0004562	0.0016098	0.0097514	0.01328	0.0067754	0.0204398	0.0014686	0.0019592	0.0119254	0.0211612	0.0151032	0.0043356	0.0098152	0.0019024	0.0078164	0.0108358	0.0127878	0.0044956
Sample 53	0.0047954	0.0140334	0.0149884	0.0034212	0.0050768	0.0056082	0.0247594	0.0262296	0.0063244	0.0168656	0.0164016	0.0084562	0.020947	0.002987	0.0074386	0.0153704	0.0129826	0.0148998	0.0104084	0.0009016	0.0212604	0.0242944	0.0118706	0.0241696	0.0192178	0.0045696	0.0080748	0.00327	0.0170564	0.0038788	0.0084054	0.0004582	0.00164	0.0097448	0.0133482	0.0067098	0.0203524	0.0014808	0.0019038	0.0118856	0.0212064	0.0151062	0.0043234	0.0096296	0.0019034	0.0078682	0.01092	0.0129282	0.00456
Sample 54	0.0048474	0.0140768	0.0149274	0.0034386	0.0051392	0.0056006	0.0247578	0.0261486	0.0063734	0.0168138	0.0162916	0.0084402	0.0209138	0.002979	0.0074316	0.0152948	0.012898	0.014804	0.0104608	0.0008764	0.0214292	0.0242492	0.011921	0.0240942	0.0191406	0.0045602	0.0080872	0.0032336	0.0171028	0.0038292	0.0083218	0.0004762	0.0016534	0.0097486	0.0133628	0.0067014	0.0205042	0.0014256	0.0018922	0.011915	0.0212306	0.0150676	0.0043516	0.0098192	0.0018726	0.007951	0.0108666	0.0127672	0.004506
Sample 55	0.0047908	0.014159	0.014892	0.003422	0.0050374	0.005699	0.0248294	0.0263396	0.0063732	0.0168054	0.0163998	0.008434	0.0208414	0.0029692	0.007417	0.0153592	0.0129844	0.0148718	0.0103184	0.0008812	0.0213982	0.0243622	0.0118994	0.0242336	0.0191838	0.0045492	0.0081756	0.0032194	0.0170614	0.0037954	0.0083332	0.0004402	0.0016242	0.00977	0.0133294	0.0067354	0.0204668	0.0014626	0.0019284	0.0118936	0.0212068	0.0149228	0.0043188	0.009741	0.001878	0.0078702	0.0108588	0.012858	0.0045166
Sample 56	0.0047772	0.0140472	0.0149838	0.00346	0.0050746	0.0055848	0.0247274	0.026183	0.0063374	0.0168032	0.0162686	0.0084388	0.0208776	0.0030008	0.007382	0.015337	0.0129014	0.0149184	0.0103962	0.0009096	0.0214526	0.0243184	0.0118784	0.0242356	0.0191856	0.0045874	0.0081876	0.0032558	0.0170802	0.0038316	0.0083648	0.0004638	0.001639	0.0097344	0.013274	0.0067174	0.0204252	0.001433	0.0019668	0.0119898	0.0211548	0.0150442	0.0043732	0.0098924	0.001855	0.0079214	0.0109122	0.0128262	0.004502
Sample 57	0.0048068	0.0141002	0.014993	0.0034528	0.0050626	0.0056382	0.024591	0.026242	0.006355	0.0168114	0.0162326	0.0084964	0.0207562	0.0030176	0.0074412	0.0153614	0.0129696	0.0148822	0.0104606	0.0009294	0.0214662	0.0241668	0.0119426	0.0241638	0.019252	0.0045272	0.0080334	0.0032252	0.0170648	0.0038094	0.0083852	0.0004646	0.001633	0.0096816	0.013289	0.0067154	0.0203434	0.0014496	0.0019218	0.0119834	0.021159	0.0151814	0.0043614	0.0097596	0.001864	0.0077722	0.0108306	0.0128558	0.0045456
Sample 58	0.004787	0.014061	0.015029	0.0034166	0.005074	0.0055592	0.024645	0.0261172	0.0063214	0.0168024	0.0164788	0.0084242	0.0208346	0.0030058	0.0073564	0.0153056	0.0129644	0.0148478	0.0104516	0.0008928	0.0214006	0.024343	0.011857	0.024346	0.0191468	0.0045506	0.0081294	0.0032514	0.0171154	0.0038588	0.0083384	0.0004776	0.0016154	0.0097362	0.0133444	0.0067372	0.0204106	0.0014566	0.0019164	0.0120412	0.0211994	0.0150316	0.0043128	0.009681	0.0018758	0.0077814	0.0109056	0.0128696	0.0044764
Sample 59	0.0048254	0.0140836	0.0150094	0.0034502	0.0050696	0.0055864	0.024748	0.0261602	0.0063604	0.0168444	0.0163434	0.0084418	0.0208026	0.0029888	0.0074002	0.0152388	0.0129074	0.0149156	0.0104016	0.0009018	0.0213074	0.024286	0.0119074	0.0242264	0.0191726	0.0045438	0.0081526	0.0032436	0.0171246	0.003831	0.0083254	0.0004748	0.0016392	0.0097768	0.0134482	0.0067322	0.0203112	0.0014402	0.001939	0.0119298	0.0212166	0.0151102	0.0043082	0.009709	0.0018592	0.007825	0.0108834	0.0129274	0.0044656
Sample 60	0.0047622	0.0140286	0.0150892	0.0034172	0.0050558	0.0055808	0.0246664	0.0263442	0.006332	0.016794	0.0163136	0.0084758	0.0207974	0.003032	0.007414	0.0153474	0.0129034	0.014812	0.0103426	0.0008816	0.0213966	0.0242896	0.01188	0.0242982	0.0192764	0.0044904	0.0080936	0.0032784	0.0170134	0.0038076	0.0084586	0.000461	0.0016394	0.0096716	0.0133872	0.0067444	0.0203988	0.0014582	0.0019694	0.0119702	0.0212186	0.0150592	0.0043088	0.0098446	0.001854	0.0078378	0.010902	0.0128534	0.0044876
Sample 61	0.0047636	0.0139962	0.014954	0.0034312	0.005042	0.0056026	0.024687	0.026157	0.0062816	0.0167874	0.0163938	0.0083956	0.0209206	0.0029532	0.0073892	0.0152196	0.0130308	0.0148546	0.0103892	0.0009064	0.021351	0.024193	0.0119018	0.024185	0.0192648	0.004534	0.0080726	0.0033082	0.0170504	0.0038854	0.0083032	0.0004764	0.0015964	0.0097424	0.0134012	0.006682	0.020365	0.0014624	0.0019488	0.011999	0.0212526	0.0151112	0.0043228	0.0097618	0.001857	0.0078198	0.0109068	0.0128278	0.0045524
Sample 62	0.004754	0.0140228	0.0149676	0.0034156	0.0050526	0.0056016	0.024678	0.0262506	0.0064108	0.0168784	0.0163468	0.008499	0.0208288	0.002991	0.0074226	0.015317	0.0129718	0.0148682	0.0103836	0.0008972	0.0214514	0.0242894	0.0119546	0.0242194	0.0191944	0.0045194	0.008067	0.0033004	0.0171406	0.003864	0.0084476	0.0004842	0.0016294	0.0096994	0.0132732	0.00671	0.0202944	0.0014566	0.0018966	0.011925	0.0212448	0.0150152	0.0043662	0.0097622	0.0018306	0.007859	0.0108654	0.0128878	0.0044516
Sample 63	0.0048298	0.0140372	0.015071	0.0034354	0.0050232	0.0056532	0.0246362	0.0263122	0.0063602	0.0169054	0.016343	0.0084528	0.0208026	0.0029604	0.0074172	0.0153058	0.0129312	0.0148672	0.0104268	0.0009094	0.0214296	0.0243068	0.0119592	0.0243072	0.0191886	0.0045538	0.0080804	0.0032384	0.0171184	0.003861	0.0083444	0.0004754	0.0016342	0.0097036	0.0133812	0.0067278	0.0203566	0.0014706	0.0019214	0.0118672	0.0212016	0.015075	0.0043052	0.0097198	0.0018686	0.0078348	0.010816	0.0128014	0.0044652
Sample 64	0.0048004	0.0140786	0.0150222	0.0034264	0.0050556	0.0056896	0.0246894	0.0262044	0.0063028	0.0168782	0.0162968	0.0083764	0.0208798	0.0030036	0.0074162	0.0154046	0.012928	0.0148192	0.0104954	0.0009082	0.02138	0.0242708	0.0119548	0.024066	0.0193266	0.004512	0.0081622	0.0032984	0.0169904	0.003798	0.0082994	0.000473	0.0016076	0.0097238	0.0134152	0.0067046	0.0203354	0.0014318	0.001958	0.0119746	0.0211258	0.0151218	0.0043424	0.0097412	0.0018592	0.0079064	0.0108062	0.012784	0.0045304
Sample 65	0.0048078	0.0140662	0.0150052	0.0034304	0.0050262	0.0055654	0.024707	0.0262224	0.0062568	0.0167012	0.0162992	0.0084856	0.0207322	0.0030018	0.0073636	0.0152486	0.0130034	0.014856	0.010418	0.0008884	0.0214018	0.0241556	0.0119168	0.0242172	0.0191838	0.0045488	0.008112	0.0032724	0.017029	0.003835	0.0084094	0.000478	0.0016444	0.0097002	0.0134368	0.0067428	0.0203124	0.001437	0.0019308	0.0120086	0.0211472	0.0150214	0.004288	0.0097296	0.0018782	0.0078326	0.0107978	0.0129064	0.0045546
Sample 66	0.0048116	0.0140798	0.014977	0.0033762	0.0050916	0.0055582	0.0246338	0.0261832	0.0063552	0.0167738	0.0163766	0.0083926	0.020794	0.0030018	0.0074176	0.0153088	0.0129314	0.0148206	0.010455	0.000916	0.0213322	0.0243932	0.0118636	0.0242428	0.0192584	0.0045308	0.0081076	0.003233	0.0170806	0.0038676	0.0083868	0.0004736	0.00164	0.009761	0.013414	0.0067224	0.0203796	0.0014668	0.0019288	0.0119432	0.0212144	0.0150922	0.0043584	0.0098888	0.0018548	0.0079374	0.0109214	0.0128842	0.004474
Sample 67	0.0047632	0.0140898	0.014929	0.0033868	0.005049	0.0056	0.024718	0.026245	0.0062964	0.0168308	0.016362	0.0084466	0.020753	0.0029852	0.007403	0.0153692	0.0129756	0.0149004	0.0103182	0.0009222	0.0212624	0.0244626	0.011926	0.024303	0.019337	0.0045184	0.008159	0.0032556	0.017051	0.0038842	0.0083546	0.0004586	0.0016264	0.0097	0.013353	0.006747	0.020422	0.001436	0.0019458	0.0119768	0.0211572	0.0150968	0.004318	0.0097144	0.001889	0.0078926	0.010881	0.0128104	0.0045282
Sample 68	0.0048046	0.0141582	0.014942	0.0034022	0.0050186	0.0056186	0.0246118	0.0261982	0.0063554	0.016903	0.0163458	0.0085314	0.0209138	0.0029706	0.0074502	0.0153522	0.0129586	0.014828	0.0103536	0.0009092	0.0213436	0.024321	0.0118724	0.024242	0.0192442	0.0045088	0.0081742	0.0032448	0.0170858	0.0038748	0.0083736	0.0004692	0.001621	0.0097438	0.0133726	0.0067338	0.0204388	0.0014384	0.0019588	0.0120178	0.0210882	0.0150136	0.0043994	0.0097158	0.0019078	0.007926	0.0108672	0.0128412	0.0044544
Sample 69	0.004779	0.0141446	0.0150182	0.0034048	0.0050782	0.0055962	0.024773	0.0264088	0.006378	0.0167002	0.0163074	0.0084782	0.0209034	0.0029674	0.0074066	0.0153194	0.012846	0.0149242	0.0104094	0.0008886	0.021324	0.0242926	0.0118536	0.0240996	0.0193482	0.0044898	0.0080532	0.0032824	0.0171042	0.0038584	0.008399	0.0004682	0.0016126	0.0097602	0.013293	0.0067356	0.0204418	0.0014366	0.0019502	0.0118822	0.0211746	0.0151002	0.0043436	0.009668	0.0018748	0.0078248	0.0108606	0.0128804	0.004502
Sample 70	0.0048096	0.0140336	0.015001	0.003415	0.0050822	0.0055552	0.0247418	0.0261398	0.0063386	0.0168238	0.0162964	0.008441	0.0207676	0.0029732	0.0073706	0.0153828	0.0129098	0.0149302	0.0103978	0.0009074	0.021352	0.0243186	0.0119504	0.0243096	0.019192	0.0045436	0.008072	0.0032564	0.0170282	0.0038658	0.0084044	0.000471	0.0016206	0.009768	0.0132696	0.0067368	0.0204684	0.0014324	0.0018962	0.0119832	0.0211594	0.015148	0.0043674	0.0097582	0.0018744	0.0079366	0.0108126	0.0129118	0.004529
Sample 71	0.0048612	0.0140946	0.0149052	0.0034696	0.0050704	0.0056138	0.0245978	0.0261692	0.0063352	0.0168418	0.0164264	0.008491	0.020809	0.002998	0.0073898	0.0152292	0.0129508	0.0148244	0.0104152	0.0009044	0.0213034	0.0243716	0.0119444	0.024163	0.0192612	0.0045738	0.0081726	0.0032586	0.0170276	0.0038288	0.00833	0.000476	0.0016318	0.0097852	0.0132934	0.0067034	0.0203138	0.0014472	0.001917	0.0119212	0.021167	0.0150908	0.0044166	0.0097382	0.0018832	0.0078648	0.01094	0.0129156	0.0045166
Sample 72	0.0047888	0.0140624	0.0149436	0.003447	0.0050992	0.0056196	0.0245944	0.0262638	0.006319	0.0168872	0.0162452	0.008499	0.0207902	0.0030132	0.0074988	0.0152748	0.012929	0.0148704	0.0103768	0.0009178	0.0212228	0.024441	0.0119348	0.024198	0.0191616	0.0045356	0.0080944	0.0032602	0.0171234	0.0038002	0.008322	0.0004698	0.0016442	0.0096808	0.0133432	0.006757	0.0205036	0.0014286	0.0019414	0.0119144	0.0211656	0.0150594	0.004334	0.0097878	0.0018968	0.0079036	0.0109338	0.0127546	0.0045066
Sample 73	0.004764	0.0139842	0.0150468	0.003417	0.005046	0.0056648	0.0245908	0.0262216	0.0063258	0.016872	0.0163784	0.0084202	0.0207834	0.0029974	0.0074146	0.0152332	0.0129042	0.014884	0.0104478	0.0008942	0.021467	0.024366	0.0118554	0.0241834	0.0192472	0.0045138	0.008066	0.0032476	0.0171088	0.003842	0.0083258	0.0004694	0.0016204	0.0097734	0.0133294	0.0068012	0.0204402	0.0014342	0.0018952	0.0119066	0.0212044	0.0150758	0.0043496	0.0097374	0.001863	0.007835	0.0109068	0.012924	0.0045702
Sample 74	0.0047952	0.0141288	0.0149344	0.0034186	0.0050808	0.0056264	0.0247892	0.0260694	0.0063448	0.0169278	0.0163502	0.008404	0.0209438	0.002987	0.0073882	0.015225	0.0129766	0.0147712	0.0104804	0.000908	0.0213588	0.024298	0.0119624	0.0242104	0.0192252	0.0045604	0.008124	0.00327	0.017003	0.0038302	0.0083374	0.000465	0.0016312	0.0097264	0.0133736	0.0067656	0.0203874	0.0014632	0.0019236	0.0119604	0.021116	0.015061	0.0043224	0.0098146	0.0018782	0.007897	0.0108726	0.012864	0.0045488
Sample 75	0.0048364	0.0141668	0.0150402	0.0034246	0.0050492	0.0056038	0.0245752	0.0261976	0.0062796	0.0167908	0.0162716	0.00849	0.0207438	0.002991	0.0074742	0.0152968	0.0129854	0.0148458	0.0102982	0.0009084	0.0214166	0.0244466	0.0119542	0.024268	0.019271	0.0045456	0.008159	0.0032426	0.0170508	0.0038412	0.0082718	0.0004798	0.0015788	0.009731	0.013465	0.0067414	0.0202314	0.0014366	0.0018948	0.0119122	0.0211706	0.015045	0.0043334	0.0098216	0.0018844	0.0078972	0.0109064	0.0128528	0.004494
Sample 76	0.0047984	0.0140196	0.0150324	0.0034332	0.0050442	0.0056886	0.02472	0.0262718	0.0063944	0.016846	0.0162972	0.0084958	0.020771	0.0029724	0.007349	0.0152782	0.012939	0.0147566	0.0104184	0.0008926	0.0213976	0.0243712	0.0119602	0.024207	0.0192672	0.0045496	0.0081434	0.0032822	0.0170274	0.0038838	0.008356	0.0004628	0.0016278	0.0097314	0.0133196	0.006735	0.0204024	0.0014412	0.001975	0.0120494	0.0211726	0.0150382	0.0043664	0.0098226	0.0018716	0.0078712	0.0108482	0.012794	0.0045222
Sample 77	0.004785	0.0140218	0.015006	0.003454	0.0051008	0.0056238	0.0247094	0.026188	0.0063576	0.0168604	0.0164288	0.0084704	0.0208678	0.0029762	0.0073804	0.015316	0.0129186	0.0148522	0.0104108	0.000907	0.0212842	0.0242238	0.0118654	0.0242286	0.0192796	0.0046088	0.0080238	0.0032118	0.017036	0.00386	0.0083518	0.0004748	0.0016202	0.0097328	0.013408	0.0067682	0.020368	0.0014478	0.0019636	0.0119472	0.0212342	0.0151166	0.004375	0.0097896	0.0018634	0.007794	0.0108854	0.0128796	0.0045458
Sample 78	0.0047988	0.014108	0.015061	0.003474	0.0050656	0.0056968	0.0247602	0.0263542	0.0063086	0.01684	0.0163008	0.0084766	0.020757	0.0030132	0.0074468	0.0152744	0.0128956	0.0149238	0.010399	0.000907	0.0213142	0.0242088	0.0117814	0.024162	0.0191306	0.0045688	0.008123	0.0032522	0.017092	0.0038364	0.0083666	0.0004732	0.0016456	0.0097956	0.0134254	0.006728	0.0203916	0.0014576	0.0019486	0.0119254	0.021253	0.0150976	0.0043344	0.0097902	0.0018562	0.0078308	0.010876	0.0128938	0.0044812
Sample 79	0.0047852	0.0140944	0.01502	0.0034514	0.0050416	0.0055576	0.0247232	0.0261618	0.006273	0.016744	0.0162526	0.0085446	0.020915	0.0029662	0.0074404	0.0152956	0.0128972	0.0148416	0.0104014	0.0009078	0.0213668	0.0242926	0.01192	0.0241774	0.0191278	0.0045568	0.0082044	0.0032582	0.0170144	0.0038354	0.008299	0.0004576	0.0015922	0.0097058	0.0133804	0.0067292	0.0203998	0.0014612	0.0019126	0.0119684	0.0211516	0.0151974	0.0043424	0.009829	0.00189	0.0079064	0.0108796	0.012924	0.0044846
Sample 80	0.0048138	0.0141708	0.015008	0.0034028	0.0050492	0.0056442	0.0247688	0.0262048	0.0063422	0.0168936	0.0163274	0.0084008	0.0208024	0.003041	0.0073928	0.0152838	0.012924	0.0147886	0.0104342	0.000927	0.0214592	0.0242988	0.011918	0.0242142	0.0192512	0.004553	0.0081372	0.003261	0.0170436	0.003784	0.008409	0.0004742	0.0016438	0.0097678	0.0133188	0.0067858	0.0202916	0.0014398	0.0019404	0.0119792	0.0212166	0.0150068	0.0043418	0.0097334	0.0018704	0.0078188	0.0108888	0.0129692	0.00452
Sample 81	0.0047084	0.0140812	0.0149854	0.0034168	0.0051094	0.0056196	0.02467	0.0262968	0.0063832	0.0169876	0.0162464	0.0084516	0.020945	0.0029684	0.0074188	0.0153458	0.0129284	0.0148852	0.0104682	0.0009152	0.0213562	0.024326	0.0118694	0.024246	0.01912	0.0044794	0.0081276	0.0033126	0.0170738	0.0038114	0.008468	0.0004784	0.0016162	0.0097194	0.0133048	0.0067278	0.0203928	0.0014432	0.0019252	0.0118894	0.0211154	0.0150412	0.0043116	0.0097202	0.001868	0.007845	0.0109036	0.0128576	0.0045086
Sample 82	0.0047872	0.0140488	0.015022	0.0033968	0.0050166	0.0056016	0.0247318	0.0263224	0.0063448	0.0167216	0.0163068	0.0084598	0.020952	0.0030028	0.007395	0.015354	0.01289	0.0149478	0.010406	0.000879	0.0213556	0.0242808	0.0118378	0.0242298	0.0191564	0.004548	0.008132	0.0032592	0.0170966	0.003842	0.0083656	0.0004622	0.0016504	0.0097952	0.0133162	0.0067208	0.0204256	0.0014452	0.0019058	0.012038	0.0211158	0.015135	0.004345	0.0097836	0.0018816	0.00784	0.0109652	0.0128876	0.0044992
Sample 83	0.0048402	0.0141712	0.0149138	0.0034226	0.0050408	0.0056738	0.0247144	0.0261994	0.006373	0.0168804	0.0163134	0.0084704	0.0207656	0.0029958	0.007397	0.0152776	0.012911	0.0149538	0.0104228	0.0008896	0.0213214	0.0242586	0.0118142	0.0241596	0.0192056	0.0045434	0.008158	0.0032294	0.0170366	0.0037962	0.0083428	0.0004502	0.0016138	0.0097622	0.0133106	0.0067134	0.0205274	0.0014462	0.001942	0.0119962	0.021217	0.015117	0.0043224	0.0097324	0.0018874	0.0078218	0.0109188	0.0128496	0.0045514
Sample 84	0.00483	0.0141428	0.0149574	0.0034052	0.0050588	0.0055786	0.024706	0.0263232	0.0063242	0.0167218	0.0162664	0.0084664	0.0207336	0.0029694	0.0074132	0.0153836	0.0129956	0.0148972	0.0103752	0.0008974	0.0212222	0.0242874	0.0119216	0.0241498	0.0192198	0.0044888	0.0081514	0.0032186	0.0171752	0.0038428	0.008345	0.0004822	0.0016316	0.0097482	0.0132956	0.0067382	0.020352	0.0014456	0.0018966	0.0120284	0.0211492	0.0151226	0.0043046	0.0097176	0.0018888	0.0078828	0.0109288	0.0129234	0.0045396
Sample 85	0.0047812	0.014068	0.015009	0.0033942	0.0050682	0.005636	0.0246166	0.0262894	0.006308	0.0168044	0.016264	0.0084398	0.0207078	0.0029556	0.0074498	0.0153162	0.012908	0.0149044	0.0103974	0.0008952	0.0213862	0.0243582	0.0119258	0.0242654	0.019191	0.0045414	0.0080866	0.0032488	0.0171	0.0037806	0.0083532	0.0004834	0.0016486	0.0097318	0.0133708	0.006802	0.0204348	0.0014694	0.0019548	0.011973	0.021306	0.0150352	0.0043156	0.009739	0.001871	0.0079396	0.0108262	0.0128336	0.0044992
Sample 86	0.0047954	0.014014	0.0150324	0.0033556	0.0050512	0.0055606	0.0249598	0.0262866	0.006276	0.016889	0.0163098	0.0084484	0.0207216	0.0029978	0.0074248	0.0153634	0.0130474	0.0147988	0.0104112	0.0009084	0.0213962	0.0243372	0.0118774	0.0241918	0.0192852	0.0045278	0.0080368	0.0032832	0.017018	0.0038886	0.0083116	0.0004682	0.0016524	0.0096484	0.0134274	0.0067662	0.020449	0.0014398	0.0019054	0.0119434	0.0211638	0.015041	0.004365	0.009818	0.0018784	0.0078946	0.0108884	0.012814	0.0045388
Sample 87	0.0048386	0.0141106	0.0150226	0.0034184	0.0050488	0.0055976	0.0245112	0.0263548	0.0063734	0.0168306	0.0163836	0.0084814	0.02077	0.0030022	0.0074016	0.0153536	0.012928	0.014956	0.0104414	0.0008958	0.0214024	0.0243844	0.0118942	0.0241196	0.0192092	0.0045564	0.0081526	0.0032726	0.0171594	0.00381	0.008349	0.0004734	0.0015918	0.009683	0.0133334	0.0066756	0.0203556	0.0014362	0.00194	0.0119248	0.0210876	0.0150764	0.0043118	0.0097828	0.0018784	0.007898	0.0109226	0.0129486	0.004491
Sample 88	0.0048228	0.014109	0.0149396	0.003435	0.0050644	0.0056058	0.024575	0.026293	0.0063428	0.016798	0.0163466	0.008502	0.020837	0.0029782	0.0073918	0.0153838	0.0129428	0.0148542	0.0103466	0.000888	0.021335	0.024418	0.0118872	0.0242044	0.0191872	0.0045478	0.0081174	0.0032788	0.0171816	0.0038968	0.0083546	0.000477	0.0016282	0.0097688	0.013258	0.0067836	0.020464	0.0014682	0.001936	0.012033	0.0211318	0.0151178	0.0043122	0.0097224	0.001895	0.0077946	0.0108638	0.0128744	0.0044536
Sample 89	0.004827	0.0140142	0.0149752	0.003455	0.0050954	0.0056096	0.0246588	0.0261948	0.0063612	0.0167418	0.0163732	0.0085438	0.0208104	0.0029932	0.00743	0.0153018	0.0129848	0.01476	0.0104786	0.0009042	0.0213992	0.024406	0.0118536	0.024185	0.0191648	0.0045384	0.0081684	0.0033314	0.0170628	0.003873	0.0083706	0.0004656	0.0016252	0.009808	0.0133248	0.0067092	0.0204056	0.0014248	0.0019106	0.0119574	0.02122	0.01499	0.0043944	0.0097712	0.0018568	0.0078698	0.0109418	0.0128474	0.0045088
Sample 90	0.0048236	0.0139584	0.0149162	0.0034288	0.0050878	0.0056022	0.0246778	0.0261586	0.0063044	0.0168676	0.0162936	0.0084162	0.0208162	0.0030146	0.0073724	0.0153574	0.0129632	0.014849	0.0103888	0.0008992	0.0213352	0.024347	0.0118788	0.0242412	0.0192656	0.004554	0.0080694	0.0032112	0.0170648	0.0038082	0.0083512	0.0004674	0.0016164	0.0097874	0.0133888	0.0067162	0.0205434	0.0014214	0.0019284	0.011932	0.021072	0.0149882	0.0043252	0.0097298	0.0018722	0.0079206	0.0107748	0.0128662	0.0044764
Sample 91	0.0048932	0.014046	0.0149534	0.003418	0.0050904	0.0056242	0.0247866	0.0262082	0.0063488	0.0169086	0.0162844	0.0084964	0.0208584	0.0029878	0.0074366	0.015288	0.0129168	0.014855	0.0103932	0.0009392	0.0212822	0.0242858	0.0119468	0.0241966	0.01919	0.0044994	0.0080946	0.0033256	0.0170062	0.0038366	0.0084664	0.0004684	0.0016104	0.009767	0.0133508	0.006708	0.0204152	0.001448	0.0019376	0.0119514	0.021091	0.0149886	0.0043264	0.009825	0.001872	0.0079212	0.0109822	0.0128688	0.004486
Sample 92	0.004813	0.0141498	0.0150814	0.0034146	0.0050466	0.0056472	0.0246392	0.0261666	0.0062808	0.016865	0.0162846	0.0084668	0.020833	0.0030024	0.0073912	0.0153412	0.0129188	0.0148484	0.010404	0.0009006	0.0213424	0.0244704	0.0118454	0.0241782	0.0192294	0.0046104	0.0080722	0.003209	0.0170752	0.0037682	0.0083752	0.00045	0.0016348	0.0098844	0.0134168	0.0067014	0.0203784	0.0014136	0.0019026	0.0119934	0.021219	0.0150316	0.0043072	0.0097316	0.0018708	0.0078838	0.01083	0.0128874	0.0044944
Sample 93	0.0048222	0.0140722	0.0150414	0.0034236	0.0050322	0.0056022	0.0246	0.0262902	0.0063096	0.016759	0.016339	0.008406	0.020752	0.0030076	0.0074198	0.0153666	0.0128588	0.0149276	0.0104292	0.0008808	0.0213752	0.0243266	0.0119436	0.0242158	0.0192774	0.0045224	0.0081518	0.003204	0.0169992	0.0038124	0.0083352	0.0004584	0.0016302	0.0096846	0.0133694	0.0066898	0.0204278	0.0014308	0.0018904	0.0119254	0.0211808	0.0150124	0.0043286	0.0097154	0.001887	0.0079386	0.010818	0.012831	0.0045294
Sample 94	0.0047944	0.0141002	0.01487	0.0034134	0.0050396	0.0056374	0.0246448	0.0262758	0.0063036	0.0168388	0.0163078	0.0085002	0.020897	0.0029736	0.0074386	0.0153546	0.0128896	0.0148654	0.0104264	0.0009054	0.021218	0.0243352	0.0118918	0.0241976	0.019217	0.0045636	0.0081036	0.003272	0.0170276	0.003852	0.0083248	0.000466	0.001657	0.0096886	0.013339	0.0067122	0.0205442	0.001461	0.0019496	0.0119314	0.0211036	0.0151926	0.0043046	0.0097906	0.001848	0.0079244	0.0108308	0.0128986	0.004527
Sample 95	0.0047606	0.0141336	0.0149372	0.0034054	0.0050766	0.005679	0.024738	0.0262662	0.0062936	0.0168718	0.0163044	0.0084398	0.020773	0.0029968	0.0074326	0.0153524	0.0129452	0.0149278	0.0103522	0.0008966	0.021389	0.0243368	0.011864	0.024252	0.0192842	0.0045248	0.0081884	0.003275	0.0169646	0.0038288	0.0083742	0.0004748	0.0016222	0.0097648	0.0134056	0.0067024	0.0203622	0.0014282	0.001924	0.0120186	0.0211354	0.0151582	0.0042986	0.0097584	0.0018758	0.007831	0.010902	0.0128464	0.00449
Sample 96	0.004785	0.0141838	0.0151154	0.0034646	0.0050468	0.0056534	0.0247802	0.02626	0.0063578	0.0168574	0.0163824	0.008412	0.0209596	0.0029416	0.0073774	0.0153406	0.0129102	0.014911	0.0104312	0.0009026	0.0213174	0.0243848	0.0118262	0.0243548	0.0191682	0.0045588	0.0081348	0.003238	0.0170818	0.0038928	0.0082912	0.0004652	0.0016228	0.0096552	0.0132706	0.006683	0.0204244	0.0014408	0.0019254	0.0119594	0.0210468	0.015022	0.0043362	0.0097528	0.0018358	0.0078284	0.010878	0.0127566	0.0044854
Sample 97	0.0048102	0.01394	0.0149052	0.0033954	0.0050644	0.0056076	0.0246522	0.026214	0.0063732	0.0168792	0.0164142	0.0084876	0.02093	0.003039	0.0074012	0.0152362	0.012974	0.0147826	0.0104326	0.000903	0.0213136	0.024383	0.0119422	0.0241754	0.0193312	0.004521	0.00812	0.0032702	0.0170548	0.0038666	0.0082954	0.0004562	0.001596	0.009794	0.0133222	0.0068012	0.0202746	0.0014454	0.0019168	0.0120356	0.021131	0.0149896	0.0043364	0.0097312	0.001915	0.0078834	0.0107844	0.012836	0.004492
Sample 98	0.0047806	0.0140254	0.0150504	0.0034238	0.0050774	0.0056082	0.0246386	0.0261742	0.006359	0.0167836	0.016333	0.008426	0.0208146	0.0029442	0.0073852	0.0153766	0.0130292	0.0149642	0.0104918	0.0008968	0.0213486	0.0242576	0.0118284	0.0243004	0.019181	0.0045026	0.0080708	0.0032328	0.0170808	0.0038764	0.0083394	0.0004592	0.001638	0.0097156	0.0134154	0.0067862	0.0203812	0.0014878	0.001919	0.0119844	0.021156	0.0150944	0.0043268	0.0097798	0.001883	0.007874	0.0109034	0.012818	0.0045254
Sample 99	0.0047962	0.0140632	0.0150424	0.0033758	0.0050498	0.005627	0.0245862	0.0262402	0.006337	0.0168454	0.016331	0.0084238	0.020839	0.0030388	0.0074036	0.0153412	0.0130192	0.0149074	0.010374	0.0009164	0.0214	0.024215	0.0119352	0.0242698	0.0192296	0.0045264	0.0080972	0.0032676	0.0169552	0.0038838	0.0082502	0.0004748	0.0016156	0.009782	0.0133468	0.006773	0.020399	0.0014696	0.0019512	0.0119468	0.0211988	0.0150486	0.0043698	0.0097806	0.0018764	0.0078214	0.010924	0.0129104	0.0045024
Sample 100	0.004862	0.0140918	0.0150036	0.0034324	0.0050536	0.0056352	0.0244844	0.0261926	0.0063926	0.0168064	0.0163514	0.0084558	0.0209546	0.0029794	0.0075168	0.0154164	0.012966	0.01485	0.0104664	0.000891	0.021316	0.0241554	0.0119284	0.024322	0.0191674	0.0045612	0.008145	0.003284	0.017021	0.0038572	0.0083278	0.0004848	0.0016262	0.0097268	0.0133136	0.0067352	0.0203788	0.0014426	0.0019356	0.0119338	0.0212656	0.0150034	0.0043276	0.0097342	0.0018788	0.0078134	0.0108514	0.0127892	0.0044896
[truncated: 51 more columns]

## Sheet: Species - 40 Species, nu=0.00
	Species 1	Species 2	Species 3	Species 4	Species 5	Species 6	Species 7	Species 8	Species 9	Species 10	Species 11	Species 12	Species 13	Species 14	Species 15	Species 16	Species 17	Species 18	Species 19	Species 20	Species 21	Species 22	Species 23	Species 24	Species 25	Species 26	Species 27	Species 28	Species 29	Species 30	Species 31	Species 32	Species 33	Species 34	Species 35	Species 36	Species 37	Species 38	Species 39	Species 40
Sample 1	0.0370304	0.0002692	0.00662477	6.25609e-05	0.0419806	0.0347916	0.0180137	0.0816923	0.00112339	0.0117111	0.00892002	0.000746757	0.0764357	0.0490579	0.000152829	0.00318687	0.00176373	0.108444	2.04279e-05	0.000304372	0.129009	0.0434981	4.38687e-05	2.5764e-05	0.0761057	0.00288534	0.041145	0.000315439	0.00211373	0.000106254	1.98344e-05	0.107433	0.00240334	4.43314e-05	0.00112338	0.0173436	0.002362	0.0909445	0.000667738	7.68362e-05
Sample 2	0.0370304	0.0002692	0.00662477	6.25609e-05	0.0419806	0.0347916	0.0180137	0.0816923	0.00112339	0.0117111	0.00892002	0.000746757	0.0764357	0.0490579	0.000152829	0.00318687	0.00176373	0.108444	2.04279e-05	0.000304372	0.129009	0.0434981	4.38687e-05	2.5764e-05	0.0761057	0.00288534	0.041145	0.000315439	0.00211373	0.000106254	1.98344e-05	0.107433	0.00240334	4.43314e-05	0.00112338	0.0173436	0.002362	0.0909445	0.000667738	7.68362e-05
Sample 3	0.0370304	0.0002692	0.00662477	6.25609e-05	0.0419806	0.0347916	0.0180137	0.0816923	0.00112339	0.0117111	0.00892002	0.000746757	0.0764357	0.0490579	0.000152829	0.00318687	0.00176373	0.108444	2.04279e-05	0.000304372	0.129009	0.0434981	4.38687e-05	2.5764e-05	0.0761057	0.00288534	0.041145	0.000315439	0.00211373	0.000106254	1.98344e-05	0.107433	0.00240334	4.43314e-05	0.00112338	0.0173436	0.002362	0.0909445	0.000667738	7.68362e-05
Sample 4	0.0370304	0.0002692	0.00662477	6.25609e-05	0.0419806	0.0347916	0.0180137	0.0816923	0.00112339	0.0117111	0.00892002	0.000746757	0.0764357	0.0490579	0.000152829	0.00318687	0.00176373	0.108444	2.04279e-05	0.000304372	0.129009	0.0434981	4.38687e-05	2.5764e-05	0.0761057	0.00288534	0.041145	0.000315439	0.00211373	0.000106254	1.98344e-05	0.107433	0.00240334	4.43314e-05	0.00112338	0.0173436	0.002362	0.0909445	0.000667738	7.68362e-05
Sample 5	0.0370304	0.0002692	0.00662477	6.25609e-05	0.0419806	0.0347916	0.0180137	0.0816923	0.00112339	0.0117111	0.00892002	0.000746757	0.0764357	0.0490579	0.000152829	0.00318687	0.00176373	0.108444	2.04279e-05	0.000304372	0.129009	0.0434981	4.38687e-05	2.5764e-05	0.0761057	0.00288534	0.041145	0.000315439	0.00211373	0.000106254	1.98344e-05	0.107433	0.00240334	4.43314e-05	0.00112338	0.0173436	0.002362	0.0909445	0.000667738	7.68362e-05
Sample 6	0.0370304	0.0002692	0.00662477	6.25609e-05	0.0419806	0.0347916	0.0180137	0.0816923	0.00112339	0.0117111	0.00892002	0.000746757	0.0764357	0.0490579	0.000152829	0.00318687	0.00176373	0.108444	2.04279e-05	0.000304372	0.129009	0.0434981	4.38687e-05	2.5764e-05	0.0761057	0.00288534	0.041145	0.000315439	0.00211373	0.000106254	1.98344e-05	0.107433	0.00240334	4.43314e-05	0.00112338	0.0173436	0.002362	0.0909445	0.000667738	7.68362e-05
Sample 7	0.0370304	0.0002692	0.00662477	6.25609e-05	0.0419806	0.0347916	0.0180137	0.0816923	0.00112339	0.0117111	0.00892002	0.000746757	0.0764357	0.0490579	0.000152829	0.00318687	0.00176373	0.108444	2.04279e-05	0.000304372	0.129009	0.0434981	4.38687e-05	2.5764e-05	0.0761057	0.00288534	0.041145	0.000315439	0.00211373	0.000106254	1.98344e-05	0.107433	0.00240334	4.43314e-05	0.00112338	0.0173436	0.002362	0.0909445	0.000667738	7.68362e-05
Sample 8	0.0370304	0.0002692	0.00662477	6.25609e-05	0.0419806	0.0347916	0.0180137	0.0816923	0.00112339	0.0117111	0.00892002	0.000746757	0.0764357	0.0490579	0.000152829	0.00318687	0.00176373	0.108444	2.04279e-05	0.000304372	0.129009	0.0434981	4.38687e-05	2.5764e-05	0.0761057	0.00288534	0.041145	0.000315439	0.00211373	0.000106254	1.98344e-05	0.107433	0.00240334	4.43314e-05	0.00112338	0.0173436	0.002362	0.0909445	0.000667738	7.68362e-05
Sample 9	0.0370304	0.0002692	0.00662477	6.25609e-05	0.0419806	0.0347916	0.0180137	0.0816923	0.00112339	0.0117111	0.00892002	0.000746757	0.0764357	0.0490579	0.000152829	0.00318687	0.00176373	0.108444	2.04279e-05	0.000304372	0.129009	0.0434981	4.38687e-05	2.5764e-05	0.0761057	0.00288534	0.041145	0.000315439	0.00211373	0.000106254	1.98344e-05	0.107433	0.00240334	4.43314e-05	0.00112338	0.0173436	0.002362	0.0909445	0.000667738	7.68362e-05
Sample 10	0.0370304	0.0002692	0.00662477	6.25609e-05	0.0419806	0.0347916	0.0180137	0.0816923	0.00112339	0.0117111	0.00892002	0.000746757	0.0764357	0.0490579	0.000152829	0.00318687	0.00176373	0.108444	2.04279e-05	0.000304372	0.129009	0.0434981	4.38687e-05	2.5764e-05	0.0761057	0.00288534	0.041145	0.000315439	0.00211373	0.000106254	1.98344e-05	0.107433	0.00240334	4.43314e-05	0.00112338	0.0173436	0.002362	0.0909445	0.000667738	7.68362e-05
Sample 11	0.0370304	0.0002692	0.00662477	6.25609e-05	0.0419806	0.0347916	0.0180137	0.0816923	0.00112339	0.0117111	0.00892002	0.000746757	0.0764357	0.0490579	0.000152829	0.00318687	0.00176373	0.108444	2.04279e-05	0.000304372	0.129009	0.0434981	4.38687e-05	2.5764e-05	0.0761057	0.00288534	0.041145	0.000315439	0.00211373	0.000106254	1.98344e-05	0.107433	0.00240334	4.43314e-05	0.00112338	0.0173436	0.002362	0.0909445	0.000667738	7.68362e-05
Sample 12	0.0370304	0.0002692	0.00662477	6.25609e-05	0.0419806	0.0347916	0.0180137	0.0816923	0.00112339	0.0117111	0.00892002	0.000746757	0.0764357	0.0490579	0.000152829	0.00318687	0.00176373	0.108444	2.04279e-05	0.000304372	0.129009	0.0434981	4.38687e-05	2.5764e-05	0.0761057	0.00288534	0.041145	0.000315439	0.00211373	0.000106254	1.98344e-05	0.107433	0.00240334	4.43314e-05	0.00112338	0.0173436	0.002362	0.0909445	0.000667738	7.68362e-05
Sample 13	0.0370304	0.0002692	0.00662477	6.25609e-05	0.0419806	0.0347916	0.0180137	0.0816923	0.00112339	0.0117111	0.00892002	0.000746757	0.0764357	0.0490579	0.000152829	0.00318687	0.00176373	0.108444	2.04279e-05	0.000304372	0.129009	0.0434981	4.38687e-05	2.5764e-05	0.0761057	0.00288534	0.041145	0.000315439	0.00211373	0.000106254	1.98344e-05	0.107433	0.00240334	4.43314e-05	0.00112338	0.0173436	0.002362	0.0909445	0.000667738	7.68362e-05
Sample 14	0.0370304	0.0002692	0.00662477	6.25609e-05	0.0419806	0.0347916	0.0180137	0.0816923	0.00112339	0.0117111	0.00892002	0.000746757	0.0764357	0.0490579	0.000152829	0.00318687	0.00176373	0.108444	2.04279e-05	0.000304372	0.129009	0.0434981	4.38687e-05	2.5764e-05	0.0761057	0.00288534	0.041145	0.000315439	0.00211373	0.000106254	1.98344e-05	0.107433	0.00240334	4.43314e-05	0.00112338	0.0173436	0.002362	0.0909445	0.000667738	7.68362e-05
Sample 15	0.0370304	0.0002692	0.00662477	6.25609e-05	0.0419806	0.0347916	0.0180137	0.0816923	0.00112339	0.0117111	0.00892002	0.000746757	0.0764357	0.0490579	0.000152829	0.00318687	0.00176373	0.108444	2.04279e-05	0.000304372	0.129009	0.0434981	4.38687e-05	2.5764e-05	0.0761057	0.00288534	0.041145	0.000315439	0.00211373	0.000106254	1.98344e-05	0.107433	0.00240334	4.43314e-05	0.00112338	0.0173436	0.002362	0.0909445	0.000667738	7.68362e-05
Sample 16	0.0370304	0.0002692	0.00662477	6.25609e-05	0.0419806	0.0347916	0.0180137	0.0816923	0.00112339	0.0117111	0.00892002	0.000746757	0.0764357	0.0490579	0.000152829	0.00318687	0.00176373	0.108444	2.04279e-05	0.000304372	0.129009	0.0434981	4.38687e-05	2.5764e-05	0.0761057	0.00288534	0.041145	0.000315439	0.00211373	0.000106254	1.98344e-05	0.107433	0.00240334	4.43314e-05	0.00112338	0.0173436	0.002362	0.0909445	0.000667738	7.68362e-05
Sample 17	0.0370304	0.0002692	0.00662477	6.25609e-05	0.0419806	0.0347916	0.0180137	0.0816923	0.00112339	0.0117111	0.00892002	0.000746757	0.0764357	0.0490579	0.000152829	0.00318687	0.00176373	0.108444	2.04279e-05	0.000304372	0.129009	0.0434981	4.38687e-05	2.5764e-05	0.0761057	0.00288534	0.041145	0.000315439	0.00211373	0.000106254	1.98344e-05	0.107433	0.00240334	4.43314e-05	0.00112338	0.0173436	0.002362	0.0909445	0.000667738	7.68362e-05
Sample 18	0.0370304	0.0002692	0.00662477	6.25609e-05	0.0419806	0.0347916	0.0180137	0.0816923	0.00112339	0.0117111	0.00892002	0.000746757	0.0764357	0.0490579	0.000152829	0.00318687	0.00176373	0.108444	2.04279e-05	0.000304372	0.129009	0.0434981	4.38687e-05	2.5764e-05	0.0761057	0.00288534	0.041145	0.000315439	0.00211373	0.000106254	1.98344e-05	0.107433	0.00240334	4.43314e-05	0.00112338	0.0173436	0.002362	0.0909445	0.000667738	7.68362e-05
Sample 19	0.0370304	0.0002692	0.00662477	6.25609e-05	0.0419806	0.0347916	0.0180137	0.0816923	0.00112339	0.0117111	0.00892002	0.000746757	0.0764357	0.0490579	0.000152829	0.00318687	0.00176373	0.108444	2.04279e-05	0.000304372	0.129009	0.0434981	4.38687e-05	2.5764e-05	0.0761057	0.00288534	0.041145	0.000315439	0.00211373	0.000106254	1.98344e-05	0.107433	0.00240334	4.43314e-05	0.00112338	0.0173436	0.002362	0.0909445	0.000667738	7.68362e-05
Sample 20	0.0370304	0.0002692	0.00662477	6.25609e-05	0.0419806	0.0347916	0.0180137	0.0816923	0.00112339	0.0117111	0.00892002	0.000746757	0.0764357	0.0490579	0.000152829	0.00318687	0.00176373	0.108444	2.04279e-05	0.000304372	0.129009	0.0434981	4.38687e-05	2.5764e-05	0.0761057	0.00288534	0.041145	0.000315439	0.00211373	0.000106254	1.98344e-05	0.107433	0.00240334	4.43314e-05	0.00112338	0.0173436	0.002362	0.0909445	0.000667738	7.68362e-05
Sample 21	0.0370304	0.0002692	0.00662477	6.25609e-05	0.0419806	0.0347916	0.0180137	0.0816923	0.00112339	0.0117111	0.00892002	0.000746757	0.0764357	0.0490579	0.000152829	0.00318687	0.00176373	0.108444	2.04279e-05	0.000304372	0.129009	0.0434981	4.38687e-05	2.5764e-05	0.0761057	0.00288534	0.041145	0.000315439	0.00211373	0.000106254	1.98344e-05	0.107433	0.00240334	4.43314e-05	0.00112338	0.0173436	0.002362	0.0909445	0.000667738	7.68362e-05
Sample 22	0.0370304	0.0002692	0.00662477	6.25609e-05	0.0419806	0.0347916	0.0180137	0.0816923	0.00112339	0.0117111	0.00892002	0.000746757	0.0764357	0.0490579	0.000152829	0.00318687	0.00176373	0.108444	2.04279e-05	0.000304372	0.129009	0.0434981	4.38687e-05	2.5764e-05	0.0761057	0.00288534	0.041145	0.000315439	0.00211373	0.000106254	1.98344e-05	0.107433	0.00240334	4.43314e-05	0.00112338	0.0173436	0.002362	0.0909445	0.000667738	7.68362e-05
Sample 23	0.0370304	0.0002692	0.00662477	6.25609e-05	0.0419806	0.0347916	0.0180137	0.0816923	0.00112339	0.0117111	0.00892002	0.000746757	0.0764357	0.0490579	0.000152829	0.00318687	0.00176373	0.108444	2.04279e-05	0.000304372	0.129009	0.0434981	4.38687e-05	2.5764e-05	0.0761057	0.00288534	0.041145	0.000315439	0.00211373	0.000106254	1.98344e-05	0.107433	0.00240334	4.43314e-05	0.00112338	0.0173436	0.002362	0.0909445	0.000667738	7.68362e-05
Sample 24	0.0370304	0.0002692	0.00662477	6.25609e-05	0.0419806	0.0347916	0.0180137	0.0816923	0.00112339	0.0117111	0.00892002	0.000746757	0.0764357	0.0490579	0.000152829	0.00318687	0.00176373	0.108444	2.04279e-05	0.000304372	0.129009	0.0434981	4.38687e-05	2.5764e-05	0.0761057	0.00288534	0.041145	0.000315439	0.00211373	0.000106254	1.98344e-05	0.107433	0.00240334	4.43314e-05	0.00112338	0.0173436	0.002362	0.0909445	0.000667738	7.68362e-05
Sample 25	0.0370304	0.0002692	0.00662477	6.25609e-05	0.0419806	0.0347916	0.0180137	0.0816923	0.00112339	0.0117111	0.00892002	0.000746757	0.0764357	0.0490579	0.000152829	0.00318687	0.00176373	0.108444	2.04279e-05	0.000304372	0.129009	0.0434981	4.38687e-05	2.5764e-05	0.0761057	0.00288534	0.041145	0.000315439	0.00211373	0.000106254	1.98344e-05	0.107433	0.00240334	4.43314e-05	0.00112338	0.0173436	0.002362	0.0909445	0.000667738	7.68362e-05
Sample 26	0.0370304	0.0002692	0.00662477	6.25609e-05	0.0419806	0.0347916	0.0180137	0.0816923	0.00112339	0.0117111	0.00892002	0.000746757	0.0764357	0.0490579	0.000152829	0.00318687	0.00176373	0.108444	2.04279e-05	0.000304372	0.129009	0.0434981	4.38687e-05	2.5764e-05	0.0761057	0.00288534	0.041145	0.000315439	0.00211373	0.000106254	1.98344e-05	0.107433	0.00240334	4.43314e-05	0.00112338	0.0173436	0.002362	0.0909445	0.000667738	7.68362e-05
Sample 27	0.0370304	0.0002692	0.00662477	6.25609e-05	0.0419806	0.0347916	0.0180137	0.0816923	0.00112339	0.0117111	0.00892002	0.000746757	0.0764357	0.0490579	0.000152829	0.00318687	0.00176373	0.108444	2.04279e-05	0.000304372	0.129009	0.0434981	4.38687e-05	2.5764e-05	0.0761057	0.00288534	0.041145	0.000315439	0.00211373	0.000106254	1.98344e-05	0.107433	0.00240334	4.43314e-05	0.00112338	0.0173436	0.002362	0.0909445	0.000667738	7.68362e-05
Sample 28	0.0370304	0.0002692	0.00662477	6.25609e-05	0.0419806	0.0347916	0.0180137	0.0816923	0.00112339	0.0117111	0.00892002	0.000746757	0.0764357	0.0490579	0.000152829	0.00318687	0.00176373	0.108444	2.04279e-05	0.000304372	0.129009	0.0434981	4.38687e-05	2.5764e-05	0.0761057	0.00288534	0.041145	0.000315439	0.00211373	0.000106254	1.98344e-05	0.107433	0.00240334	4.43314e-05	0.00112338	0.0173436	0.002362	0.0909445	0.000667738	7.68362e-05
Sample 29	0.0370304	0.0002692	0.00662477	6.25609e-05	0.0419806	0.0347916	0.0180137	0.0816923	0.00112339	0.0117111	0.00892002	0.000746757	0.0764357	0.0490579	0.000152829	0.00318687	0.00176373	0.108444	2.04279e-05	0.000304372	0.129009	0.0434981	4.38687e-05	2.5764e-05	0.0761057	0.00288534	0.041145	0.000315439	0.00211373	0.000106254	1.98344e-05	0.107433	0.00240334	4.43314e-05	0.00112338	0.0173436	0.002362	0.0909445	0.000667738	7.68362e-05
Sample 30	0.0370304	0.0002692	0.00662477	6.25609e-05	0.0419806	0.0347916	0.0180137	0.0816923	0.00112339	0.0117111	0.00892002	0.000746757	0.0764357	0.0490579	0.000152829	0.00318687	0.00176373	0.108444	2.04279e-05	0.000304372	0.129009	0.0434981	4.38687e-05	2.5764e-05	0.0761057	0.00288534	0.041145	0.000315439	0.00211373	0.000106254	1.98344e-05	0.107433	0.00240334	4.43314e-05	0.00112338	0.0173436	0.002362	0.0909445	0.000667738	7.68362e-05
Sample 31	0.0370304	0.0002692	0.00662477	6.25609e-05	0.0419806	0.0347916	0.0180137	0.0816923	0.00112339	0.0117111	0.00892002	0.000746757	0.0764357	0.0490579	0.000152829	0.00318687	0.00176373	0.108444	2.04279e-05	0.000304372	0.129009	0.0434981	4.38687e-05	2.5764e-05	0.0761057	0.00288534	0.041145	0.000315439	0.00211373	0.000106254	1.98344e-05	0.107433	0.00240334	4.43314e-05	0.00112338	0.0173436	0.002362	0.0909445	0.000667738	7.68362e-05
Sample 32	0.0370304	0.0002692	0.00662477	6.25609e-05	0.0419806	0.0347916	0.0180137	0.0816923	0.00112339	0.0117111	0.00892002	0.000746757	0.0764357	0.0490579	0.000152829	0.00318687	0.00176373	0.108444	2.04279e-05	0.000304372	0.129009	0.0434981	4.38687e-05	2.5764e-05	0.0761057	0.00288534	0.041145	0.000315439	0.00211373	0.000106254	1.98344e-05	0.107433	0.00240334	4.43314e-05	0.00112338	0.0173436	0.002362	0.0909445	0.000667738	7.68362e-05
Sample 33	0.0370304	0.0002692	0.00662477	6.25609e-05	0.0419806	0.0347916	0.0180137	0.0816923	0.00112339	0.0117111	0.00892002	0.000746757	0.0764357	0.0490579	0.000152829	0.00318687	0.00176373	0.108444	2.04279e-05	0.000304372	0.129009	0.0434981	4.38687e-05	2.5764e-05	0.0761057	0.00288534	0.041145	0.000315439	0.00211373	0.000106254	1.98344e-05	0.107433	0.00240334	4.43314e-05	0.00112338	0.0173436	0.002362	0.0909445	0.000667738	7.68362e-05
Sample 34	0.0370304	0.0002692	0.00662477	6.25609e-05	0.0419806	0.0347916	0.0180137	0.0816923	0.00112339	0.0117111	0.00892002	0.000746757	0.0764357	0.0490579	0.000152829	0.00318687	0.00176373	0.108444	2.04279e-05	0.000304372	0.129009	0.0434981	4.38687e-05	2.5764e-05	0.0761057	0.00288534	0.041145	0.000315439	0.00211373	0.000106254	1.98344e-05	0.107433	0.00240334	4.43314e-05	0.00112338	0.0173436	0.002362	0.0909445	0.000667738	7.68362e-05
Sample 35	0.0370304	0.0002692	0.00662477	6.25609e-05	0.0419806	0.0347916	0.0180137	0.0816923	0.00112339	0.0117111	0.00892002	0.000746757	0.0764357	0.0490579	0.000152829	0.00318687	0.00176373	0.108444	2.04279e-05	0.000304372	0.129009	0.0434981	4.38687e-05	2.5764e-05	0.0761057	0.00288534	0.041145	0.000315439	0.00211373	0.000106254	1.98344e-05	0.107433	0.00240334	4.43314e-05	0.00112338	0.0173436	0.002362	0.0909445	0.000667738	7.68362e-05
Sample 36	0.0370304	0.0002692	0.00662477	6.25609e-05	0.0419806	0.0347916	0.0180137	0.0816923	0.00112339	0.0117111	0.00892002	0.000746757	0.0764357	0.0490579	0.000152829	0.00318687	0.00176373	0.108444	2.04279e-05	0.000304372	0.129009	0.0434981	4.38687e-05	2.5764e-05	0.0761057	0.00288534	0.041145	0.000315439	0.00211373	0.000106254	1.98344e-05	0.107433	0.00240334	4.43314e-05	0.00112338	0.0173436	0.002362	0.0909445	0.000667738	7.68362e-05
Sample 37	0.0370304	0.0002692	0.00662477	6.25609e-05	0.0419806	0.0347916	0.0180137	0.0816923	0.00112339	0.0117111	0.00892002	0.000746757	0.0764357	0.0490579	0.000152829	0.00318687	0.00176373	0.108444	2.04279e-05	0.000304372	0.129009	0.0434981	4.38687e-05	2.5764e-05	0.0761057	0.00288534	0.041145	0.000315439	0.00211373	0.000106254	1.98344e-05	0.107433	0.00240334	4.43314e-05	0.00112338	0.0173436	0.002362	0.0909445	0.000667738	7.68362e-05
Sample 38	0.0370304	0.0002692	0.00662477	6.25609e-05	0.0419806	0.0347916	0.0180137	0.0816923	0.00112339	0.0117111	0.00892002	0.000746757	0.0764357	0.0490579	0.000152829	0.00318687	0.00176373	0.108444	2.04279e-05	0.000304372	0.129009	0.0434981	4.38687e-05	2.5764e-05	0.0761057	0.00288534	0.041145	0.000315439	0.00211373	0.000106254	1.98344e-05	0.107433	0.00240334	4.43314e-05	0.00112338	0.0173436	0.002362	0.0909445	0.000667738	7.68362e-05
Sample 39	0.0370304	0.0002692	0.00662477	6.25609e-05	0.0419806	0.0347916	0.0180137	0.0816923	0.00112339	0.0117111	0.00892002	0.000746757	0.0764357	0.0490579	0.000152829	0.00318687	0.00176373	0.108444	2.04279e-05	0.000304372	0.129009	0.0434981	4.38687e-05	2.5764e-05	0.0761057	0.00288534	0.041145	0.000315439	0.00211373	0.000106254	1.98344e-05	0.107433	0.00240334	4.43314e-05	0.00112338	0.0173436	0.002362	0.0909445	0.000667738	7.68362e-05
Sample 40	0.0370304	0.0002692	0.00662477	6.25609e-05	0.0419806	0.0347916	0.0180137	0.0816923	0.00112339	0.0117111	0.00892002	0.000746757	0.0764357	0.0490579	0.000152829	0.00318687	0.00176373	0.108444	2.04279e-05	0.000304372	0.129009	0.0434981	4.38687e-05	2.5764e-05	0.0761057	0.00288534	0.041145	0.000315439	0.00211373	0.000106254	1.98344e-05	0.107433	0.00240334	4.43314e-05	0.00112338	0.0173436	0.002362	0.0909445	0.000667738	7.68362e-05
Sample 41	0.0370304	0.0002692	0.00662477	6.25609e-05	0.0419806	0.0347916	0.0180137	0.0816923	0.00112339	0.0117111	0.00892002	0.000746757	0.0764357	0.0490579	0.000152829	0.00318687	0.00176373	0.108444	2.04279e-05	0.000304372	0.129009	0.0434981	4.38687e-05	2.5764e-05	0.0761057	0.00288534	0.041145	0.000315439	0.00211373	0.000106254	1.98344e-05	0.107433	0.00240334	4.43314e-05	0.00112338	0.0173436	0.002362	0.0909445	0.000667738	7.68362e-05
Sample 42	0.0370304	0.0002692	0.00662477	6.25609e-05	0.0419806	0.0347916	0.0180137	0.0816923	0.00112339	0.0117111	0.00892002	0.000746757	0.0764357	0.0490579	0.000152829	0.00318687	0.00176373	0.108444	2.04279e-05	0.000304372	0.129009	0.0434981	4.38687e-05	2.5764e-05	0.0761057	0.00288534	0.041145	0.000315439	0.00211373	0.000106254	1.98344e-05	0.107433	0.00240334	4.43314e-05	0.00112338	0.0173436	0.002362	0.0909445	0.000667738	7.68362e-05
Sample 43	0.0370304	0.0002692	0.00662477	6.25609e-05	0.0419806	0.0347916	0.0180137	0.0816923	0.00112339	0.0117111	0.00892002	0.000746757	0.0764357	0.0490579	0.000152829	0.00318687	0.00176373	0.108444	2.04279e-05	0.000304372	0.129009	0.0434981	4.38687e-05	2.5764e-05	0.0761057	0.00288534	0.041145	0.000315439	0.00211373	0.000106254	1.98344e-05	0.107433	0.00240334	4.43314e-05	0.00112338	0.0173436	0.002362	0.0909445	0.000667738	7.68362e-05
Sample 44	0.0370304	0.0002692	0.00662477	6.25609e-05	0.0419806	0.0347916	0.0180137	0.0816923	0.00112339	0.0117111	0.00892002	0.000746757	0.0764357	0.0490579	0.000152829	0.00318687	0.00176373	0.108444	2.04279e-05	0.000304372	0.129009	0.0434981	4.38687e-05	2.5764e-05	0.0761057	0.00288534	0.041145	0.000315439	0.00211373	0.000106254	1.98344e-05	0.107433	0.00240334	4.43314e-05	0.00112338	0.0173436	0.002362	0.0909445	0.000667738	7.68362e-05
Sample 45	0.0370304	0.0002692	0.00662477	6.25609e-05	0.0419806	0.0347916	0.0180137	0.0816923	0.00112339	0.0117111	0.00892002	0.000746757	0.0764357	0.0490579	0.000152829	0.00318687	0.00176373	0.108444	2.04279e-05	0.000304372	0.129009	0.0434981	4.38687e-05	2.5764e-05	0.0761057	0.00288534	0.041145	0.000315439	0.00211373	0.000106254	1.98344e-05	0.107433	0.00240334	4.43314e-05	0.00112338	0.0173436	0.002362	0.0909445	0.000667738	7.68362e-05
Sample 46	0.0370304	0.0002692	0.00662477	6.25609e-05	0.0419806	0.0347916	0.0180137	0.0816923	0.00112339	0.0117111	0.00892002	0.000746757	0.0764357	0.0490579	0.000152829	0.00318687	0.00176373	0.108444	2.04279e-05	0.000304372	0.129009	0.0434981	4.38687e-05	2.5764e-05	0.0761057	0.00288534	0.041145	0.000315439	0.00211373	0.000106254	1.98344e-05	0.107433	0.00240334	4.43314e-05	0.00112338	0.0173436	0.002362	0.0909445	0.000667738	7.68362e-05
Sample 47	0.0370304	0.0002692	0.00662477	6.25609e-05	0.0419806	0.0347916	0.0180137	0.0816923	0.00112339	0.0117111	0.00892002	0.000746757	0.0764357	0.0490579	0.000152829	0.00318687	0.00176373	0.108444	2.04279e-05	0.000304372	0.129009	0.0434981	4.38687e-05	2.5764e-05	0.0761057	0.00288534	0.041145	0.000315439	0.00211373	0.000106254	1.98344e-05	0.107433	0.00240334	4.43314e-05	0.00112338	0.0173436	0.002362	0.0909445	0.000667738	7.68362e-05
Sample 48	0.0370304	0.0002692	0.00662477	6.25609e-05	0.0419806	0.0347916	0.0180137	0.0816923	0.00112339	0.0117111	0.00892002	0.000746757	0.0764357	0.0490579	0.000152829	0.00318687	0.00176373	0.108444	2.04279e-05	0.000304372	0.129009	0.0434981	4.38687e-05	2.5764e-05	0.0761057	0.00288534	0.041145	0.000315439	0.00211373	0.000106254	1.98344e-05	0.107433	0.00240334	4.43314e-05	0.00112338	0.0173436	0.002362	0.0909445	0.000667738	7.68362e-05
Sample 49	0.0370304	0.0002692	0.00662477	6.25609e-05	0.0419806	0.0347916	0.0180137	0.0816923	0.00112339	0.0117111	0.00892002	0.000746757	0.0764357	0.0490579	0.000152829	0.00318687	0.00176373	0.108444	2.04279e-05	0.000304372	0.129009	0.0434981	4.38687e-05	2.5764e-05	0.0761057	0.00288534	0.041145	0.000315439	0.00211373	0.000106254	1.98344e-05	0.107433	0.00240334	4.43314e-05	0.00112338	0.0173436	0.002362	0.0909445	0.000667738	7.68362e-05
Sample 50	0.0370304	0.0002692	0.00662477	6.25609e-05	0.0419806	0.0347916	0.0180137	0.0816923	0.00112339	0.0117111	0.00892002	0.000746757	0.0764357	0.0490579	0.000152829	0.00318687	0.00176373	0.108444	2.04279e-05	0.000304372	0.129009	0.0434981	4.38687e-05	2.5764e-05	0.0761057	0.00288534	0.041145	0.000315439	0.00211373	0.000106254	1.98344e-05	0.107433	0.00240334	4.43314e-05	0.00112338	0.0173436	0.002362	0.0909445	0.000667738	7.68362e-05
Sample 51	0.0370304	0.0002692	0.00662477	6.25609e-05	0.0419806	0.0347916	0.0180137	0.0816923	0.00112339	0.0117111	0.00892002	0.000746757	0.0764357	0.0490579	0.000152829	0.00318687	0.00176373	0.108444	2.04279e-05	0.000304372	0.129009	0.0434981	4.38687e-05	2.5764e-05	0.0761057	0.00288534	0.041145	0.000315439	0.00211373	0.000106254	1.98344e-05	0.107433	0.00240334	4.43314e-05	0.00112338	0.0173436	0.002362	0.0909445	0.000667738	7.68362e-05
Sample 52	0.0370304	0.0002692	0.00662477	6.25609e-05	0.0419806	0.0347916	0.0180137	0.0816923	0.00112339	0.0117111	0.00892002	0.000746757	0.0764357	0.0490579	0.000152829	0.00318687	0.00176373	0.108444	2.04279e-05	0.000304372	0.129009	0.0434981	4.38687e-05	2.5764e-05	0.0761057	0.00288534	0.041145	0.000315439	0.00211373	0.000106254	1.98344e-05	0.107433	0.00240334	4.43314e-05	0.00112338	0.0173436	0.002362	0.0909445	0.000667738	7.68362e-05
Sample 53	0.0370304	0.0002692	0.00662477	6.25609e-05	0.0419806	0.0347916	0.0180137	0.0816923	0.00112339	0.0117111	0.00892002	0.000746757	0.0764357	0.0490579	0.000152829	0.00318687	0.00176373	0.108444	2.04279e-05	0.000304372	0.129009	0.0434981	4.38687e-05	2.5764e-05	0.0761057	0.00288534	0.041145	0.000315439	0.00211373	0.000106254	1.98344e-05	0.107433	0.00240334	4.43314e-05	0.00112338	0.0173436	0.002362	0.0909445	0.000667738	7.68362e-05
Sample 54	0.0370304	0.0002692	0.00662477	6.25609e-05	0.0419806	0.0347916	0.0180137	0.0816923	0.00112339	0.0117111	0.00892002	0.000746757	0.0764357	0.0490579	0.000152829	0.00318687	0.00176373	0.108444	2.04279e-05	0.000304372	0.129009	0.0434981	4.38687e-05	2.5764e-05	0.0761057	0.00288534	0.041145	0.000315439	0.00211373	0.000106254	1.98344e-05	0.107433	0.00240334	4.43314e-05	0.00112338	0.0173436	0.002362	0.0909445	0.000667738	7.68362e-05
Sample 55	0.0370304	0.0002692	0.00662477	6.25609e-05	0.0419806	0.0347916	0.0180137	0.0816923	0.00112339	0.0117111	0.00892002	0.000746757	0.0764357	0.0490579	0.000152829	0.00318687	0.00176373	0.108444	2.04279e-05	0.000304372	0.129009	0.0434981	4.38687e-05	2.5764e-05	0.0761057	0.00288534	0.041145	0.000315439	0.00211373	0.000106254	1.98344e-05	0.107433	0.00240334	4.43314e-05	0.00112338	0.0173436	0.002362	0.0909445	0.000667738	7.68362e-05
Sample 56	0.0370304	0.0002692	0.00662477	6.25609e-05	0.0419806	0.0347916	0.0180137	0.0816923	0.00112339	0.0117111	0.00892002	0.000746757	0.0764357	0.0490579	0.000152829	0.00318687	0.00176373	0.108444	2.04279e-05	0.000304372	0.129009	0.0434981	4.38687e-05	2.5764e-05	0.0761057	0.00288534	0.041145	0.000315439	0.00211373	0.000106254	1.98344e-05	0.107433	0.00240334	4.43314e-05	0.00112338	0.0173436	0.002362	0.0909445	0.000667738	7.68362e-05
Sample 57	0.0370304	0.0002692	0.00662477	6.25609e-05	0.0419806	0.0347916	0.0180137	0.0816923	0.00112339	0.0117111	0.00892002	0.000746757	0.0764357	0.0490579	0.000152829	0.00318687	0.00176373	0.108444	2.04279e-05	0.000304372	0.129009	0.0434981	4.38687e-05	2.5764e-05	0.0761057	0.00288534	0.041145	0.000315439	0.00211373	0.000106254	1.98344e-05	0.107433	0.00240334	4.43314e-05	0.00112338	0.0173436	0.002362	0.0909445	0.000667738	7.68362e-05
Sample 58	0.0370304	0.0002692	0.00662477	6.25609e-05	0.0419806	0.0347916	0.0180137	0.0816923	0.00112339	0.0117111	0.00892002	0.000746757	0.0764357	0.0490579	0.000152829	0.00318687	0.00176373	0.108444	2.04279e-05	0.000304372	0.129009	0.0434981	4.38687e-05	2.5764e-05	0.0761057	0.00288534	0.041145	0.000315439	0.00211373	0.000106254	1.98344e-05	0.107433	0.00240334	4.43314e-05	0.00112338	0.0173436	0.002362	0.0909445	0.000667738	7.68362e-05
Sample 59	0.0370304	0.0002692	0.00662477	6.25609e-05	0.0419806	0.0347916	0.0180137	0.0816923	0.00112339	0.0117111	0.00892002	0.000746757	0.0764357	0.0490579	0.000152829	0.00318687	0.00176373	0.108444	2.04279e-05	0.000304372	0.129009	0.0434981	4.38687e-05	2.5764e-05	0.0761057	0.00288534	0.041145	0.000315439	0.00211373	0.000106254	1.98344e-05	0.107433	0.00240334	4.43314e-05	0.00112338	0.0173436	0.002362	0.0909445	0.000667738	7.68362e-05
Sample 60	0.0370304	0.0002692	0.00662477	6.25609e-05	0.0419806	0.0347916	0.0180137	0.0816923	0.00112339	0.0117111	0.00892002	0.000746757	0.0764357	0.0490579	0.000152829	0.00318687	0.00176373	0.108444	2.04279e-05	0.000304372	0.129009	0.0434981	4.38687e-05	2.5764e-05	0.0761057	0.00288534	0.041145	0.000315439	0.00211373	0.000106254	1.98344e-05	0.107433	0.00240334	4.43314e-05	0.00112338	0.0173436	0.002362	0.0909445	0.000667738	7.68362e-05
Sample 61	0.0370304	0.0002692	0.00662477	6.25609e-05	0.0419806	0.0347916	0.0180137	0.0816923	0.00112339	0.0117111	0.00892002	0.000746757	0.0764357	0.0490579	0.000152829	0.00318687	0.00176373	0.108444	2.04279e-05	0.000304372	0.129009	0.0434981	4.38687e-05	2.5764e-05	0.0761057	0.00288534	0.041145	0.000315439	0.00211373	0.000106254	1.98344e-05	0.107433	0.00240334	4.43314e-05	0.00112338	0.0173436	0.002362	0.0909445	0.000667738	7.68362e-05
Sample 62	0.0370304	0.0002692	0.00662477	6.25609e-05	0.0419806	0.0347916	0.0180137	0.0816923	0.00112339	0.0117111	0.00892002	0.000746757	0.0764357	0.0490579	0.000152829	0.00318687	0.00176373	0.108444	2.04279e-05	0.000304372	0.129009	0.0434981	4.38687e-05	2.5764e-05	0.0761057	0.00288534	0.041145	0.000315439	0.00211373	0.000106254	1.98344e-05	0.107433	0.00240334	4.43314e-05	0.00112338	0.0173436	0.002362	0.0909445	0.000667738	7.68362e-05
Sample 63	0.0370304	0.0002692	0.00662477	6.25609e-05	0.0419806	0.0347916	0.0180137	0.0816923	0.00112339	0.0117111	0.00892002	0.000746757	0.0764357	0.0490579	0.000152829	0.00318687	0.00176373	0.108444	2.04279e-05	0.000304372	0.129009	0.0434981	4.38687e-05	2.5764e-05	0.0761057	0.00288534	0.041145	0.000315439	0.00211373	0.000106254	1.98344e-05	0.107433	0.00240334	4.43314e-05	0.00112338	0.0173436	0.002362	0.0909445	0.000667738	7.68362e-05
Sample 64	0.0370304	0.0002692	0.00662477	6.25609e-05	0.0419806	0.0347916	0.0180137	0.0816923	0.00112339	0.0117111	0.00892002	0.000746757	0.0764357	0.0490579	0.000152829	0.00318687	0.00176373	0.108444	2.04279e-05	0.000304372	0.129009	0.0434981	4.38687e-05	2.5764e-05	0.0761057	0.00288534	0.041145	0.000315439	0.00211373	0.000106254	1.98344e-05	0.107433	0.00240334	4.43314e-05	0.00112338	0.0173436	0.002362	0.0909445	0.000667738	7.68362e-05
Sample 65	0.0370304	0.0002692	0.00662477	6.25609e-05	0.0419806	0.0347916	0.0180137	0.0816923	0.00112339	0.0117111	0.00892002	0.000746757	0.0764357	0.0490579	0.000152829	0.00318687	0.00176373	0.108444	2.04279e-05	0.000304372	0.129009	0.0434981	4.38687e-05	2.5764e-05	0.0761057	0.00288534	0.041145	0.000315439	0.00211373	0.000106254	1.98344e-05	0.107433	0.00240334	4.43314e-05	0.00112338	0.0173436	0.002362	0.0909445	0.000667738	7.68362e-05
Sample 66	0.0370304	0.0002692	0.00662477	6.25609e-05	0.0419806	0.0347916	0.0180137	0.0816923	0.00112339	0.0117111	0.00892002	0.000746757	0.0764357	0.0490579	0.000152829	0.00318687	0.00176373	0.108444	2.04279e-05	0.000304372	0.129009	0.0434981	4.38687e-05	2.5764e-05	0.0761057	0.00288534	0.041145	0.000315439	0.00211373	0.000106254	1.98344e-05	0.107433	0.00240334	4.43314e-05	0.00112338	0.0173436	0.002362	0.0909445	0.000667738	7.68362e-05
Sample 67	0.0370304	0.0002692	0.00662477	6.25609e-05	0.0419806	0.0347916	0.0180137	0.0816923	0.00112339	0.0117111	0.00892002	0.000746757	0.0764357	0.0490579	0.000152829	0.00318687	0.00176373	0.108444	2.04279e-05	0.000304372	0.129009	0.0434981	4.38687e-05	2.5764e-05	0.0761057	0.00288534	0.041145	0.000315439	0.00211373	0.000106254	1.98344e-05	0.107433	0.00240334	4.43314e-05	0.00112338	0.0173436	0.002362	0.0909445	0.000667738	7.68362e-05
Sample 68	0.0370304	0.0002692	0.00662477	6.25609e-05	0.0419806	0.0347916	0.0180137	0.0816923	0.00112339	0.0117111	0.00892002	0.000746757	0.0764357	0.0490579	0.000152829	0.00318687	0.00176373	0.108444	2.04279e-05	0.000304372	0.129009	0.0434981	4.38687e-05	2.5764e-05	0.0761057	0.00288534	0.041145	0.000315439	0.00211373	0.000106254	1.98344e-05	0.107433	0.00240334	4.43314e-05	0.00112338	0.0173436	0.002362	0.0909445	0.000667738	7.68362e-05
Sample 69	0.0370304	0.0002692	0.00662477	6.25609e-05	0.0419806	0.0347916	0.0180137	0.0816923	0.00112339	0.0117111	0.00892002	0.000746757	0.0764357	0.0490579	0.000152829	0.00318687	0.00176373	0.108444	2.04279e-05	0.000304372	0.129009	0.0434981	4.38687e-05	2.5764e-05	0.0761057	0.00288534	0.041145	0.000315439	0.00211373	0.000106254	1.98344e-05	0.107433	0.00240334	4.43314e-05	0.00112338	0.0173436	0.002362	0.0909445	0.000667738	7.68362e-05
Sample 70	0.0370304	0.0002692	0.00662477	6.25609e-05	0.0419806	0.0347916	0.0180137	0.0816923	0.00112339	0.0117111	0.00892002	0.000746757	0.0764357	0.0490579	0.000152829	0.00318687	0.00176373	0.108444	2.04279e-05	0.000304372	0.129009	0.0434981	4.38687e-05	2.5764e-05	0.0761057	0.00288534	0.041145	0.000315439	0.00211373	0.000106254	1.98344e-05	0.107433	0.00240334	4.43314e-05	0.00112338	0.0173436	0.002362	0.0909445	0.000667738	7.68362e-05
Sample 71	0.0370304	0.0002692	0.00662477	6.25609e-05	0.0419806	0.0347916	0.0180137	0.0816923	0.00112339	0.0117111	0.00892002	0.000746757	0.0764357	0.0490579	0.000152829	0.00318687	0.00176373	0.108444	2.04279e-05	0.000304372	0.129009	0.0434981	4.38687e-05	2.5764e-05	0.0761057	0.00288534	0.041145	0.000315439	0.00211373	0.000106254	1.98344e-05	0.107433	0.00240334	4.43314e-05	0.00112338	0.0173436	0.002362	0.0909445	0.000667738	7.68362e-05
Sample 72	0.0370304	0.0002692	0.00662477	6.25609e-05	0.0419806	0.0347916	0.0180137	0.0816923	0.00112339	0.0117111	0.00892002	0.000746757	0.0764357	0.0490579	0.000152829	0.00318687	0.00176373	0.108444	2.04279e-05	0.000304372	0.129009	0.0434981	4.38687e-05	2.5764e-05	0.0761057	0.00288534	0.041145	0.000315439	0.00211373	0.000106254	1.98344e-05	0.107433	0.00240334	4.43314e-05	0.00112338	0.0173436	0.002362	0.0909445	0.000667738	7.68362e-05
Sample 73	0.0370304	0.0002692	0.00662477	6.25609e-05	0.0419806	0.0347916	0.0180137	0.0816923	0.00112339	0.0117111	0.00892002	0.000746757	0.0764357	0.0490579	0.000152829	0.00318687	0.00176373	0.108444	2.04279e-05	0.000304372	0.129009	0.0434981	4.38687e-05	2.5764e-05	0.0761057	0.00288534	0.041145	0.000315439	0.00211373	0.000106254	1.98344e-05	0.107433	0.00240334	4.43314e-05	0.00112338	0.0173436	0.002362	0.0909445	0.000667738	7.68362e-05
Sample 74	0.0370304	0.0002692	0.00662477	6.25609e-05	0.0419806	0.0347916	0.0180137	0.0816923	0.00112339	0.0117111	0.00892002	0.000746757	0.0764357	0.0490579	0.000152829	0.00318687	0.00176373	0.108444	2.04279e-05	0.000304372	0.129009	0.0434981	4.38687e-05	2.5764e-05	0.0761057	0.00288534	0.041145	0.000315439	0.00211373	0.000106254	1.98344e-05	0.107433	0.00240334	4.43314e-05	0.00112338	0.0173436	0.002362	0.0909445	0.000667738	7.68362e-05
Sample 75	0.0370304	0.0002692	0.00662477	6.25609e-05	0.0419806	0.0347916	0.0180137	0.0816923	0.00112339	0.0117111	0.00892002	0.000746757	0.0764357	0.0490579	0.000152829	0.00318687	0.00176373	0.108444	2.04279e-05	0.000304372	0.129009	0.0434981	4.38687e-05	2.5764e-05	0.0761057	0.00288534	0.041145	0.000315439	0.00211373	0.000106254	1.98344e-05	0.107433	0.00240334	4.43314e-05	0.00112338	0.0173436	0.002362	0.0909445	0.000667738	7.68362e-05
Sample 76	0.0370304	0.0002692	0.00662477	6.25609e-05	0.0419806	0.0347916	0.0180137	0.0816923	0.00112339	0.0117111	0.00892002	0.000746757	0.0764357	0.0490579	0.000152829	0.00318687	0.00176373	0.108444	2.04279e-05	0.000304372	0.129009	0.0434981	4.38687e-05	2.5764e-05	0.0761057	0.00288534	0.041145	0.000315439	0.00211373	0.000106254	1.98344e-05	0.107433	0.00240334	4.43314e-05	0.00112338	0.0173436	0.002362	0.0909445	0.000667738	7.68362e-05
Sample 77	0.0370304	0.0002692	0.00662477	6.25609e-05	0.0419806	0.0347916	0.0180137	0.0816923	0.00112339	0.0117111	0.00892002	0.000746757	0.0764357	0.0490579	0.000152829	0.00318687	0.00176373	0.108444	2.04279e-05	0.000304372	0.129009	0.0434981	4.38687e-05	2.5764e-05	0.0761057	0.00288534	0.041145	0.000315439	0.00211373	0.000106254	1.98344e-05	0.107433	0.00240334	4.43314e-05	0.00112338	0.0173436	0.002362	0.0909445	0.000667738	7.68362e-05
Sample 78	0.0370304	0.0002692	0.00662477	6.25609e-05	0.0419806	0.0347916	0.0180137	0.0816923	0.00112339	0.0117111	0.00892002	0.000746757	0.0764357	0.0490579	0.000152829	0.00318687	0.00176373	0.108444	2.04279e-05	0.000304372	0.129009	0.0434981	4.38687e-05	2.5764e-05	0.0761057	0.00288534	0.041145	0.000315439	0.00211373	0.000106254	1.98344e-05	0.107433	0.00240334	4.43314e-05	0.00112338	0.0173436	0.002362	0.0909445	0.000667738	7.68362e-05
Sample 79	0.0370304	0.0002692	0.00662477	6.25609e-05	0.0419806	0.0347916	0.0180137	0.0816923	0.00112339	0.0117111	0.00892002	0.000746757	0.0764357	0.0490579	0.000152829	0.00318687	0.00176373	0.108444	2.04279e-05	0.000304372	0.129009	0.0434981	4.38687e-05	2.5764e-05	0.0761057	0.00288534	0.041145	0.000315439	0.00211373	0.000106254	1.98344e-05	0.107433	0.00240334	4.43314e-05	0.00112338	0.0173436	0.002362	0.0909445	0.000667738	7.68362e-05
Sample 80	0.0370304	0.0002692	0.00662477	6.25609e-05	0.0419806	0.0347916	0.0180137	0.0816923	0.00112339	0.0117111	0.00892002	0.000746757	0.0764357	0.0490579	0.000152829	0.00318687	0.00176373	0.108444	2.04279e-05	0.000304372	0.129009	0.0434981	4.38687e-05	2.5764e-05	0.0761057	0.00288534	0.041145	0.000315439	0.00211373	0.000106254	1.98344e-05	0.107433	0.00240334	4.43314e-05	0.00112338	0.0173436	0.002362	0.0909445	0.000667738	7.68362e-05
Sample 81	0.0370304	0.0002692	0.00662477	6.25609e-05	0.0419806	0.0347916	0.0180137	0.0816923	0.00112339	0.0117111	0.00892002	0.000746757	0.0764357	0.0490579	0.000152829	0.00318687	0.00176373	0.108444	2.04279e-05	0.000304372	0.129009	0.0434981	4.38687e-05	2.5764e-05	0.0761057	0.00288534	0.041145	0.000315439	0.00211373	0.000106254	1.98344e-05	0.107433	0.00240334	4.43314e-05	0.00112338	0.0173436	0.002362	0.0909445	0.000667738	7.68362e-05
Sample 82	0.0370304	0.0002692	0.00662477	6.25609e-05	0.0419806	0.0347916	0.0180137	0.0816923	0.00112339	0.0117111	0.00892002	0.000746757	0.0764357	0.0490579	0.000152829	0.00318687	0.00176373	0.108444	2.04279e-05	0.000304372	0.129009	0.0434981	4.38687e-05	2.5764e-05	0.0761057	0.00288534	0.041145	0.000315439	0.00211373	0.000106254	1.98344e-05	0.107433	0.00240334	4.43314e-05	0.00112338	0.0173436	0.002362	0.0909445	0.000667738	7.68362e-05
Sample 83	0.0370304	0.0002692	0.00662477	6.25609e-05	0.0419806	0.0347916	0.0180137	0.0816923	0.00112339	0.0117111	0.00892002	0.000746757	0.0764357	0.0490579	0.000152829	0.00318687	0.00176373	0.108444	2.04279e-05	0.000304372	0.129009	0.0434981	4.38687e-05	2.5764e-05	0.0761057	0.00288534	0.041145	0.000315439	0.00211373	0.000106254	1.98344e-05	0.107433	0.00240334	4.43314e-05	0.00112338	0.0173436	0.002362	0.0909445	0.000667738	7.68362e-05
Sample 84	0.0370304	0.0002692	0.00662477	6.25609e-05	0.0419806	0.0347916	0.0180137	0.0816923	0.00112339	0.0117111	0.00892002	0.000746757	0.0764357	0.0490579	0.000152829	0.00318687	0.00176373	0.108444	2.04279e-05	0.000304372	0.129009	0.0434981	4.38687e-05	2.5764e-05	0.0761057	0.00288534	0.041145	0.000315439	0.00211373	0.000106254	1.98344e-05	0.107433	0.00240334	4.43314e-05	0.00112338	0.0173436	0.002362	0.0909445	0.000667738	7.68362e-05
Sample 85	0.0370304	0.0002692	0.00662477	6.25609e-05	0.0419806	0.0347916	0.0180137	0.0816923	0.00112339	0.0117111	0.00892002	0.000746757	0.0764357	0.0490579	0.000152829	0.00318687	0.00176373	0.108444	2.04279e-05	0.000304372	0.129009	0.0434981	4.38687e-05	2.5764e-05	0.0761057	0.00288534	0.041145	0.000315439	0.00211373	0.000106254	1.98344e-05	0.107433	0.00240334	4.43314e-05	0.00112338	0.0173436	0.002362	0.0909445	0.000667738	7.68362e-05
Sample 86	0.0370304	0.0002692	0.00662477	6.25609e-05	0.0419806	0.0347916	0.0180137	0.0816923	0.00112339	0.0117111	0.00892002	0.000746757	0.0764357	0.0490579	0.000152829	0.00318687	0.00176373	0.108444	2.04279e-05	0.000304372	0.129009	0.0434981	4.38687e-05	2.5764e-05	0.0761057	0.00288534	0.041145	0.000315439	0.00211373	0.000106254	1.98344e-05	0.107433	0.00240334	4.43314e-05	0.00112338	0.0173436	0.002362	0.0909445	0.000667738	7.68362e-05
Sample 87	0.0370304	0.0002692	0.00662477	6.25609e-05	0.0419806	0.0347916	0.0180137	0.0816923	0.00112339	0.0117111	0.00892002	0.000746757	0.0764357	0.0490579	0.000152829	0.00318687	0.00176373	0.108444	2.04279e-05	0.000304372	0.129009	0.0434981	4.38687e-05	2.5764e-05	0.0761057	0.00288534	0.041145	0.000315439	0.00211373	0.000106254	1.98344e-05	0.107433	0.00240334	4.43314e-05	0.00112338	0.0173436	0.002362	0.0909445	0.000667738	7.68362e-05
Sample 88	0.0370304	0.0002692	0.00662477	6.25609e-05	0.0419806	0.0347916	0.0180137	0.0816923	0.00112339	0.0117111	0.00892002	0.000746757	0.0764357	0.0490579	0.000152829	0.00318687	0.00176373	0.108444	2.04279e-05	0.000304372	0.129009	0.0434981	4.38687e-05	2.5764e-05	0.0761057	0.00288534	0.041145	0.000315439	0.00211373	0.000106254	1.98344e-05	0.107433	0.00240334	4.43314e-05	0.00112338	0.0173436	0.002362	0.0909445	0.000667738	7.68362e-05
Sample 89	0.0370304	0.0002692	0.00662477	6.25609e-05	0.0419806	0.0347916	0.0180137	0.0816923	0.00112339	0.0117111	0.00892002	0.000746757	0.0764357	0.0490579	0.000152829	0.00318687	0.00176373	0.108444	2.04279e-05	0.000304372	0.129009	0.0434981	4.38687e-05	2.5764e-05	0.0761057	0.00288534	0.041145	0.000315439	0.00211373	0.000106254	1.98344e-05	0.107433	0.00240334	4.43314e-05	0.00112338	0.0173436	0.002362	0.0909445	0.000667738	7.68362e-05
Sample 90	0.0370304	0.0002692	0.00662477	6.25609e-05	0.0419806	0.0347916	0.0180137	0.0816923	0.00112339	0.0117111	0.00892002	0.000746757	0.0764357	0.0490579	0.000152829	0.00318687	0.00176373	0.108444	2.04279e-05	0.000304372	0.129009	0.0434981	4.38687e-05	2.5764e-05	0.0761057	0.00288534	0.041145	0.000315439	0.00211373	0.000106254	1.98344e-05	0.107433	0.00240334	4.43314e-05	0.00112338	0.0173436	0.002362	0.0909445	0.000667738	7.68362e-05
Sample 91	0.0370304	0.0002692	0.00662477	6.25609e-05	0.0419806	0.0347916	0.0180137	0.0816923	0.00112339	0.0117111	0.00892002	0.000746757	0.0764357	0.0490579	0.000152829	0.00318687	0.00176373	0.108444	2.04279e-05	0.000304372	0.129009	0.0434981	4.38687e-05	2.5764e-05	0.0761057	0.00288534	0.041145	0.000315439	0.00211373	0.000106254	1.98344e-05	0.107433	0.00240334	4.43314e-05	0.00112338	0.0173436	0.002362	0.0909445	0.000667738	7.68362e-05
Sample 92	0.0370304	0.0002692	0.00662477	6.25609e-05	0.0419806	0.0347916	0.0180137	0.0816923	0.00112339	0.0117111	0.00892002	0.000746757	0.0764357	0.0490579	0.000152829	0.00318687	0.00176373	0.108444	2.04279e-05	0.000304372	0.129009	0.0434981	4.38687e-05	2.5764e-05	0.0761057	0.00288534	0.041145	0.000315439	0.00211373	0.000106254	1.98344e-05	0.107433	0.00240334	4.43314e-05	0.00112338	0.0173436	0.002362	0.0909445	0.000667738	7.68362e-05
Sample 93	0.0370304	0.0002692	0.00662477	6.25609e-05	0.0419806	0.0347916	0.0180137	0.0816923	0.00112339	0.0117111	0.00892002	0.000746757	0.0764357	0.0490579	0.000152829	0.00318687	0.00176373	0.108444	2.04279e-05	0.000304372	0.129009	0.0434981	4.38687e-05	2.5764e-05	0.0761057	0.00288534	0.041145	0.000315439	0.00211373	0.000106254	1.98344e-05	0.107433	0.00240334	4.43314e-05	0.00112338	0.0173436	0.002362	0.0909445	0.000667738	7.68362e-05
Sample 94	0.0370304	0.0002692	0.00662477	6.25609e-05	0.0419806	0.0347916	0.0180137	0.0816923	0.00112339	0.0117111	0.00892002	0.000746757	0.0764357	0.0490579	0.000152829	0.00318687	0.00176373	0.108444	2.04279e-05	0.000304372	0.129009	0.0434981	4.38687e-05	2.5764e-05	0.0761057	0.00288534	0.041145	0.000315439	0.00211373	0.000106254	1.98344e-05	0.107433	0.00240334	4.43314e-05	0.00112338	0.0173436	0.002362	0.0909445	0.000667738	7.68362e-05
Sample 95	0.0370304	0.0002692	0.00662477	6.25609e-05	0.0419806	0.0347916	0.0180137	0.0816923	0.00112339	0.0117111	0.00892002	0.000746757	0.0764357	0.0490579	0.000152829	0.00318687	0.00176373	0.108444	2.04279e-05	0.000304372	0.129009	0.0434981	4.38687e-05	2.5764e-05	0.0761057	0.00288534	0.041145	0.000315439	0.00211373	0.000106254	1.98344e-05	0.107433	0.00240334	4.43314e-05	0.00112338	0.0173436	0.002362	0.0909445	0.000667738	7.68362e-05
Sample 96	0.0370304	0.0002692	0.00662477	6.25609e-05	0.0419806	0.0347916	0.0180137	0.0816923	0.00112339	0.0117111	0.00892002	0.000746757	0.0764357	0.0490579	0.000152829	0.00318687	0.00176373	0.108444	2.04279e-05	0.000304372	0.129009	0.0434981	4.38687e-05	2.5764e-05	0.0761057	0.00288534	0.041145	0.000315439	0.00211373	0.000106254	1.98344e-05	0.107433	0.00240334	4.43314e-05	0.00112338	0.0173436	0.002362	0.0909445	0.000667738	7.68362e-05
Sample 97	0.0370304	0.0002692	0.00662477	6.25609e-05	0.0419806	0.0347916	0.0180137	0.0816923	0.00112339	0.0117111	0.00892002	0.000746757	0.0764357	0.0490579	0.000152829	0.00318687	0.00176373	0.108444	2.04279e-05	0.000304372	0.129009	0.0434981	4.38687e-05	2.5764e-05	0.0761057	0.00288534	0.041145	0.000315439	0.00211373	0.000106254	1.98344e-05	0.107433	0.00240334	4.43314e-05	0.00112338	0.0173436	0.002362	0.0909445	0.000667738	7.68362e-05
Sample 98	0.0370304	0.0002692	0.00662477	6.25609e-05	0.0419806	0.0347916	0.0180137	0.0816923	0.00112339	0.0117111	0.00892002	0.000746757	0.0764357	0.0490579	0.000152829	0.00318687	0.00176373	0.108444	2.04279e-05	0.000304372	0.129009	0.0434981	4.38687e-05	2.5764e-05	0.0761057	0.00288534	0.041145	0.000315439	0.00211373	0.000106254	1.98344e-05	0.107433	0.00240334	4.43314e-05	0.00112338	0.0173436	0.002362	0.0909445	0.000667738	7.68362e-05
Sample 99	0.0370304	0.0002692	0.00662477	6.25609e-05	0.0419806	0.0347916	0.0180137	0.0816923	0.00112339	0.0117111	0.00892002	0.000746757	0.0764357	0.0490579	0.000152829	0.00318687	0.00176373	0.108444	2.04279e-05	0.000304372	0.129009	0.0434981	4.38687e-05	2.5764e-05	0.0761057	0.00288534	0.041145	0.000315439	0.00211373	0.000106254	1.98344e-05	0.107433	0.00240334	4.43314e-05	0.00112338	0.0173436	0.002362	0.0909445	0.000667738	7.68362e-05
Sample 100	0.0370304	0.0002692	0.00662477	6.25609e-05	0.0419806	0.0347916	0.0180137	0.0816923	0.00112339	0.0117111	0.00892002	0.000746757	0.0764357	0.0490579	0.000152829	0.00318687	0.00176373	0.108444	2.04279e-05	0.000304372	0.129009	0.0434981	4.38687e-05	2.5764e-05	0.0761057	0.00288534	0.041145	0.000315439	0.00211373	0.000106254	1.98344e-05	0.107433	0.00240334	4.43314e-05	0.00112338	0.0173436	0.002362	0.0909445	0.000667738	7.68362e-05

## Sheet: Gene - 40 Species, nu=0.00
	Gene 1	Gene 2	Gene 3	Gene 4	Gene 5	Gene 6	Gene 7	Gene 8	Gene 9	Gene 10	Gene 11	Gene 12	Gene 13	Gene 14	Gene 15	Gene 16	Gene 17	Gene 18	Gene 19	Gene 20	Gene 21	Gene 22	Gene 23	Gene 24	Gene 25	Gene 26	Gene 27	Gene 28	Gene 29	Gene 30	Gene 31	Gene 32	Gene 33	Gene 34	Gene 35	Gene 36	Gene 37	Gene 38	Gene 39	Gene 40	Gene 41	Gene 42	Gene 43	Gene 44	Gene 45	Gene 46	Gene 47	Gene 48	Gene 49
Sample 1	0.0061806	0.0166108	0.0090538	0.0020372	0.004555	0.00444	0.0095174	0.0244632	0.0075156	0.0105008	0.0141634	0.0069014	0.0271204	0.0024908	0.0137986	0.0155674	0.0233358	0.0130374	0.0132128	0.0012102	0.025192	0.0107218	0.0192202	0.0213088	0.0209886	0.004715	0.0115376	0.0030038	0.0178238	0.0024924	0.0097586	0.0011442	0.002244	0.0158672	0.006565	0.013011	0.0191496	0.001813	0.0069386	0.0167662	0.0147794	0.0105812	0.0056506	0.0065694	0.0025098	0.0135292	0.0053896	0.011222	0.0043052
Sample 2	0.0061534	0.0167432	0.0091196	0.0020678	0.004598	0.0044968	0.0094036	0.0245056	0.007504	0.0104678	0.0141762	0.0068806	0.0269222	0.0024974	0.0136868	0.015383	0.023528	0.0131082	0.0133554	0.0012126	0.0252344	0.0107576	0.0190724	0.0212948	0.020979	0.00463	0.0115158	0.0029738	0.0178294	0.0024834	0.0097202	0.0011694	0.0022636	0.0158506	0.006653	0.0130192	0.01925	0.0018478	0.006929	0.0167444	0.014826	0.0106756	0.0056104	0.0066228	0.0024998	0.0135212	0.0054374	0.0112746	0.004306
Sample 3	0.0061972	0.0167482	0.0091456	0.0020492	0.0045272	0.0044518	0.0095126	0.0244702	0.0075694	0.0104546	0.0141138	0.0068976	0.02691	0.0024944	0.0137336	0.0155158	0.023443	0.0131636	0.013217	0.0011812	0.0252614	0.010758	0.019076	0.0213784	0.0209856	0.0046036	0.0115762	0.0029566	0.0177498	0.0024606	0.0097974	0.0011238	0.0022332	0.0158562	0.0066088	0.0129942	0.019247	0.0018502	0.0069324	0.0167038	0.0148816	0.0106308	0.005675	0.0065896	0.002522	0.0134704	0.0054242	0.0113366	0.0043438
Sample 4	0.0062312	0.0167866	0.0091264	0.0020464	0.0046114	0.0044488	0.0094844	0.0243212	0.0074682	0.0105236	0.014137	0.0069208	0.026966	0.0024768	0.013853	0.0155254	0.0235306	0.0131708	0.013209	0.001226	0.0251952	0.0107144	0.0189732	0.0213676	0.0210264	0.0046124	0.0116244	0.0029958	0.01783	0.0024748	0.0097616	0.0011616	0.0022444	0.0158574	0.0065808	0.0129294	0.0192382	0.0018188	0.0069006	0.0167288	0.014916	0.0106132	0.0056196	0.0065338	0.0025448	0.013433	0.0053876	0.011217	0.0043016
Sample 5	0.0061782	0.0168114	0.0091208	0.0020922	0.0045944	0.0044616	0.0094906	0.024594	0.0075078	0.0104956	0.014063	0.0069116	0.0269668	0.0024856	0.0137174	0.01558	0.0234736	0.0130804	0.013291	0.001206	0.0252178	0.0107556	0.0189566	0.0212328	0.020917	0.00465	0.0115632	0.0029622	0.017836	0.0024736	0.009703	0.00115	0.0022422	0.0157644	0.006627	0.0129188	0.0193286	0.0018576	0.0069314	0.0166878	0.014852	0.0106324	0.0056648	0.0066598	0.0025228	0.0135674	0.0053968	0.0112096	0.0043568
Sample 6	0.0061162	0.0167222	0.0091124	0.002078	0.0046182	0.0044748	0.0094454	0.0246188	0.0074662	0.0105078	0.0139894	0.00689	0.0270528	0.0025254	0.0136592	0.0155118	0.023466	0.0131032	0.0132622	0.0012006	0.0251884	0.0107362	0.0191276	0.0213396	0.0210254	0.0047056	0.0115336	0.0029548	0.017904	0.0024802	0.0097216	0.0011652	0.0022682	0.0157592	0.006666	0.01291	0.019095	0.0018478	0.0069196	0.0168242	0.0148714	0.01059	0.0056094	0.0065222	0.0025006	0.013532	0.0054104	0.0112158	0.0043234
Sample 7	0.0061626	0.0167376	0.0090598	0.0020654	0.0045656	0.0044762	0.009444	0.02464	0.0075428	0.0105622	0.0140926	0.006831	0.0268738	0.0024862	0.0136506	0.015568	0.023428	0.0132024	0.0132968	0.0012066	0.0253414	0.0107636	0.0190518	0.0212396	0.0210092	0.0046052	0.0116408	0.0029558	0.017777	0.0025016	0.0096406	0.0011696	0.0022468	0.015786	0.0065726	0.0129304	0.0192494	0.001842	0.0069314	0.0167032	0.0148674	0.0106142	0.0056372	0.0065324	0.0025364	0.0135524	0.0054084	0.0113024	0.004362
Sample 8	0.0061334	0.016818	0.0090946	0.002087	0.0046482	0.0044478	0.0094946	0.0245164	0.0075108	0.0105376	0.0141038	0.0068582	0.026924	0.0024864	0.0136346	0.0155036	0.0234482	0.0131066	0.0132552	0.0011792	0.0251252	0.0107974	0.019018	0.0212196	0.0210516	0.0046316	0.0115756	0.002967	0.0178676	0.0025046	0.0097122	0.0011446	0.0022236	0.0158626	0.0065996	0.0129492	0.0193114	0.0018254	0.0069596	0.016711	0.0148152	0.0106472	0.0056434	0.0065922	0.0025246	0.013526	0.0053702	0.0112362	0.0043526
Sample 9	0.0061594	0.0167364	0.0090056	0.0020724	0.0046388	0.0045336	0.0094296	0.0244538	0.007605	0.0105548	0.0141248	0.0068882	0.0268628	0.0024796	0.0136196	0.0154584	0.023422	0.0130254	0.0132676	0.0011864	0.0250954	0.0107774	0.019232	0.0212588	0.021063	0.0046432	0.0115528	0.0029604	0.0177974	0.0024956	0.0096824	0.001154	0.0022732	0.0158362	0.0066282	0.0129434	0.0192434	0.0018486	0.0069516	0.016792	0.0148624	0.010684	0.005618	0.0065922	0.0025226	0.0135604	0.0053692	0.011279	0.0043414
Sample 10	0.0062092	0.0167572	0.0091392	0.0020546	0.0045616	0.0044748	0.009521	0.024545	0.0074576	0.0104776	0.014	0.006932	0.0270364	0.0025092	0.013739	0.015466	0.0234144	0.0130968	0.0132554	0.0011508	0.0252518	0.010854	0.0191382	0.021227	0.021076	0.0046106	0.0116186	0.0029616	0.017936	0.0024476	0.009753	0.0011606	0.0022648	0.0157938	0.0066186	0.0129494	0.0191874	0.0018406	0.0069272	0.0166302	0.014874	0.0106202	0.0056532	0.0066056	0.0025434	0.0134174	0.005397	0.0112522	0.0043026
Sample 11	0.0062412	0.016716	0.0090804	0.0020404	0.0046102	0.0044368	0.0094814	0.024535	0.0075428	0.0104976	0.0141186	0.0068832	0.0269336	0.0025276	0.0136916	0.015495	0.023394	0.013009	0.013272	0.0012088	0.02524	0.0108352	0.0190602	0.0213096	0.0210098	0.0045878	0.0115638	0.0030156	0.0177796	0.00251	0.0097366	0.0011508	0.0022758	0.0158952	0.0065928	0.0129056	0.0193208	0.0018078	0.0070074	0.0166532	0.0148142	0.0106092	0.005619	0.006593	0.0025556	0.0134666	0.0053764	0.0111988	0.0043676
Sample 12	0.0061948	0.01674	0.0091246	0.0020432	0.004597	0.0044626	0.0093988	0.0244068	0.0075296	0.0105372	0.014122	0.006947	0.0269766	0.0025286	0.013737	0.0154874	0.0233798	0.0131774	0.0132248	0.0012096	0.025284	0.0108106	0.019082	0.0212832	0.0211486	0.0046042	0.0115854	0.002918	0.0178464	0.0024706	0.0097014	0.0011748	0.0022514	0.0159848	0.006554	0.0128282	0.0192844	0.0018076	0.0069158	0.0166906	0.0147646	0.0106092	0.005637	0.0065866	0.0025026	0.0135362	0.0053484	0.0112988	0.004335
Sample 13	0.0061538	0.0167938	0.009003	0.0020918	0.0045746	0.0044274	0.0094236	0.0244742	0.0075128	0.0105858	0.014048	0.006899	0.0269514	0.0025072	0.0137448	0.0154978	0.0234188	0.0131356	0.0132188	0.0011924	0.0251204	0.0107216	0.0191062	0.021317	0.0210942	0.0046652	0.0115426	0.0029854	0.0178756	0.0024766	0.009744	0.0011296	0.002249	0.0158346	0.006603	0.0129054	0.0192064	0.0018076	0.0069222	0.0166688	0.014886	0.0107362	0.005664	0.0065692	0.0025538	0.0134982	0.0054158	0.0112152	0.004374
Sample 14	0.0061358	0.0168652	0.0089734	0.0020712	0.0046122	0.0044654	0.0094224	0.0245444	0.0074568	0.010479	0.0139992	0.0069656	0.0270078	0.0024988	0.013719	0.0154974	0.0234186	0.0130882	0.0133006	0.0011828	0.0251954	0.0108898	0.0190668	0.0213046	0.0210112	0.0046234	0.0116346	0.002964	0.0178156	0.0024432	0.0097048	0.0011664	0.0022734	0.0158948	0.0066416	0.0129622	0.019191	0.0018358	0.0069086	0.0167682	0.0149202	0.0107214	0.0056722	0.0065738	0.0025186	0.013481	0.005359	0.01121	0.004306
Sample 15	0.0061312	0.0168346	0.0090938	0.0020678	0.0045326	0.0044256	0.0094872	0.0245066	0.0075016	0.010488	0.0141276	0.0068202	0.0269456	0.0024972	0.0137014	0.0155218	0.0234598	0.013064	0.0132184	0.001195	0.0252058	0.0108624	0.0191196	0.0213752	0.0209096	0.0046444	0.0116506	0.0029612	0.0178082	0.002468	0.0097662	0.0011346	0.0022948	0.015832	0.0065566	0.0129796	0.0193586	0.0018322	0.0069198	0.016721	0.0148216	0.0106636	0.0056608	0.0065414	0.002544	0.0134998	0.0053894	0.0111116	0.0043836
Sample 16	0.006231	0.0167648	0.0090668	0.0020702	0.0045876	0.0045018	0.0094464	0.0245818	0.0075372	0.0104792	0.0140646	0.0069512	0.0269044	0.0025436	0.013568	0.0155458	0.0234764	0.0131306	0.0132206	0.00122	0.0252382	0.0107356	0.0190816	0.021329	0.0210168	0.0046272	0.0115216	0.0029866	0.0177966	0.0024848	0.0097334	0.0011472	0.0022622	0.0158858	0.006612	0.0129368	0.019255	0.0018352	0.0068976	0.0167844	0.0149162	0.0106472	0.0056384	0.0065818	0.0025246	0.013474	0.0053738	0.0112746	0.0042718
Sample 17	0.0062098	0.016896	0.009145	0.0020816	0.0046322	0.0044408	0.009497	0.0245068	0.0074932	0.0105022	0.0139938	0.006887	0.0269808	0.0025172	0.0136984	0.0154696	0.0233966	0.0130038	0.013244	0.001213	0.0251098	0.0107556	0.0191536	0.0213438	0.0209642	0.0046088	0.0115982	0.0029408	0.017949	0.0024722	0.0097578	0.0011648	0.0022682	0.0158022	0.0066214	0.013083	0.0193002	0.0018422	0.0069092	0.0167396	0.0149444	0.0106812	0.0056444	0.0066028	0.0024826	0.013456	0.0054046	0.0112936	0.0043418
Sample 18	0.0061358	0.016788	0.009071	0.0020616	0.004654	0.0044736	0.0095264	0.0244334	0.0075076	0.0104646	0.0140912	0.0069054	0.0269784	0.0025164	0.0137442	0.0155256	0.0234012	0.0130872	0.0132058	0.0012006	0.0251094	0.010794	0.0191606	0.0212818	0.0209454	0.0046578	0.0115512	0.0029756	0.0178558	0.0024654	0.0098186	0.0011556	0.0022988	0.0158424	0.006627	0.012932	0.0192548	0.0018146	0.006938	0.0167312	0.01479	0.0106764	0.005585	0.006618	0.0025594	0.0135348	0.00542	0.0112516	0.0043878
Sample 19	0.0061296	0.0168182	0.0090962	0.0020536	0.004614	0.0044178	0.0094882	0.0245466	0.007546	0.0105124	0.0141	0.0069934	0.0269342	0.00254	0.0136784	0.0155174	0.0233924	0.013043	0.013372	0.0011604	0.0252554	0.0107634	0.0190532	0.0212608	0.0210392	0.0046512	0.0115858	0.0029806	0.0178702	0.0024734	0.0097654	0.0011592	0.0022502	0.0159078	0.0065838	0.0128734	0.0192606	0.001807	0.0069338	0.0166672	0.0148088	0.010632	0.0056396	0.0065576	0.0025558	0.0135596	0.0053682	0.011315	0.0043342
Sample 20	0.0062248	0.0167948	0.0090598	0.0020808	0.0045618	0.0044746	0.0094858	0.0245352	0.0075672	0.010444	0.0140322	0.0069278	0.0267722	0.0025436	0.0136596	0.015487	0.0234324	0.0130074	0.0132028	0.0011986	0.0252464	0.0107492	0.0191076	0.0213618	0.0210442	0.0046368	0.0115874	0.0029462	0.017844	0.0024932	0.0098022	0.0011848	0.0022568	0.0159006	0.0065872	0.0129712	0.0192046	0.0018016	0.006972	0.0167526	0.014846	0.0107642	0.005697	0.0065314	0.0025202	0.0134674	0.005404	0.0112266	0.0044212
Sample 21	0.0061786	0.0167614	0.0091	0.0020826	0.0046554	0.004465	0.009491	0.0245242	0.0074954	0.0106638	0.0141452	0.0068792	0.02697	0.0024954	0.0137078	0.0154136	0.0233308	0.0130364	0.0132898	0.0011904	0.0252534	0.0107898	0.0191184	0.02129	0.0209416	0.0046654	0.0115048	0.0029828	0.0179162	0.0024978	0.0097264	0.0011352	0.0022566	0.0158612	0.0065924	0.0129406	0.0192584	0.0018236	0.006852	0.0167122	0.0148532	0.0106586	0.0056312	0.006595	0.0025614	0.0135156	0.0054034	0.0112468	0.0043678
Sample 22	0.006185	0.0168304	0.0091166	0.0020582	0.0045708	0.0045114	0.0094948	0.0244854	0.0075272	0.010545	0.0140024	0.006917	0.0269748	0.0025266	0.0136618	0.0154942	0.0233218	0.0131176	0.0133146	0.001203	0.0250898	0.0107462	0.0191122	0.0212272	0.0209882	0.0046764	0.0115848	0.0029546	0.0179762	0.002518	0.0097888	0.0011466	0.0022564	0.0156776	0.0066018	0.012937	0.0192908	0.0018438	0.006902	0.0166712	0.014865	0.010609	0.0056704	0.0065674	0.0025414	0.0136056	0.005389	0.0113488	0.0043366
Sample 23	0.0062028	0.0168116	0.009065	0.0020682	0.0045522	0.0044626	0.009512	0.0244322	0.0074414	0.0105918	0.014119	0.006946	0.0268828	0.002489	0.0136586	0.0153948	0.0234994	0.0130484	0.0131998	0.0011938	0.0251294	0.0108554	0.0191056	0.0212266	0.0210714	0.004615	0.0115724	0.0029548	0.0178034	0.0024718	0.0098726	0.001151	0.0022444	0.0159528	0.0066312	0.0129414	0.019214	0.0018274	0.0069054	0.0167602	0.0149786	0.0106728	0.0056442	0.006567	0.0025348	0.013461	0.005388	0.0112356	0.0043776
Sample 24	0.006189	0.0167862	0.0090584	0.0020584	0.0045628	0.0044458	0.009454	0.0245058	0.0075982	0.010558	0.014007	0.0069578	0.0268672	0.0024992	0.0137064	0.0154766	0.0234616	0.0130504	0.0132126	0.0011844	0.0252258	0.0107744	0.0190702	0.021181	0.021003	0.004593	0.0115908	0.00299	0.017903	0.0024386	0.0097644	0.0011324	0.0022724	0.015821	0.0066242	0.012999	0.0192182	0.0018438	0.006972	0.0166706	0.0148244	0.0106756	0.0056344	0.0065914	0.0025574	0.0135772	0.0054366	0.011231	0.0043234
Sample 25	0.0062678	0.016736	0.0091762	0.0021048	0.0046082	0.004451	0.009492	0.0246154	0.00756	0.0105342	0.0141064	0.0069396	0.0268998	0.002513	0.0137174	0.0154734	0.023492	0.0130688	0.0132052	0.0012054	0.0251658	0.0107146	0.0190558	0.021368	0.021041	0.0046266	0.01151	0.002985	0.017908	0.0024766	0.0097412	0.0011604	0.002261	0.0159086	0.0065688	0.0129614	0.0191612	0.0018324	0.0069158	0.0166628	0.0149316	0.0106984	0.0056612	0.006529	0.0025342	0.0135318	0.005358	0.0112274	0.0043368
Sample 26	0.0062178	0.0167274	0.0090352	0.0020508	0.0045772	0.0044832	0.0095512	0.0246086	0.0075532	0.0105006	0.0140642	0.0068842	0.0268578	0.0025276	0.0136128	0.0154982	0.0234552	0.0130954	0.0133176	0.001175	0.0251408	0.0107208	0.019081	0.0212166	0.0210494	0.0046222	0.01156	0.0029472	0.0178696	0.0025324	0.0098168	0.0011524	0.0022768	0.0158806	0.0066486	0.0128964	0.0191132	0.0018368	0.0069264	0.0167272	0.0147856	0.0106248	0.0056472	0.006571	0.0025316	0.0135008	0.0053658	0.0112366	0.0043044
Sample 27	0.0062288	0.0167526	0.0090812	0.0020724	0.0045898	0.0044888	0.0094958	0.024479	0.0075316	0.0105606	0.0140272	0.0068918	0.0269664	0.0025162	0.0136906	0.0154842	0.0235248	0.013055	0.0132234	0.0011888	0.025277	0.0107718	0.0191164	0.021269	0.021091	0.0046294	0.0115316	0.002939	0.017886	0.0024394	0.0098314	0.0011494	0.002285	0.0158874	0.0066188	0.012918	0.01919	0.0018392	0.006877	0.0167822	0.0147998	0.0106214	0.0056172	0.006539	0.002518	0.013545	0.005392	0.0112344	0.0043388
Sample 28	0.0061766	0.0167004	0.0090678	0.0020068	0.0045922	0.0044396	0.0094686	0.0245046	0.0074994	0.0104892	0.0141114	0.0069066	0.0270188	0.002507	0.0136136	0.015496	0.023445	0.0130582	0.0133028	0.0012002	0.0251824	0.0108778	0.0190098	0.0213422	0.0210932	0.0046212	0.0116496	0.0030312	0.0179962	0.002476	0.0098026	0.0011608	0.0022216	0.015713	0.006653	0.0129264	0.0191812	0.0018322	0.0069548	0.0167666	0.0149482	0.0106458	0.0056534	0.006579	0.00254	0.0134398	0.005399	0.0112904	0.0043572
Sample 29	0.0061418	0.0167332	0.0091054	0.0020622	0.0045728	0.0044334	0.0094062	0.0247232	0.0075364	0.0105212	0.0140546	0.0068784	0.0269302	0.0025156	0.0137212	0.0154824	0.0235164	0.0130638	0.0133478	0.0011886	0.025239	0.0108368	0.0191246	0.0214192	0.0210214	0.0046812	0.011566	0.0029132	0.0177834	0.0024654	0.009814	0.00116	0.0022674	0.0158454	0.0065772	0.0129334	0.0191458	0.0018124	0.0069296	0.0166926	0.0147936	0.010694	0.0056412	0.0065386	0.002542	0.0135044	0.005383	0.0112528	0.0043094
Sample 30	0.0062118	0.016703	0.0091192	0.0020738	0.0046018	0.004499	0.0095344	0.024548	0.0075188	0.0104454	0.014157	0.0068316	0.026931	0.0025018	0.0136862	0.0155272	0.0234838	0.0129948	0.0133064	0.001202	0.0251918	0.0108144	0.019154	0.0213398	0.0208746	0.0046604	0.0114982	0.0030294	0.0179176	0.002449	0.0097524	0.0011288	0.0022802	0.0158584	0.0066308	0.0129874	0.019184	0.0018152	0.0068936	0.0167218	0.014846	0.0106912	0.0056498	0.0066108	0.0025054	0.0134342	0.0054404	0.0112128	0.0043014
Sample 31	0.0061454	0.016709	0.0091238	0.0020626	0.0046662	0.0044684	0.0095218	0.0244228	0.0075562	0.0105604	0.0141026	0.006878	0.0269846	0.0024908	0.0136496	0.0155574	0.023342	0.013125	0.0132442	0.0012094	0.0251452	0.010784	0.0190342	0.021198	0.020875	0.0046992	0.0116174	0.0029732	0.0178654	0.0024556	0.0097786	0.0011742	0.0022268	0.01586	0.0065718	0.0129162	0.0192432	0.0018198	0.0069596	0.016754	0.0148894	0.0106576	0.0056526	0.0066208	0.0025148	0.0135794	0.0053616	0.011317	0.0044152
Sample 32	0.0061656	0.016603	0.0090904	0.0021092	0.0045702	0.0044134	0.0095112	0.0243652	0.0074862	0.0106502	0.014181	0.0068944	0.027081	0.0025236	0.013766	0.0155048	0.0234378	0.0130838	0.0131978	0.001193	0.025205	0.010754	0.0190648	0.021215	0.0209088	0.0046112	0.011555	0.0030002	0.0179184	0.002458	0.0097564	0.0011378	0.0022664	0.015919	0.006619	0.0128156	0.0191484	0.0018404	0.0069574	0.0167576	0.0148134	0.0106998	0.0056208	0.0065932	0.0025556	0.0134666	0.0054234	0.0112842	0.0043636
Sample 33	0.0062134	0.0167224	0.0090724	0.0020978	0.0046354	0.004446	0.009492	0.0245716	0.007556	0.0106056	0.0141454	0.0069152	0.0270206	0.0024698	0.0136236	0.0154904	0.0234362	0.013176	0.013295	0.0011984	0.025177	0.0107922	0.0190378	0.0212556	0.0210954	0.0046648	0.0115308	0.002962	0.0177706	0.0025094	0.0097808	0.001134	0.002267	0.015866	0.0066186	0.0129292	0.0191564	0.0018466	0.0069362	0.0166992	0.0148092	0.0106726	0.0056578	0.0066014	0.0025208	0.0134846	0.0053416	0.0112998	0.0043892
Sample 34	0.0061764	0.0167938	0.0090366	0.0020868	0.004564	0.0044092	0.009371	0.0243724	0.007554	0.0104848	0.014159	0.0069298	0.0269272	0.0025346	0.0136662	0.0154438	0.0234562	0.013019	0.013268	0.001192	0.025231	0.0107706	0.0191678	0.0211964	0.0210232	0.0046642	0.0115472	0.0029506	0.017777	0.0024952	0.0097614	0.0011506	0.0022532	0.0158722	0.0066682	0.0129964	0.019321	0.0018312	0.0068766	0.0168326	0.0148292	0.01066	0.0056566	0.006599	0.0025434	0.0136436	0.0053954	0.0111842	0.0043294
Sample 35	0.006211	0.0166984	0.0091186	0.0021006	0.0046374	0.0044666	0.0095028	0.0246104	0.0075006	0.0105184	0.0140726	0.0068922	0.0269456	0.0024906	0.0136964	0.0155462	0.0233552	0.0130274	0.0131424	0.0012074	0.0250798	0.0107756	0.0190896	0.0213948	0.021022	0.0045916	0.0115904	0.0029836	0.0178628	0.002456	0.009767	0.001152	0.002251	0.015783	0.006594	0.0128544	0.0192426	0.0018496	0.0068956	0.0167978	0.014833	0.0106044	0.0056214	0.0065892	0.002515	0.0134786	0.0053902	0.0113124	0.0043728
Sample 36	0.006165	0.0168262	0.0090616	0.0020604	0.0046128	0.0045082	0.0095074	0.0245566	0.0075268	0.0106058	0.014011	0.006844	0.0269324	0.0025142	0.0136894	0.0156196	0.0233896	0.0130854	0.0133132	0.001198	0.025189	0.0107422	0.019104	0.0212662	0.0210222	0.004626	0.0115166	0.002998	0.017764	0.002469	0.0097538	0.0011638	0.0022764	0.015792	0.0066114	0.0129446	0.0192968	0.0018206	0.0069226	0.0167712	0.0148116	0.0106684	0.0056334	0.0066298	0.0025508	0.0135254	0.0053794	0.011345	0.0042994
Sample 37	0.00624	0.016896	0.0090854	0.0021028	0.0046438	0.0044314	0.0094752	0.024513	0.0074528	0.010549	0.013989	0.0069628	0.0269542	0.0025336	0.0136584	0.0155922	0.023287	0.0131228	0.0132392	0.0011736	0.0251806	0.0107628	0.0190402	0.0212514	0.0209412	0.0046078	0.0115412	0.0029764	0.0179546	0.0024852	0.0097736	0.0011516	0.0022784	0.0158802	0.006561	0.0129846	0.019187	0.0018406	0.0069478	0.0167242	0.0147718	0.0105656	0.0056682	0.006573	0.0025472	0.0135374	0.0054382	0.0112602	0.0043414
Sample 38	0.0062078	0.0168066	0.009199	0.0020204	0.0046064	0.0044894	0.0094014	0.024403	0.0075404	0.0104916	0.0141648	0.0069038	0.0270488	0.0024938	0.0136578	0.015489	0.0233552	0.0130434	0.0132298	0.0012168	0.0253142	0.0106886	0.019104	0.021242	0.0210036	0.004587	0.0115552	0.0029468	0.017755	0.0024314	0.009782	0.0011454	0.0022976	0.015948	0.006591	0.0129758	0.0192114	0.001821	0.0069516	0.0167402	0.0149302	0.0106532	0.005602	0.0065656	0.0025248	0.0135336	0.0054208	0.0112304	0.0043078
Sample 39	0.006212	0.0167954	0.009088	0.0020706	0.0045908	0.004501	0.0094674	0.0245506	0.0075634	0.0105306	0.0140846	0.0069136	0.026831	0.0025288	0.0135978	0.0154716	0.0233508	0.0131088	0.0133226	0.0011686	0.0251096	0.010727	0.0191314	0.0213266	0.02101	0.0047146	0.0115342	0.0029516	0.017929	0.0024972	0.009803	0.0011792	0.0022396	0.0157786	0.0066286	0.0129466	0.0193346	0.001798	0.006934	0.0167436	0.0147886	0.0107112	0.0056146	0.0066184	0.0024984	0.0135842	0.005442	0.0112302	0.0043608
Sample 40	0.0061844	0.0167624	0.009058	0.0021282	0.0045308	0.004442	0.0094398	0.0245712	0.007434	0.0105676	0.014117	0.0069446	0.0268946	0.0024972	0.013607	0.0154644	0.023404	0.0130762	0.0132046	0.0011752	0.0252436	0.010776	0.0191112	0.0213048	0.0210694	0.0046352	0.0115472	0.0029276	0.017793	0.002521	0.0098294	0.0011398	0.0022256	0.0158558	0.006627	0.0129758	0.0192116	0.0018798	0.0069514	0.0165732	0.0148776	0.0106148	0.0056722	0.006589	0.0025252	0.0135144	0.0054204	0.0112916	0.0043436
Sample 41	0.00612	0.0168356	0.0090396	0.0020592	0.0046162	0.0044412	0.0094408	0.024631	0.0074772	0.0104866	0.014041	0.0068902	0.026946	0.0024898	0.013785	0.0154558	0.0234676	0.0130286	0.0133068	0.0011922	0.025196	0.0107516	0.0192706	0.0214416	0.021143	0.0046168	0.0114242	0.0029792	0.0178134	0.0024966	0.0097176	0.0011888	0.0022764	0.0158594	0.006587	0.0129072	0.019295	0.0018586	0.006992	0.0167838	0.014849	0.010675	0.0056734	0.006476	0.0025244	0.0135336	0.0053218	0.0112456	0.0043714
Sample 42	0.0061292	0.016882	0.009083	0.0020382	0.0046064	0.0044936	0.0095022	0.0246184	0.0074818	0.0105762	0.0141134	0.0069596	0.0268796	0.0025484	0.0136558	0.015448	0.0234202	0.0131422	0.0132726	0.0012144	0.0251124	0.0107602	0.0190132	0.0213236	0.0211254	0.0046626	0.0115202	0.0029824	0.017717	0.0024916	0.00987	0.001159	0.0022398	0.0159702	0.0066434	0.0129624	0.0192852	0.0018242	0.006877	0.0167998	0.0148934	0.0106724	0.0056426	0.0065928	0.0025382	0.0134946	0.005373	0.0112328	0.0043142
Sample 43	0.0061616	0.0167124	0.0091274	0.0020932	0.0045824	0.0044614	0.0094328	0.0244434	0.0074662	0.010504	0.0141596	0.006929	0.0268626	0.0025204	0.0136814	0.0155828	0.0234538	0.012978	0.0131894	0.001191	0.0251558	0.0108318	0.0191218	0.0212752	0.0209746	0.0046786	0.0115952	0.0029792	0.0178832	0.0024796	0.0098374	0.001161	0.0022584	0.0158908	0.0065974	0.0130342	0.0192102	0.001799	0.0068938	0.0166792	0.0148104	0.0106438	0.0056116	0.0065888	0.0025304	0.0135836	0.005458	0.0113318	0.0043424
Sample 44	0.006088	0.0167206	0.0090224	0.002082	0.0045872	0.0044306	0.0094154	0.0245266	0.007536	0.0105708	0.0140056	0.0069106	0.0268846	0.0025074	0.0136546	0.015551	0.023221	0.0131248	0.0132346	0.001192	0.0252348	0.0107896	0.0191642	0.021163	0.0209772	0.0047194	0.0115272	0.0029266	0.0178268	0.0025064	0.0098198	0.0011644	0.0022578	0.0158578	0.0065656	0.0129584	0.0192832	0.0018348	0.0068834	0.016759	0.014714	0.0106564	0.0056566	0.006657	0.0025722	0.013483	0.0054394	0.0112388	0.0043688
Sample 45	0.0062452	0.01669	0.009128	0.0020632	0.0046384	0.0044972	0.0095016	0.0246058	0.0075	0.0105172	0.0140648	0.0068978	0.0268944	0.0025082	0.0136706	0.0155508	0.0234886	0.012999	0.013248	0.001168	0.025102	0.0108064	0.0190828	0.0212342	0.0208468	0.004635	0.0116092	0.0029456	0.0178478	0.0025262	0.0097174	0.0011594	0.002265	0.0158564	0.0066458	0.0129852	0.0191302	0.0018154	0.0068918	0.0167124	0.0148198	0.0107056	0.0056932	0.006604	0.0025766	0.0134926	0.0054356	0.011295	0.0043178
Sample 46	0.0062478	0.0168454	0.009143	0.0020784	0.0045666	0.004496	0.009459	0.0244716	0.0075348	0.0105982	0.013998	0.0069748	0.0269254	0.0025374	0.0137098	0.015535	0.0234044	0.0130944	0.013226	0.0011896	0.0251198	0.0107814	0.019062	0.021244	0.0209658	0.0046676	0.0114944	0.0029452	0.0178542	0.002427	0.0097216	0.001139	0.0022234	0.0157772	0.006629	0.0128932	0.019173	0.0018324	0.0069102	0.016776	0.0148064	0.0106658	0.005603	0.006552	0.0025314	0.0135842	0.0054282	0.0112308	0.0043128
Sample 47	0.0061726	0.0167252	0.0090882	0.0020938	0.0046038	0.0044742	0.0095484	0.024499	0.0075306	0.0105786	0.0141284	0.0068792	0.0269698	0.0025002	0.013724	0.0154554	0.0234376	0.0130358	0.0133202	0.0012052	0.0252158	0.0108156	0.019122	0.0212656	0.0209898	0.004646	0.0115734	0.0029278	0.0178356	0.00249	0.0098436	0.001165	0.0022544	0.0158936	0.006626	0.0129466	0.019203	0.0018268	0.0068762	0.0165544	0.0147982	0.0107	0.0056352	0.0065362	0.0025018	0.0135034	0.0054418	0.0112798	0.0043176
Sample 48	0.006171	0.0167514	0.0091118	0.0020404	0.0045676	0.0044608	0.009551	0.024533	0.0075168	0.0105708	0.0140724	0.0069492	0.026924	0.0025196	0.0135814	0.0155636	0.0234738	0.0131488	0.0132946	0.0011974	0.025166	0.0107296	0.0191136	0.0213014	0.0208978	0.0046004	0.0115444	0.0029806	0.0178698	0.002467	0.0097524	0.001136	0.0022518	0.0156712	0.0066254	0.0129544	0.0193222	0.001823	0.0069408	0.0166402	0.0147614	0.0107116	0.0056452	0.006631	0.0025546	0.0135138	0.0054344	0.0112264	0.0043008
Sample 49	0.006187	0.0167546	0.0090896	0.0020734	0.0045472	0.0044944	0.0094404	0.024571	0.0075072	0.0105684	0.0140548	0.0068958	0.0268758	0.0025232	0.0135776	0.0155036	0.0233886	0.0130078	0.0131702	0.001153	0.0252036	0.01076	0.0190182	0.0212482	0.0210348	0.0047086	0.011578	0.0029382	0.0178168	0.002448	0.0097286	0.0011328	0.0023026	0.0159034	0.0066282	0.0129604	0.0193028	0.0018632	0.0069398	0.016788	0.014984	0.0106742	0.005619	0.0065866	0.0025132	0.01353	0.005376	0.0112526	0.0043684
Sample 50	0.0061864	0.0167162	0.0091086	0.0021078	0.0046182	0.004444	0.0094784	0.02466	0.007517	0.0105008	0.014141	0.0068714	0.0267754	0.0024494	0.013571	0.0154662	0.0235162	0.0130594	0.0132656	0.0011962	0.0250784	0.0107354	0.0191154	0.0213568	0.0209688	0.0046544	0.0114648	0.0029902	0.017865	0.0024954	0.009758	0.0011458	0.002263	0.015797	0.006598	0.0129228	0.0192066	0.0018352	0.006999	0.0167212	0.0147992	0.0106556	0.0056678	0.006583	0.0025294	0.01348	0.0053464	0.0112382	0.0043036
Sample 51	0.0061846	0.016704	0.0091236	0.0020914	0.0045982	0.0045114	0.0094452	0.024526	0.007561	0.010597	0.0140672	0.0068818	0.0270976	0.0025028	0.0137428	0.0155414	0.0233974	0.0130592	0.0133232	0.001191	0.0251538	0.0108154	0.0190512	0.0211862	0.0209952	0.0046036	0.0115806	0.002964	0.0178522	0.0025098	0.0098484	0.001159	0.0022424	0.015871	0.0066496	0.0129604	0.0191314	0.0018556	0.0068778	0.016839	0.014826	0.0106442	0.0056354	0.0065708	0.0025586	0.0135154	0.0053868	0.0113014	0.0043936
Sample 52	0.0061612	0.016672	0.0090166	0.0020292	0.0045832	0.0044234	0.0095632	0.0244934	0.0075566	0.0105318	0.0140454	0.0069634	0.0269426	0.0025108	0.013567	0.0155112	0.0232932	0.0130842	0.0131946	0.0011744	0.0251412	0.0107978	0.0191298	0.021284	0.0210388	0.004615	0.011503	0.0029984	0.0178586	0.0024702	0.0097654	0.0011496	0.0022362	0.0158376	0.0066264	0.0129304	0.0192224	0.0018266	0.0068858	0.0168636	0.0149986	0.0106678	0.0057024	0.006536	0.0025238	0.0135796	0.0054136	0.011288	0.0043814
Sample 53	0.006201	0.0166698	0.0090648	0.00207	0.0046368	0.0044924	0.0094778	0.0245286	0.0074748	0.0105276	0.0140954	0.0069194	0.0268784	0.0024846	0.0136918	0.0155072	0.0233974	0.0130742	0.0132378	0.001181	0.0253016	0.0107214	0.0190788	0.0211898	0.0208724	0.004619	0.0116076	0.0029386	0.0178612	0.0024946	0.0098314	0.0011524	0.0022954	0.0158892	0.0066368	0.0129036	0.019331	0.0018218	0.006969	0.0167182	0.0149378	0.0106136	0.0055632	0.006551	0.0024642	0.0135164	0.0054294	0.0112298	0.0043572
Sample 54	0.0061978	0.0167304	0.0090222	0.0020574	0.0045964	0.0044444	0.009495	0.0244482	0.007498	0.0104596	0.0140876	0.006825	0.0269944	0.0024746	0.0137302	0.01557	0.023435	0.013016	0.0133158	0.0012052	0.0251418	0.010835	0.0191202	0.0213244	0.0209744	0.0046194	0.0116358	0.0029916	0.017837	0.0024824	0.0097526	0.0011466	0.002258	0.0158668	0.0066682	0.0129082	0.01914	0.001846	0.0069708	0.0166884	0.014814	0.0106548	0.0055886	0.0065926	0.0025346	0.0135114	0.005386	0.011302	0.004318
Sample 55	0.0061772	0.0167418	0.0091342	0.0020746	0.0046412	0.004501	0.0094304	0.0246132	0.0075372	0.0105286	0.014066	0.0069664	0.0269198	0.00251	0.013691	0.0155526	0.0233904	0.0131676	0.0132574	0.0011932	0.0252052	0.0107254	0.0191742	0.021445	0.0210768	0.0046058	0.0115016	0.0029572	0.0178034	0.002433	0.0097738	0.001149	0.0022752	0.0158022	0.0065958	0.0128886	0.0192468	0.0018306	0.0069024	0.0166954	0.0148054	0.0105878	0.0055822	0.006616	0.0025462	0.0134666	0.0053854	0.0113076	0.0043728
Sample 56	0.006174	0.0166406	0.0090656	0.00207	0.0045512	0.004483	0.009483	0.024585	0.007527	0.010558	0.0140334	0.0069296	0.0269686	0.0024718	0.013727	0.0154646	0.0233168	0.0130722	0.0132858	0.0012096	0.0252434	0.0108068	0.0190414	0.0212472	0.0209584	0.004662	0.011505	0.002957	0.017849	0.0024604	0.0097952	0.0011408	0.0022194	0.0158444	0.0065984	0.0129782	0.01926	0.0018094	0.0069012	0.0167346	0.0148174	0.010641	0.0056282	0.0065282	0.0024992	0.0134882	0.0054422	0.0113048	0.004305
Sample 57	0.0061288	0.0167782	0.0090962	0.002065	0.0046362	0.0044434	0.0094362	0.0244932	0.0074546	0.0105138	0.0140918	0.0069238	0.0268748	0.0025138	0.0137076	0.015459	0.0235052	0.0130674	0.0132318	0.0011872	0.0252132	0.0107886	0.0191302	0.0213198	0.0209484	0.0046558	0.0115338	0.0029708	0.0178278	0.002529	0.009778	0.0011952	0.0022822	0.0158202	0.0065736	0.0129762	0.0193684	0.0018358	0.006838	0.016733	0.0148404	0.010637	0.0056288	0.0065924	0.0024954	0.0135634	0.005367	0.0112496	0.0043146
Sample 58	0.0061994	0.016764	0.0090594	0.0020658	0.0045838	0.0044234	0.0094672	0.0245562	0.0075578	0.010485	0.0140788	0.0069752	0.0268748	0.0025098	0.0136892	0.015501	0.0233332	0.0131222	0.0132654	0.0012068	0.0250998	0.0107404	0.0189682	0.0213024	0.0210332	0.0046192	0.0114746	0.0029886	0.0178772	0.0024972	0.0098128	0.0011982	0.002252	0.0158914	0.0066164	0.0129588	0.0192698	0.0018278	0.0069586	0.0167506	0.0148368	0.010692	0.0055838	0.0065376	0.0025248	0.0135596	0.0053602	0.0112246	0.0043252
Sample 59	0.0062166	0.0167228	0.009091	0.0020894	0.0045854	0.0044818	0.0094956	0.0245836	0.0075856	0.010559	0.0140546	0.006926	0.0268588	0.0024898	0.0136302	0.0154998	0.0234118	0.0131138	0.0131842	0.0011982	0.0250716	0.0107992	0.0190332	0.0213072	0.0210902	0.0046492	0.0115258	0.0029778	0.0179518	0.002462	0.0097552	0.0011828	0.0022664	0.0158518	0.0065882	0.0130052	0.0190968	0.0018006	0.006972	0.0166538	0.014782	0.0106396	0.0056398	0.0065846	0.0025164	0.013519	0.0054168	0.011196	0.0043676
Sample 60	0.0061876	0.0168466	0.0090744	0.0020538	0.004591	0.0044576	0.0094584	0.0244756	0.0075174	0.0105048	0.0140924	0.0068684	0.0268596	0.002518	0.0137122	0.015458	0.0235378	0.013142	0.013282	0.001196	0.0252422	0.0107714	0.019134	0.0211322	0.0209732	0.0046286	0.0116024	0.0029526	0.0178678	0.0025104	0.0097554	0.0011186	0.0022698	0.015912	0.0066452	0.0129126	0.0192164	0.001833	0.0068848	0.0167402	0.0149164	0.0106678	0.005621	0.0065444	0.0025372	0.0135112	0.0054138	0.0111912	0.0043488
Sample 61	0.0061638	0.0167744	0.0090536	0.0020626	0.0045858	0.0044494	0.0094372	0.0244912	0.0074394	0.0105006	0.0140484	0.0069048	0.0268644	0.0024948	0.0137166	0.0154944	0.0236238	0.0131032	0.0132476	0.001188	0.02521	0.010798	0.0191162	0.0212296	0.0209858	0.0046938	0.011592	0.0029672	0.0178706	0.0024854	0.009774	0.0011538	0.0022596	0.0159438	0.0066536	0.0129034	0.019116	0.0018326	0.0068978	0.0168148	0.0147304	0.0106558	0.0057158	0.0066574	0.0025012	0.0134932	0.0053864	0.0112092	0.0043892
Sample 62	0.0061552	0.0167814	0.0090674	0.0020656	0.0045808	0.0045124	0.0095476	0.0244342	0.0074532	0.0105408	0.0140046	0.0068932	0.026853	0.002526	0.0137442	0.0153684	0.0234106	0.013151	0.013238	0.0011842	0.0251042	0.0106534	0.0190824	0.021255	0.021126	0.0046702	0.0115242	0.002979	0.0179166	0.002493	0.009738	0.0011388	0.002237	0.0158642	0.0065696	0.0129794	0.019232	0.0018172	0.0068784	0.016842	0.0148408	0.0106348	0.00569	0.0066308	0.0025386	0.0134864	0.0053962	0.0112148	0.0043418
Sample 63	0.0061406	0.0168394	0.0090574	0.0020998	0.0046174	0.0044738	0.0094908	0.02459	0.0075044	0.0105358	0.014117	0.0069062	0.0268346	0.0025222	0.0136418	0.0154698	0.0233304	0.0130764	0.013347	0.0011866	0.0252062	0.0107318	0.0190858	0.0212742	0.0210592	0.0046202	0.0115302	0.0029526	0.0178642	0.002484	0.009817	0.0011626	0.0022728	0.0158508	0.0066806	0.0128816	0.0191726	0.0018348	0.0069312	0.0167414	0.0147674	0.0106408	0.005654	0.006579	0.0025234	0.0135702	0.0054136	0.0111736	0.0042794
Sample 64	0.0062594	0.0167922	0.0091202	0.0020956	0.0045726	0.004428	0.009465	0.0245442	0.0075126	0.010596	0.0140692	0.0069036	0.0270434	0.0025194	0.0136494	0.0154376	0.0232594	0.0130326	0.0132012	0.0011888	0.0251282	0.0107634	0.0190646	0.0213452	0.0210876	0.0046384	0.011573	0.0029546	0.0177894	0.0024864	0.009763	0.00116	0.0022472	0.0158358	0.0065864	0.0130654	0.0192044	0.0018448	0.0069396	0.016766	0.0147998	0.0106092	0.005633	0.006481	0.0025644	0.0135324	0.005416	0.0112716	0.004337
Sample 65	0.0061914	0.0167942	0.0091238	0.0020612	0.0045934	0.0044336	0.0094794	0.0245184	0.0074828	0.0105644	0.0140644	0.0068782	0.0270744	0.0025152	0.013687	0.0154724	0.0234264	0.0131996	0.0132866	0.0011528	0.025181	0.0107426	0.0190698	0.0212438	0.020994	0.0046522	0.0116114	0.002979	0.0178372	0.0024754	0.0097976	0.0011366	0.0022508	0.015827	0.0065696	0.0129112	0.019213	0.0018148	0.0069832	0.0167824	0.0148598	0.0106932	0.005633	0.0065936	0.0025686	0.0135156	0.0053778	0.0112628	0.0043612
Sample 66	0.006153	0.0167472	0.0090608	0.0020728	0.0045988	0.0044	0.0095162	0.0246272	0.0074262	0.010559	0.0140994	0.0068904	0.0268674	0.0025244	0.0137362	0.0155518	0.0235358	0.0131776	0.0132844	0.001148	0.025101	0.0108268	0.0191996	0.0213012	0.0209872	0.0046092	0.0114426	0.002943	0.0178082	0.0024704	0.0098142	0.0011614	0.00226	0.0158714	0.0065908	0.0129272	0.0193184	0.0018	0.0069512	0.0167302	0.0148476	0.0107378	0.0056394	0.0065808	0.0024822	0.0134698	0.0054174	0.0112354	0.0043234
Sample 67	0.006262	0.016788	0.0090336	0.0020614	0.0045966	0.0044384	0.0094966	0.0244836	0.0074102	0.010579	0.014099	0.0069768	0.026795	0.002518	0.01371	0.0155446	0.0235148	0.0129206	0.0132928	0.0012096	0.0251184	0.0107806	0.0190548	0.0212224	0.0210574	0.0046166	0.0116052	0.0030118	0.0178738	0.0024842	0.0097568	0.0011202	0.0022662	0.0159124	0.0066056	0.0129624	0.019189	0.0018418	0.0069048	0.0166988	0.0147862	0.0106444	0.0056758	0.00655	0.0025326	0.0135726	0.005428	0.0113142	0.0043458
Sample 68	0.0061476	0.0168378	0.009158	0.002069	0.0046582	0.0044728	0.009494	0.0245734	0.0075568	0.0105614	0.0141012	0.0069438	0.027013	0.0024778	0.013728	0.0154928	0.0234378	0.013038	0.0132404	0.0012002	0.0251834	0.010784	0.0190778	0.0212022	0.0208806	0.0046438	0.0116058	0.0029594	0.017891	0.0024744	0.0098502	0.001155	0.0022616	0.0159422	0.0066106	0.012943	0.019268	0.0018464	0.0069994	0.0166522	0.0147868	0.0106186	0.00564	0.0065718	0.0024768	0.0135152	0.0053928	0.0113282	0.0042732
Sample 69	0.0061866	0.0169164	0.0090676	0.0020588	0.0045726	0.004486	0.009497	0.0244142	0.0074544	0.0104594	0.0140756	0.006886	0.0270752	0.002484	0.0136778	0.015506	0.0235148	0.0130532	0.0132128	0.0011896	0.0252436	0.0107584	0.0190868	0.0213064	0.021051	0.0046692	0.0115754	0.0029536	0.0178942	0.002484	0.0097616	0.0011572	0.0022278	0.0158142	0.0066594	0.012936	0.019252	0.0018194	0.0068588	0.0166822	0.0149636	0.0106764	0.005638	0.0065734	0.0025456	0.0134704	0.0053978	0.0112434	0.004307
Sample 70	0.0061892	0.0167198	0.0091008	0.0020244	0.0045922	0.0044372	0.009496	0.024482	0.007583	0.0104864	0.0140864	0.006932	0.0269894	0.0024896	0.0136654	0.0155946	0.0233502	0.0131224	0.0132776	0.0012152	0.0252166	0.0108552	0.0190204	0.0213664	0.0210262	0.0046972	0.0115972	0.0029922	0.017859	0.0024884	0.0097206	0.0011314	0.0022588	0.0158246	0.0065908	0.012958	0.0191042	0.001834	0.0069106	0.0167732	0.014797	0.0107126	0.0056748	0.0065702	0.002573	0.0135114	0.0053656	0.0112996	0.0043706
Sample 71	0.0062032	0.016747	0.0089874	0.002061	0.0046014	0.004467	0.0095092	0.0245658	0.007481	0.0104926	0.0140564	0.0069036	0.026869	0.0025146	0.0136802	0.0155276	0.0234102	0.0130978	0.0133044	0.001182	0.0251262	0.0108626	0.0191604	0.0213278	0.020894	0.0046328	0.0115676	0.0029326	0.0179284	0.0025274	0.009738	0.0011416	0.0022652	0.0158894	0.006539	0.0129546	0.019268	0.0018258	0.0069662	0.016703	0.014815	0.0106344	0.0056038	0.0065582	0.0024934	0.0135588	0.0053782	0.0112796	0.0043648
Sample 72	0.0061402	0.0167132	0.0090772	0.0020652	0.0046048	0.0044486	0.009516	0.0246032	0.0075426	0.0104732	0.0141788	0.0069716	0.0271342	0.0025052	0.0135898	0.01557	0.0233492	0.0131244	0.0133646	0.0011826	0.0251108	0.01068	0.0191348	0.021327	0.0210864	0.0046298	0.011479	0.0029878	0.0178066	0.0024874	0.00979	0.0011516	0.0022456	0.015876	0.0065834	0.0129166	0.0192984	0.0018048	0.006886	0.0167244	0.0148302	0.0107036	0.0056722	0.0066316	0.0025426	0.0134938	0.0053626	0.0112428	0.0043706
Sample 73	0.0061978	0.016794	0.0091002	0.0020682	0.0045804	0.0044792	0.0094482	0.0244498	0.0075038	0.0105006	0.0141006	0.006868	0.0268628	0.0025264	0.0137144	0.0155356	0.0234082	0.0130162	0.0132148	0.001187	0.0252508	0.0107878	0.0192108	0.0213222	0.0209242	0.0046374	0.0115408	0.0030088	0.017788	0.0024578	0.009706	0.0011496	0.002277	0.0158254	0.0065774	0.0130166	0.0191752	0.0018214	0.0069176	0.0167042	0.014753	0.0106402	0.0057	0.006581	0.0025058	0.013562	0.0054112	0.0113372	0.0043268
Sample 74	0.0062158	0.0167848	0.0091068	0.0020092	0.0046386	0.0044686	0.0095012	0.0245514	0.0075534	0.010529	0.0141404	0.0069402	0.027007	0.0025138	0.0137194	0.0155792	0.0234696	0.0130322	0.0132248	0.001178	0.0251134	0.0107698	0.0191292	0.021324	0.02101	0.0046902	0.011468	0.0029612	0.0178038	0.0024872	0.0098018	0.001178	0.0022628	0.0159988	0.0066162	0.0128816	0.0191936	0.0018478	0.0068392	0.0167408	0.0148946	0.0106766	0.0056468	0.0065598	0.0025164	0.013521	0.0053118	0.0111712	0.0043354
Sample 75	0.0061666	0.0165818	0.0090752	0.002071	0.0046312	0.0044494	0.0094756	0.0246278	0.00754	0.0105002	0.0141232	0.0069242	0.0269194	0.0025202	0.0137512	0.0155176	0.0235212	0.0130146	0.0132762	0.0011672	0.0253006	0.0106986	0.0191142	0.0213298	0.0210576	0.004625	0.0116408	0.0030166	0.0178854	0.0025068	0.0097408	0.0011622	0.002242	0.0158046	0.0065732	0.0128958	0.019279	0.0018492	0.0068836	0.0166438	0.014868	0.010628	0.005676	0.006561	0.0025912	0.0134456	0.0053612	0.0112428	0.0043674
Sample 76	0.0061948	0.016724	0.0090698	0.0020464	0.004589	0.0044564	0.0094602	0.024492	0.0074864	0.0104902	0.0140496	0.00685	0.0268928	0.002532	0.013654	0.015429	0.023336	0.0131452	0.0132704	0.0011996	0.02516	0.0108534	0.0190564	0.0214318	0.0209096	0.0046196	0.0115828	0.0029856	0.017918	0.0024884	0.0098008	0.001152	0.0022802	0.0159372	0.0066752	0.0129354	0.0192076	0.001845	0.0069478	0.0166822	0.0147578	0.0107414	0.0056024	0.0065032	0.0025406	0.0134544	0.0053932	0.0112338	0.004331
Sample 77	0.0062382	0.016713	0.0090606	0.0020524	0.0045458	0.0044656	0.0095398	0.0245212	0.0075534	0.0105662	0.0141128	0.006915	0.0269552	0.0025186	0.0137338	0.0155338	0.0234954	0.0131812	0.0132138	0.0011848	0.0252194	0.0107538	0.0191646	0.0212658	0.0211286	0.0046016	0.0116174	0.0029346	0.0178416	0.0024808	0.0098108	0.0011458	0.0022748	0.0157734	0.0066226	0.0128984	0.0193498	0.0018466	0.006875	0.0167658	0.0147778	0.010579	0.0056474	0.0065944	0.0025274	0.0136228	0.0053852	0.0112146	0.00437
Sample 78	0.006195	0.0167236	0.0091084	0.0020682	0.0045462	0.0044922	0.009458	0.024623	0.0075286	0.0105834	0.0140784	0.0069452	0.0268568	0.0025362	0.0136928	0.0154558	0.0236044	0.0130734	0.0133958	0.0011912	0.0251964	0.0107698	0.0191134	0.0213378	0.0209666	0.0046496	0.0115328	0.0029596	0.0177432	0.0024992	0.0097346	0.0011596	0.0022294	0.0158084	0.0066132	0.0128938	0.0192692	0.001822	0.0069034	0.0167204	0.0147218	0.0107304	0.0056044	0.0065516	0.0025136	0.0134522	0.0054118	0.011236	0.0043628
Sample 79	0.0061246	0.0167246	0.0090964	0.0020552	0.0045962	0.0044722	0.0095148	0.0244018	0.0074686	0.0104882	0.0141222	0.0069528	0.0268342	0.00246	0.0136452	0.0154266	0.0234442	0.0131472	0.0133036	0.0011934	0.0253446	0.0107018	0.0191314	0.0212682	0.021066	0.0046524	0.0115242	0.0029472	0.0178234	0.0025074	0.0098032	0.001152	0.0022304	0.0158018	0.0066086	0.0129748	0.0193068	0.0018364	0.006919	0.0166662	0.0148296	0.0106336	0.005666	0.0066186	0.0025184	0.0133962	0.0053486	0.0113046	0.0043956
Sample 80	0.0062096	0.0168192	0.0091014	0.0020686	0.0045934	0.0044528	0.009462	0.024573	0.0074466	0.0105542	0.0140488	0.0069662	0.0270084	0.0025092	0.0136482	0.0154522	0.0234808	0.0130236	0.0131782	0.0011872	0.0252958	0.0107364	0.0192312	0.0213718	0.020918	0.0046532	0.011501	0.0029256	0.0177932	0.002463	0.009769	0.0011162	0.0022502	0.0158312	0.0065726	0.0129674	0.0191782	0.0017884	0.0069278	0.0167796	0.014852	0.0107116	0.0056042	0.0066268	0.0025036	0.01349	0.0054228	0.011292	0.0043848
Sample 81	0.006176	0.016736	0.0091308	0.0020536	0.004608	0.0044594	0.0094062	0.0245172	0.007499	0.0105756	0.014086	0.0069036	0.0269672	0.002529	0.013616	0.0155436	0.0234856	0.0131412	0.0132468	0.0012052	0.0250984	0.0108016	0.0191246	0.021336	0.0210026	0.0046018	0.0116126	0.002941	0.017792	0.0025394	0.0097818	0.0011692	0.0022966	0.015822	0.0066462	0.012921	0.0192048	0.0018256	0.0069252	0.0167452	0.0147436	0.0107254	0.005657	0.006532	0.0025468	0.0135038	0.005455	0.0112422	0.0043464
Sample 82	0.0062106	0.0167828	0.0090636	0.0020738	0.0046094	0.0044724	0.0095336	0.0243602	0.007502	0.010532	0.014097	0.006871	0.0271788	0.0025018	0.0137352	0.0154422	0.0233336	0.0130232	0.0132568	0.0011884	0.0252224	0.0106936	0.0191574	0.0211948	0.021026	0.0046322	0.0115844	0.0029464	0.0178512	0.002494	0.0097252	0.0011602	0.002261	0.0158364	0.0066014	0.0129402	0.0192606	0.0018374	0.0069532	0.0166252	0.0148234	0.0107076	0.005634	0.0065062	0.00253	0.0134654	0.0053426	0.011252	0.004333
Sample 83	0.0062066	0.0167408	0.0090388	0.002092	0.004534	0.0044482	0.0095408	0.0244962	0.0074952	0.010502	0.0141286	0.0069078	0.0269562	0.0025338	0.0137014	0.0154944	0.0234848	0.0131048	0.0132138	0.0012026	0.0252036	0.0107966	0.0191704	0.021278	0.0210014	0.00461	0.0115814	0.0029688	0.0179386	0.0024646	0.0097038	0.0011478	0.002255	0.0158648	0.0066166	0.0129564	0.0193676	0.0018514	0.0069058	0.0167434	0.0148178	0.010736	0.0056242	0.0065682	0.0025208	0.0136078	0.0054092	0.0113674	0.0043372
Sample 84	0.0061634	0.016838	0.0091612	0.0020594	0.0045278	0.004466	0.009418	0.0246146	0.0075132	0.0105952	0.014043	0.00696	0.0269048	0.002501	0.0136848	0.015532	0.023412	0.0130308	0.0132744	0.0012134	0.0250684	0.0107538	0.0190126	0.0213544	0.0209928	0.0046528	0.011563	0.0029628	0.017786	0.002479	0.0097168	0.0011502	0.0022596	0.0158468	0.0065924	0.0129138	0.0192292	0.0018376	0.00696	0.0168476	0.0148276	0.0106936	0.0056266	0.00661	0.002518	0.0134216	0.0054454	0.0112268	0.0043432
Sample 85	0.0061592	0.0168348	0.0090262	0.002088	0.004597	0.0044924	0.0094802	0.0245188	0.0074512	0.0106034	0.0141698	0.0069222	0.0269396	0.0025154	0.0135936	0.0154886	0.0234712	0.0130632	0.0132554	0.0011998	0.0251128	0.0107994	0.0190848	0.0214268	0.0210754	0.0046194	0.0115998	0.0029492	0.0178054	0.0024752	0.009796	0.0011712	0.0022238	0.0158034	0.0066416	0.012952	0.0192556	0.0018064	0.0069472	0.0167114	0.0148906	0.0106468	0.0057172	0.0066138	0.0025568	0.0134598	0.005429	0.0112608	0.004351
Sample 86	0.0061754	0.0167688	0.0091054	0.0020938	0.0046184	0.0044386	0.0095012	0.024392	0.0075442	0.010564	0.0142136	0.0068904	0.0269974	0.0024894	0.0136494	0.015525	0.0234254	0.013117	0.0132922	0.0011938	0.025134	0.0107018	0.0190958	0.0213222	0.0210248	0.004618	0.0115124	0.0029726	0.0177988	0.0024972	0.0097566	0.00114	0.0022664	0.015825	0.006637	0.0130296	0.0191854	0.0018428	0.0069278	0.0166896	0.0148576	0.0106132	0.005632	0.006529	0.002513	0.0135274	0.0053966	0.0111744	0.0043718
Sample 87	0.0061726	0.0167022	0.0090024	0.002076	0.0046288	0.0043874	0.0094796	0.02438	0.0075222	0.010523	0.0140128	0.0069444	0.0269756	0.0025044	0.0136176	0.0154368	0.023508	0.0131952	0.0132904	0.00117	0.0252618	0.0107382	0.0191038	0.0212462	0.021061	0.004588	0.011535	0.0029272	0.0179192	0.0024746	0.0098196	0.0011756	0.0022708	0.015823	0.0065346	0.0129062	0.019245	0.0018402	0.0069672	0.0166986	0.0147964	0.010702	0.005618	0.0066274	0.0025038	0.0135042	0.0054144	0.0112844	0.0043848
Sample 88	0.0062126	0.0166824	0.0090984	0.0020912	0.0046224	0.004454	0.009518	0.0245496	0.0074964	0.0104776	0.0141454	0.0068706	0.026864	0.002473	0.0136782	0.01553	0.023636	0.0131246	0.0132632	0.0012096	0.0251624	0.0107504	0.019142	0.0213336	0.0210624	0.0045852	0.011573	0.00294	0.0178112	0.0025	0.0097694	0.0011546	0.002231	0.0157956	0.0065994	0.0129198	0.0191738	0.0018298	0.0068674	0.0168076	0.0147506	0.0106612	0.0056778	0.0065406	0.0025554	0.0135334	0.0054422	0.0113132	0.004339
Sample 89	0.0061836	0.016811	0.009168	0.0020612	0.0046132	0.0044316	0.0094638	0.0246314	0.007477	0.010495	0.0140366	0.0068982	0.026926	0.0025072	0.0136808	0.015538	0.023377	0.0130994	0.0132106	0.0011708	0.0251114	0.0108352	0.0190784	0.0212526	0.0210122	0.004633	0.0115644	0.0029352	0.0178464	0.0024786	0.0097172	0.001177	0.0022876	0.0157788	0.0066376	0.0129756	0.0192006	0.0018474	0.006882	0.0167418	0.014874	0.0107094	0.0056508	0.0065844	0.0025478	0.0134408	0.0055024	0.0112752	0.0043566
Sample 90	0.006198	0.016713	0.0090258	0.0020578	0.0045858	0.0044576	0.0094422	0.0246108	0.0074928	0.0105738	0.0140124	0.0068708	0.0269266	0.0025392	0.0137238	0.0155186	0.0233642	0.0130522	0.0132936	0.0011864	0.0251136	0.010825	0.0192202	0.021332	0.0211234	0.0046564	0.0115834	0.0029142	0.0177864	0.0024824	0.0097416	0.0011514	0.0022606	0.0157458	0.0066576	0.0129456	0.0192572	0.0018394	0.0070068	0.01672	0.0148726	0.0106146	0.005611	0.006582	0.00253	0.0135674	0.005414	0.011251	0.004348
Sample 91	0.0061102	0.0167694	0.0091394	0.0020792	0.0045366	0.004456	0.009482	0.024423	0.007499	0.010537	0.0141614	0.0069752	0.026876	0.0025022	0.0136678	0.0154832	0.0235118	0.0130932	0.0132248	0.0011924	0.02509	0.0107402	0.01907	0.0212582	0.0212052	0.0046322	0.011602	0.0029636	0.0178292	0.0024966	0.0098302	0.0011328	0.0022362	0.0158598	0.0066742	0.012993	0.0191594	0.0018622	0.0069394	0.0166798	0.0148326	0.010695	0.005628	0.0065726	0.0025228	0.0135236	0.005339	0.0111596	0.0043084
Sample 92	0.0061906	0.0168556	0.0090762	0.002086	0.0045792	0.0044388	0.0093934	0.0247188	0.0075746	0.0104434	0.014184	0.0068666	0.0268676	0.0024696	0.0137818	0.0154992	0.0234208	0.0131248	0.0130908	0.0011978	0.0251038	0.010811	0.0190548	0.0212144	0.0210152	0.004637	0.0115314	0.0029492	0.0177752	0.0024922	0.0097568	0.0011696	0.0022386	0.0159146	0.0065548	0.012905	0.0191944	0.001818	0.0069492	0.0168644	0.0148972	0.0106546	0.005637	0.0065522	0.0025324	0.0135418	0.00542	0.011202	0.0043354
Sample 93	0.006129	0.0168058	0.0091158	0.0020966	0.0045628	0.0045208	0.0094644	0.0245698	0.007521	0.010513	0.0139746	0.0069814	0.0269368	0.0025542	0.013611	0.015515	0.0234514	0.0130932	0.0132048	0.0011752	0.0250872	0.010817	0.0190932	0.021239	0.0209762	0.0046228	0.0114486	0.0029754	0.0178884	0.0025024	0.009708	0.0011552	0.0022422	0.0159202	0.0065906	0.0128302	0.0193196	0.0018084	0.0069318	0.0166846	0.0147614	0.0105796	0.0056652	0.0066244	0.0025464	0.013655	0.0054	0.0112878	0.0043166
Sample 94	0.006186	0.0167098	0.0090766	0.0020614	0.0046018	0.0044328	0.0094604	0.0244788	0.00753	0.0104978	0.0140328	0.0069308	0.0269968	0.0025128	0.0137406	0.0155036	0.0233724	0.0130886	0.0132006	0.0011842	0.0251278	0.0107494	0.019228	0.0213246	0.0209742	0.0046858	0.0116402	0.0029602	0.017876	0.0024568	0.0097718	0.001166	0.0023066	0.0158506	0.0065506	0.0129248	0.0191388	0.001831	0.0069304	0.016732	0.0147604	0.0107104	0.0056322	0.0065414	0.0025004	0.0135028	0.0053542	0.0112064	0.004318
Sample 95	0.0061208	0.016701	0.0091124	0.0020962	0.0045704	0.0044732	0.0094852	0.0244132	0.0074416	0.0104744	0.0140834	0.0069002	0.0269112	0.0024994	0.0136876	0.0155542	0.0234848	0.0129786	0.0132152	0.0012082	0.0253194	0.0107992	0.019105	0.0213214	0.0209964	0.0046454	0.0115642	0.0029798	0.0177256	0.0024578	0.009796	0.001141	0.0023002	0.0158098	0.0066458	0.0130072	0.0191882	0.001834	0.0069052	0.0166924	0.0148752	0.010648	0.0056616	0.0065904	0.0025238	0.013531	0.0053976	0.0112022	0.0043266
Sample 96	0.0061404	0.0167264	0.0090718	0.0020354	0.0045522	0.0045144	0.009452	0.0245176	0.0075158	0.0105068	0.0141702	0.0068468	0.0269216	0.0024828	0.0136346	0.0155244	0.0234382	0.013031	0.0132146	0.0011914	0.0251486	0.0107894	0.0191106	0.0212004	0.0209396	0.0046494	0.011585	0.003009	0.017938	0.0024652	0.0098568	0.0011658	0.0022732	0.0159484	0.0065048	0.0129486	0.0192064	0.001833	0.0069392	0.0167384	0.0148366	0.010669	0.0056032	0.006626	0.0025204	0.0135086	0.005456	0.0113302	0.0044174
Sample 97	0.0061964	0.016774	0.0091628	0.0020758	0.0045388	0.0044794	0.009504	0.0244966	0.0075166	0.0105244	0.0139876	0.006869	0.0269622	0.0025124	0.0136812	0.0155514	0.0235386	0.0130548	0.0133316	0.0011868	0.0252868	0.0107902	0.0190588	0.021285	0.020961	0.0046624	0.0115754	0.0029684	0.0178674	0.002484	0.0097368	0.0011622	0.0022584	0.0158156	0.0066616	0.0129066	0.0192576	0.001821	0.0068988	0.0167786	0.0148032	0.0106952	0.0056656	0.0065132	0.0025196	0.0134756	0.0054018	0.0112314	0.0043072
Sample 98	0.0062172	0.0167608	0.0091302	0.0020842	0.0046376	0.0044628	0.0094312	0.02453	0.007527	0.010516	0.0140396	0.0069408	0.0268786	0.0025224	0.0137216	0.0155494	0.023312	0.0130512	0.0132372	0.0011984	0.0251024	0.0108844	0.019127	0.021216	0.0209808	0.0046376	0.0115614	0.0029778	0.0177754	0.002465	0.009767	0.001135	0.0022584	0.0159728	0.006596	0.0129706	0.0192502	0.0018556	0.006936	0.0166886	0.0147784	0.010675	0.0056004	0.0065488	0.0025094	0.0135258	0.0053678	0.0112294	0.0043626
Sample 99	0.0061372	0.016803	0.0090578	0.002063	0.0046106	0.0044906	0.0094514	0.0244892	0.007474	0.0105282	0.0140282	0.006879	0.027027	0.0025168	0.0137098	0.0154608	0.0234938	0.013031	0.0133402	0.001183	0.0252484	0.0107468	0.0191636	0.021306	0.0208428	0.0046984	0.011639	0.0029704	0.0178352	0.0024978	0.009722	0.001147	0.0022896	0.0159532	0.0065874	0.012964	0.0193128	0.0018454	0.006928	0.0167854	0.01483	0.010653	0.0057054	0.0065618	0.0025272	0.0135224	0.0054224	0.0111948	0.004314
Sample 100	0.0061982	0.0166684	0.0090742	0.0020572	0.0046124	0.0044044	0.0095058	0.0245312	0.007511	0.0105786	0.0142072	0.006885	0.0270156	0.0024614	0.0137664	0.0155258	0.0234384	0.0130794	0.0133568	0.0012074	0.0250948	0.0108218	0.018923	0.0212042	0.0209812	0.0046394	0.0115342	0.0029626	0.0178448	0.002454	0.0097796	0.001134	0.0023054	0.015889	0.0066242	0.0130176	0.019176	0.0018384	0.0069012	0.0167724	0.0148364	0.0106264	0.0056114	0.0066476	0.0025378	0.0135286	0.0053802	0.0113164	0.0043676
[truncated: 51 more columns]

## Sheet: Species - 60 Species, nu=0.00
	Species 1	Species 2	Species 3	Species 4	Species 5	Species 6	Species 7	Species 8	Species 9	Species 10	Species 11	Species 12	Species 13	Species 14	Species 15	Species 16	Species 17	Species 18	Species 19	Species 20	Species 21	Species 22	Species 23	Species 24	Species 25	Species 26	Species 27	Species 28	Species 29	Species 30	Species 31	Species 32	Species 33	Species 34	Species 35	Species 36	Species 37	Species 38	Species 39	Species 40	Species 41	Species 42	Species 43	Species 44	Species 45	Species 46	Species 47	Species 48	Species 49
Sample 1	3.59956e-05	5.98657e-05	0.0362283	3.47823e-05	0.000111095	0.00112886	0.160203	0.00828951	0.00114032	3.19155e-05	0.00592268	9.82728e-05	3.12596e-05	0.0213654	0.000125189	0.0091509	0.0221284	0.0193184	0.0786817	0.0720427	0.00393261	0.00110341	0.0409352	0.0939017	0.0794943	0.00065365	0.0403338	0.000729069	2.11026e-05	0.000822686	0.00349344	0.00010229	0.0184119	0.000817429	0.00158779	0.00554003	0.0302708	7.43295e-05	0.173589	0.000649944	0.00266124	0.0036282	0.000749878	0.000208937	0.0057398	0.0128142	0.000327701	6.32657e-05	0.000280692
Sample 2	3.59956e-05	5.98657e-05	0.0362283	3.47823e-05	0.000111095	0.00112886	0.160203	0.00828951	0.00114032	3.19155e-05	0.00592268	9.82728e-05	3.12596e-05	0.0213654	0.000125189	0.0091509	0.0221284	0.0193184	0.0786817	0.0720427	0.00393261	0.00110341	0.0409352	0.0939017	0.0794943	0.00065365	0.0403338	0.000729069	2.11026e-05	0.000822686	0.00349344	0.00010229	0.0184119	0.000817429	0.00158779	0.00554003	0.0302708	7.43295e-05	0.173589	0.000649944	0.00266124	0.0036282	0.000749878	0.000208937	0.0057398	0.0128142	0.000327701	6.32657e-05	0.000280692
Sample 3	3.59956e-05	5.98657e-05	0.0362283	3.47823e-05	0.000111095	0.00112886	0.160203	0.00828951	0.00114032	3.19155e-05	0.00592268	9.82728e-05	3.12596e-05	0.0213654	0.000125189	0.0091509	0.0221284	0.0193184	0.0786817	0.0720427	0.00393261	0.00110341	0.0409352	0.0939017	0.0794943	0.00065365	0.0403338	0.000729069	2.11026e-05	0.000822686	0.00349344	0.00010229	0.0184119	0.000817429	0.00158779	0.00554003	0.0302708	7.43295e-05	0.173589	0.000649944	0.00266124	0.0036282	0.000749878	0.000208937	0.0057398	0.0128142	0.000327701	6.32657e-05	0.000280692
Sample 4	3.59956e-05	5.98657e-05	0.0362283	3.47823e-05	0.000111095	0.00112886	0.160203	0.00828951	0.00114032	3.19155e-05	0.00592268	9.82728e-05	3.12596e-05	0.0213654	0.000125189	0.0091509	0.0221284	0.0193184	0.0786817	0.0720427	0.00393261	0.00110341	0.0409352	0.0939017	0.0794943	0.00065365	0.0403338	0.000729069	2.11026e-05	0.000822686	0.00349344	0.00010229	0.0184119	0.000817429	0.00158779	0.00554003	0.0302708	7.43295e-05	0.173589	0.000649944	0.00266124	0.0036282	0.000749878	0.000208937	0.0057398	0.0128142	0.000327701	6.32657e-05	0.000280692
Sample 5	3.59956e-05	5.98657e-05	0.0362283	3.47823e-05	0.000111095	0.00112886	0.160203	0.00828951	0.00114032	3.19155e-05	0.00592268	9.82728e-05	3.12596e-05	0.0213654	0.000125189	0.0091509	0.0221284	0.0193184	0.0786817	0.0720427	0.00393261	0.00110341	0.0409352	0.0939017	0.0794943	0.00065365	0.0403338	0.000729069	2.11026e-05	0.000822686	0.00349344	0.00010229	0.0184119	0.000817429	0.00158779	0.00554003	0.0302708	7.43295e-05	0.173589	0.000649944	0.00266124	0.0036282	0.000749878	0.000208937	0.0057398	0.0128142	0.000327701	6.32657e-05	0.000280692
Sample 6	3.59956e-05	5.98657e-05	0.0362283	3.47823e-05	0.000111095	0.00112886	0.160203	0.00828951	0.00114032	3.19155e-05	0.00592268	9.82728e-05	3.12596e-05	0.0213654	0.000125189	0.0091509	0.0221284	0.0193184	0.0786817	0.0720427	0.00393261	0.00110341	0.0409352	0.0939017	0.0794943	0.00065365	0.0403338	0.000729069	2.11026e-05	0.000822686	0.00349344	0.00010229	0.0184119	0.000817429	0.00158779	0.00554003	0.0302708	7.43295e-05	0.173589	0.000649944	0.00266124	0.0036282	0.000749878	0.000208937	0.0057398	0.0128142	0.000327701	6.32657e-05	0.000280692
Sample 7	3.59956e-05	5.98657e-05	0.0362283	3.47823e-05	0.000111095	0.00112886	0.160203	0.00828951	0.00114032	3.19155e-05	0.00592268	9.82728e-05	3.12596e-05	0.0213654	0.000125189	0.0091509	0.0221284	0.0193184	0.0786817	0.0720427	0.00393261	0.00110341	0.0409352	0.0939017	0.0794943	0.00065365	0.0403338	0.000729069	2.11026e-05	0.000822686	0.00349344	0.00010229	0.0184119	0.000817429	0.00158779	0.00554003	0.0302708	7.43295e-05	0.173589	0.000649944	0.00266124	0.0036282	0.000749878	0.000208937	0.0057398	0.0128142	0.000327701	6.32657e-05	0.000280692
Sample 8	3.59956e-05	5.98657e-05	0.0362283	3.47823e-05	0.000111095	0.00112886	0.160203	0.00828951	0.00114032	3.19155e-05	0.00592268	9.82728e-05	3.12596e-05	0.0213654	0.000125189	0.0091509	0.0221284	0.0193184	0.0786817	0.0720427	0.00393261	0.00110341	0.0409352	0.0939017	0.0794943	0.00065365	0.0403338	0.000729069	2.11026e-05	0.000822686	0.00349344	0.00010229	0.0184119	0.000817429	0.00158779	0.00554003	0.0302708	7.43295e-05	0.173589	0.000649944	0.00266124	0.0036282	0.000749878	0.000208937	0.0057398	0.0128142	0.000327701	6.32657e-05	0.000280692
Sample 9	3.59956e-05	5.98657e-05	0.0362283	3.47823e-05	0.000111095	0.00112886	0.160203	0.00828951	0.00114032	3.19155e-05	0.00592268	9.82728e-05	3.12596e-05	0.0213654	0.000125189	0.0091509	0.0221284	0.0193184	0.0786817	0.0720427	0.00393261	0.00110341	0.0409352	0.0939017	0.0794943	0.00065365	0.0403338	0.000729069	2.11026e-05	0.000822686	0.00349344	0.00010229	0.0184119	0.000817429	0.00158779	0.00554003	0.0302708	7.43295e-05	0.173589	0.000649944	0.00266124	0.0036282	0.000749878	0.000208937	0.0057398	0.0128142	0.000327701	6.32657e-05	0.000280692
Sample 10	3.59956e-05	5.98657e-05	0.0362283	3.47823e-05	0.000111095	0.00112886	0.160203	0.00828951	0.00114032	3.19155e-05	0.00592268	9.82728e-05	3.12596e-05	0.0213654	0.000125189	0.0091509	0.0221284	0.0193184	0.0786817	0.0720427	0.00393261	0.00110341	0.0409352	0.0939017	0.0794943	0.00065365	0.0403338	0.000729069	2.11026e-05	0.000822686	0.00349344	0.00010229	0.0184119	0.000817429	0.00158779	0.00554003	0.0302708	7.43295e-05	0.173589	0.000649944	0.00266124	0.0036282	0.000749878	0.000208937	0.0057398	0.0128142	0.000327701	6.32657e-05	0.000280692
Sample 11	3.59956e-05	5.98657e-05	0.0362283	3.47823e-05	0.000111095	0.00112886	0.160203	0.00828951	0.00114032	3.19155e-05	0.00592268	9.82728e-05	3.12596e-05	0.0213654	0.000125189	0.0091509	0.0221284	0.0193184	0.0786817	0.0720427	0.00393261	0.00110341	0.0409352	0.0939017	0.0794943	0.00065365	0.0403338	0.000729069	2.11026e-05	0.000822686	0.00349344	0.00010229	0.0184119	0.000817429	0.00158779	0.00554003	0.0302708	7.43295e-05	0.173589	0.000649944	0.00266124	0.0036282	0.000749878	0.000208937	0.0057398	0.0128142	0.000327701	6.32657e-05	0.000280692
Sample 12	3.59956e-05	5.98657e-05	0.0362283	3.47823e-05	0.000111095	0.00112886	0.160203	0.00828951	0.00114032	3.19155e-05	0.00592268	9.82728e-05	3.12596e-05	0.0213654	0.000125189	0.0091509	0.0221284	0.0193184	0.0786817	0.0720427	0.00393261	0.00110341	0.0409352	0.0939017	0.0794943	0.00065365	0.0403338	0.000729069	2.11026e-05	0.000822686	0.00349344	0.00010229	0.0184119	0.000817429	0.00158779	0.00554003	0.0302708	7.43295e-05	0.173589	0.000649944	0.00266124	0.0036282	0.000749878	0.000208937	0.0057398	0.0128142	0.000327701	6.32657e-05	0.000280692
Sample 13	3.59956e-05	5.98657e-05	0.0362283	3.47823e-05	0.000111095	0.00112886	0.160203	0.00828951	0.00114032	3.19155e-05	0.00592268	9.82728e-05	3.12596e-05	0.0213654	0.000125189	0.0091509	0.0221284	0.0193184	0.0786817	0.0720427	0.00393261	0.00110341	0.0409352	0.0939017	0.0794943	0.00065365	0.0403338	0.000729069	2.11026e-05	0.000822686	0.00349344	0.00010229	0.0184119	0.000817429	0.00158779	0.00554003	0.0302708	7.43295e-05	0.173589	0.000649944	0.00266124	0.0036282	0.000749878	0.000208937	0.0057398	0.0128142	0.000327701	6.32657e-05	0.000280692
Sample 14	3.59956e-05	5.98657e-05	0.0362283	3.47823e-05	0.000111095	0.00112886	0.160203	0.00828951	0.00114032	3.19155e-05	0.00592268	9.82728e-05	3.12596e-05	0.0213654	0.000125189	0.0091509	0.0221284	0.0193184	0.0786817	0.0720427	0.00393261	0.00110341	0.0409352	0.0939017	0.0794943	0.00065365	0.0403338	0.000729069	2.11026e-05	0.000822686	0.00349344	0.00010229	0.0184119	0.000817429	0.00158779	0.00554003	0.0302708	7.43295e-05	0.173589	0.000649944	0.00266124	0.0036282	0.000749878	0.000208937	0.0057398	0.0128142	0.000327701	6.32657e-05	0.000280692
Sample 15	3.59956e-05	5.98657e-05	0.0362283	3.47823e-05	0.000111095	0.00112886	0.160203	0.00828951	0.00114032	3.19155e-05	0.00592268	9.82728e-05	3.12596e-05	0.0213654	0.000125189	0.0091509	0.0221284	0.0193184	0.0786817	0.0720427	0.00393261	0.00110341	0.0409352	0.0939017	0.0794943	0.00065365	0.0403338	0.000729069	2.11026e-05	0.000822686	0.00349344	0.00010229	0.0184119	0.000817429	0.00158779	0.00554003	0.0302708	7.43295e-05	0.173589	0.000649944	0.00266124	0.0036282	0.000749878	0.000208937	0.0057398	0.0128142	0.000327701	6.32657e-05	0.000280692
Sample 16	3.59956e-05	5.98657e-05	0.0362283	3.47823e-05	0.000111095	0.00112886	0.160203	0.00828951	0.00114032	3.19155e-05	0.00592268	9.82728e-05	3.12596e-05	0.0213654	0.000125189	0.0091509	0.0221284	0.0193184	0.0786817	0.0720427	0.00393261	0.00110341	0.0409352	0.0939017	0.0794943	0.00065365	0.0403338	0.000729069	2.11026e-05	0.000822686	0.00349344	0.00010229	0.0184119	0.000817429	0.00158779	0.00554003	0.0302708	7.43295e-05	0.173589	0.000649944	0.00266124	0.0036282	0.000749878	0.000208937	0.0057398	0.0128142	0.000327701	6.32657e-05	0.000280692
Sample 17	3.59956e-05	5.98657e-05	0.0362283	3.47823e-05	0.000111095	0.00112886	0.160203	0.00828951	0.00114032	3.19155e-05	0.00592268	9.82728e-05	3.12596e-05	0.0213654	0.000125189	0.0091509	0.0221284	0.0193184	0.0786817	0.0720427	0.00393261	0.00110341	0.0409352	0.0939017	0.0794943	0.00065365	0.0403338	0.000729069	2.11026e-05	0.000822686	0.00349344	0.00010229	0.0184119	0.000817429	0.00158779	0.00554003	0.0302708	7.43295e-05	0.173589	0.000649944	0.00266124	0.0036282	0.000749878	0.000208937	0.0057398	0.0128142	0.000327701	6.32657e-05	0.000280692
Sample 18	3.59956e-05	5.98657e-05	0.0362283	3.47823e-05	0.000111095	0.00112886	0.160203	0.00828951	0.00114032	3.19155e-05	0.00592268	9.82728e-05	3.12596e-05	0.0213654	0.000125189	0.0091509	0.0221284	0.0193184	0.0786817	0.0720427	0.00393261	0.00110341	0.0409352	0.0939017	0.0794943	0.00065365	0.0403338	0.000729069	2.11026e-05	0.000822686	0.00349344	0.00010229	0.0184119	0.000817429	0.00158779	0.00554003	0.0302708	7.43295e-05	0.173589	0.000649944	0.00266124	0.0036282	0.000749878	0.000208937	0.0057398	0.0128142	0.000327701	6.32657e-05	0.000280692
Sample 19	3.59956e-05	5.98657e-05	0.0362283	3.47823e-05	0.000111095	0.00112886	0.160203	0.00828951	0.00114032	3.19155e-05	0.00592268	9.82728e-05	3.12596e-05	0.0213654	0.000125189	0.0091509	0.0221284	0.0193184	0.0786817	0.0720427	0.00393261	0.00110341	0.0409352	0.0939017	0.0794943	0.00065365	0.0403338	0.000729069	2.11026e-05	0.000822686	0.00349344	0.00010229	0.0184119	0.000817429	0.00158779	0.00554003	0.0302708	7.43295e-05	0.173589	0.000649944	0.00266124	0.0036282	0.000749878	0.000208937	0.0057398	0.0128142	0.000327701	6.32657e-05	0.000280692
Sample 20	3.59956e-05	5.98657e-05	0.0362283	3.47823e-05	0.000111095	0.00112886	0.160203	0.00828951	0.00114032	3.19155e-05	0.00592268	9.82728e-05	3.12596e-05	0.0213654	0.000125189	0.0091509	0.0221284	0.0193184	0.0786817	0.0720427	0.00393261	0.00110341	0.0409352	0.0939017	0.0794943	0.00065365	0.0403338	0.000729069	2.11026e-05	0.000822686	0.00349344	0.00010229	0.0184119	0.000817429	0.00158779	0.00554003	0.0302708	7.43295e-05	0.173589	0.000649944	0.00266124	0.0036282	0.000749878	0.000208937	0.0057398	0.0128142	0.000327701	6.32657e-05	0.000280692
Sample 21	3.59956e-05	5.98657e-05	0.0362283	3.47823e-05	0.000111095	0.00112886	0.160203	0.00828951	0.00114032	3.19155e-05	0.00592268	9.82728e-05	3.12596e-05	0.0213654	0.000125189	0.0091509	0.0221284	0.0193184	0.0786817	0.0720427	0.00393261	0.00110341	0.0409352	0.0939017	0.0794943	0.00065365	0.0403338	0.000729069	2.11026e-05	0.000822686	0.00349344	0.00010229	0.0184119	0.000817429	0.00158779	0.00554003	0.0302708	7.43295e-05	0.173589	0.000649944	0.00266124	0.0036282	0.000749878	0.000208937	0.0057398	0.0128142	0.000327701	6.32657e-05	0.000280692
Sample 22	3.59956e-05	5.98657e-05	0.0362283	3.47823e-05	0.000111095	0.00112886	0.160203	0.00828951	0.00114032	3.19155e-05	0.00592268	9.82728e-05	3.12596e-05	0.0213654	0.000125189	0.0091509	0.0221284	0.0193184	0.0786817	0.0720427	0.00393261	0.00110341	0.0409352	0.0939017	0.0794943	0.00065365	0.0403338	0.000729069	2.11026e-05	0.000822686	0.00349344	0.00010229	0.0184119	0.000817429	0.00158779	0.00554003	0.0302708	7.43295e-05	0.173589	0.000649944	0.00266124	0.0036282	0.000749878	0.000208937	0.0057398	0.0128142	0.000327701	6.32657e-05	0.000280692
Sample 23	3.59956e-05	5.98657e-05	0.0362283	3.47823e-05	0.000111095	0.00112886	0.160203	0.00828951	0.00114032	3.19155e-05	0.00592268	9.82728e-05	3.12596e-05	0.0213654	0.000125189	0.0091509	0.0221284	0.0193184	0.0786817	0.0720427	0.00393261	0.00110341	0.0409352	0.0939017	0.0794943	0.00065365	0.0403338	0.000729069	2.11026e-05	0.000822686	0.00349344	0.00010229	0.0184119	0.000817429	0.00158779	0.00554003	0.0302708	7.43295e-05	0.173589	0.000649944	0.00266124	0.0036282	0.000749878	0.000208937	0.0057398	0.0128142	0.000327701	6.32657e-05	0.000280692
Sample 24	3.59956e-05	5.98657e-05	0.0362283	3.47823e-05	0.000111095	0.00112886	0.160203	0.00828951	0.00114032	3.19155e-05	0.00592268	9.82728e-05	3.12596e-05	0.0213654	0.000125189	0.0091509	0.0221284	0.0193184	0.0786817	0.0720427	0.00393261	0.00110341	0.0409352	0.0939017	0.0794943	0.00065365	0.0403338	0.000729069	2.11026e-05	0.000822686	0.00349344	0.00010229	0.0184119	0.000817429	0.00158779	0.00554003	0.0302708	7.43295e-05	0.173589	0.000649944	0.00266124	0.0036282	0.000749878	0.000208937	0.0057398	0.0128142	0.000327701	6.32657e-05	0.000280692
Sample 25	3.59956e-05	5.98657e-05	0.0362283	3.47823e-05	0.000111095	0.00112886	0.160203	0.00828951	0.00114032	3.19155e-05	0.00592268	9.82728e-05	3.12596e-05	0.0213654	0.000125189	0.0091509	0.0221284	0.0193184	0.0786817	0.0720427	0.00393261	0.00110341	0.0409352	0.0939017	0.0794943	0.00065365	0.0403338	0.000729069	2.11026e-05	0.000822686	0.00349344	0.00010229	0.0184119	0.000817429	0.00158779	0.00554003	0.0302708	7.43295e-05	0.173589	0.000649944	0.00266124	0.0036282	0.000749878	0.000208937	0.0057398	0.0128142	0.000327701	6.32657e-05	0.000280692
Sample 26	3.59956e-05	5.98657e-05	0.0362283	3.47823e-05	0.000111095	0.00112886	0.160203	0.00828951	0.00114032	3.19155e-05	0.00592268	9.82728e-05	3.12596e-05	0.0213654	0.000125189	0.0091509	0.0221284	0.0193184	0.0786817	0.0720427	0.00393261	0.00110341	0.0409352	0.0939017	0.0794943	0.00065365	0.0403338	0.000729069	2.11026e-05	0.000822686	0.00349344	0.00010229	0.0184119	0.000817429	0.00158779	0.00554003	0.0302708	7.43295e-05	0.173589	0.000649944	0.00266124	0.0036282	0.000749878	0.000208937	0.0057398	0.0128142	0.000327701	6.32657e-05	0.000280692
Sample 27	3.59956e-05	5.98657e-05	0.0362283	3.47823e-05	0.000111095	0.00112886	0.160203	0.00828951	0.00114032	3.19155e-05	0.00592268	9.82728e-05	3.12596e-05	0.0213654	0.000125189	0.0091509	0.0221284	0.0193184	0.0786817	0.0720427	0.00393261	0.00110341	0.0409352	0.0939017	0.0794943	0.00065365	0.0403338	0.000729069	2.11026e-05	0.000822686	0.00349344	0.00010229	0.0184119	0.000817429	0.00158779	0.00554003	0.0302708	7.43295e-05	0.173589	0.000649944	0.00266124	0.0036282	0.000749878	0.000208937	0.0057398	0.0128142	0.000327701	6.32657e-05	0.000280692
Sample 28	3.59956e-05	5.98657e-05	0.0362283	3.47823e-05	0.000111095	0.00112886	0.160203	0.00828951	0.00114032	3.19155e-05	0.00592268	9.82728e-05	3.12596e-05	0.0213654	0.000125189	0.0091509	0.0221284	0.0193184	0.0786817	0.0720427	0.00393261	0.00110341	0.0409352	0.0939017	0.0794943	0.00065365	0.0403338	0.000729069	2.11026e-05	0.000822686	0.00349344	0.00010229	0.0184119	0.000817429	0.00158779	0.00554003	0.0302708	7.43295e-05	0.173589	0.000649944	0.00266124	0.0036282	0.000749878	0.000208937	0.0057398	0.0128142	0.000327701	6.32657e-05	0.000280692
Sample 29	3.59956e-05	5.98657e-05	0.0362283	3.47823e-05	0.000111095	0.00112886	0.160203	0.00828951	0.00114032	3.19155e-05	0.00592268	9.82728e-05	3.12596e-05	0.0213654	0.000125189	0.0091509	0.0221284	0.0193184	0.0786817	0.0720427	0.00393261	0.00110341	0.0409352	0.0939017	0.0794943	0.00065365	0.0403338	0.000729069	2.11026e-05	0.000822686	0.00349344	0.00010229	0.0184119	0.000817429	0.00158779	0.00554003	0.0302708	7.43295e-05	0.173589	0.000649944	0.00266124	0.0036282	0.000749878	0.000208937	0.0057398	0.0128142	0.000327701	6.32657e-05	0.000280692
Sample 30	3.59956e-05	5.98657e-05	0.0362283	3.47823e-05	0.000111095	0.00112886	0.160203	0.00828951	0.00114032	3.19155e-05	0.00592268	9.82728e-05	3.12596e-05	0.0213654	0.000125189	0.0091509	0.0221284	0.0193184	0.0786817	0.0720427	0.00393261	0.00110341	0.0409352	0.0939017	0.0794943	0.00065365	0.0403338	0.000729069	2.11026e-05	0.000822686	0.00349344	0.00010229	0.0184119	0.000817429	0.00158779	0.00554003	0.0302708	7.43295e-05	0.173589	0.000649944	0.00266124	0.0036282	0.000749878	0.000208937	0.0057398	0.0128142	0.000327701	6.32657e-05	0.000280692
Sample 31	3.59956e-05	5.98657e-05	0.0362283	3.47823e-05	0.000111095	0.00112886	0.160203	0.00828951	0.00114032	3.19155e-05	0.00592268	9.82728e-05	3.12596e-05	0.0213654	0.000125189	0.0091509	0.0221284	0.0193184	0.0786817	0.0720427	0.00393261	0.00110341	0.0409352	0.0939017	0.0794943	0.00065365	0.0403338	0.000729069	2.11026e-05	0.000822686	0.00349344	0.00010229	0.0184119	0.000817429	0.00158779	0.00554003	0.0302708	7.43295e-05	0.173589	0.000649944	0.00266124	0.0036282	0.000749878	0.000208937	0.0057398	0.0128142	0.000327701	6.32657e-05	0.000280692
Sample 32	3.59956e-05	5.98657e-05	0.0362283	3.47823e-05	0.000111095	0.00112886	0.160203	0.00828951	0.00114032	3.19155e-05	0.00592268	9.82728e-05	3.12596e-05	0.0213654	0.000125189	0.0091509	0.0221284	0.0193184	0.0786817	0.0720427	0.00393261	0.00110341	0.0409352	0.0939017	0.0794943	0.00065365	0.0403338	0.000729069	2.11026e-05	0.000822686	0.00349344	0.00010229	0.0184119	0.000817429	0.00158779	0.00554003	0.0302708	7.43295e-05	0.173589	0.000649944	0.00266124	0.0036282	0.000749878	0.000208937	0.0057398	0.0128142	0.000327701	6.32657e-05	0.000280692
Sample 33	3.59956e-05	5.98657e-05	0.0362283	3.47823e-05	0.000111095	0.00112886	0.160203	0.00828951	0.00114032	3.19155e-05	0.00592268	9.82728e-05	3.12596e-05	0.0213654	0.000125189	0.0091509	0.0221284	0.0193184	0.0786817	0.0720427	0.00393261	0.00110341	0.0409352	0.0939017	0.0794943	0.00065365	0.0403338	0.000729069	2.11026e-05	0.000822686	0.00349344	0.00010229	0.0184119	0.000817429	0.00158779	0.00554003	0.0302708	7.43295e-05	0.173589	0.000649944	0.00266124	0.0036282	0.000749878	0.000208937	0.0057398	0.0128142	0.000327701	6.32657e-05	0.000280692
Sample 34	3.59956e-05	5.98657e-05	0.0362283	3.47823e-05	0.000111095	0.00112886	0.160203	0.00828951	0.00114032	3.19155e-05	0.00592268	9.82728e-05	3.12596e-05	0.0213654	0.000125189	0.0091509	0.0221284	0.0193184	0.0786817	0.0720427	0.00393261	0.00110341	0.0409352	0.0939017	0.0794943	0.00065365	0.0403338	0.000729069	2.11026e-05	0.000822686	0.00349344	0.00010229	0.0184119	0.000817429	0.00158779	0.00554003	0.0302708	7.43295e-05	0.173589	0.000649944	0.00266124	0.0036282	0.000749878	0.000208937	0.0057398	0.0128142	0.000327701	6.32657e-05	0.000280692
Sample 35	3.59956e-05	5.98657e-05	0.0362283	3.47823e-05	0.000111095	0.00112886	0.160203	0.00828951	0.00114032	3.19155e-05	0.00592268	9.82728e-05	3.12596e-05	0.0213654	0.000125189	0.0091509	0.0221284	0.0193184	0.0786817	0.0720427	0.00393261	0.00110341	0.0409352	0.0939017	0.0794943	0.00065365	0.0403338	0.000729069	2.11026e-05	0.000822686	0.00349344	0.00010229	0.0184119	0.000817429	0.00158779	0.00554003	0.0302708	7.43295e-05	0.173589	0.000649944	0.00266124	0.0036282	0.000749878	0.000208937	0.0057398	0.0128142	0.000327701	6.32657e-05	0.000280692
Sample 36	3.59956e-05	5.98657e-05	0.0362283	3.47823e-05	0.000111095	0.00112886	0.160203	0.00828951	0.00114032	3.19155e-05	0.00592268	9.82728e-05	3.12596e-05	0.0213654	0.000125189	0.0091509	0.0221284	0.0193184	0.0786817	0.0720427	0.00393261	0.00110341	0.0409352	0.0939017	0.0794943	0.00065365	0.0403338	0.000729069	2.11026e-05	0.000822686	0.00349344	0.00010229	0.0184119	0.000817429	0.00158779	0.00554003	0.0302708	7.43295e-05	0.173589	0.000649944	0.00266124	0.0036282	0.000749878	0.000208937	0.0057398	0.0128142	0.000327701	6.32657e-05	0.000280692
Sample 37	3.59956e-05	5.98657e-05	0.0362283	3.47823e-05	0.000111095	0.00112886	0.160203	0.00828951	0.00114032	3.19155e-05	0.00592268	9.82728e-05	3.12596e-05	0.0213654	0.000125189	0.0091509	0.0221284	0.0193184	0.0786817	0.0720427	0.00393261	0.00110341	0.0409352	0.0939017	0.0794943	0.00065365	0.0403338	0.000729069	2.11026e-05	0.000822686	0.00349344	0.00010229	0.0184119	0.000817429	0.00158779	0.00554003	0.0302708	7.43295e-05	0.173589	0.000649944	0.00266124	0.0036282	0.000749878	0.000208937	0.0057398	0.0128142	0.000327701	6.32657e-05	0.000280692
Sample 38	3.59956e-05	5.98657e-05	0.0362283	3.47823e-05	0.000111095	0.00112886	0.160203	0.00828951	0.00114032	3.19155e-05	0.00592268	9.82728e-05	3.12596e-05	0.0213654	0.000125189	0.0091509	0.0221284	0.0193184	0.0786817	0.0720427	0.00393261	0.00110341	0.0409352	0.0939017	0.0794943	0.00065365	0.0403338	0.000729069	2.11026e-05	0.000822686	0.00349344	0.00010229	0.0184119	0.000817429	0.00158779	0.00554003	0.0302708	7.43295e-05	0.173589	0.000649944	0.00266124	0.0036282	0.000749878	0.000208937	0.0057398	0.0128142	0.000327701	6.32657e-05	0.000280692
Sample 39	3.59956e-05	5.98657e-05	0.0362283	3.47823e-05	0.000111095	0.00112886	0.160203	0.00828951	0.00114032	3.19155e-05	0.00592268	9.82728e-05	3.12596e-05	0.0213654	0.000125189	0.0091509	0.0221284	0.0193184	0.0786817	0.0720427	0.00393261	0.00110341	0.0409352	0.0939017	0.0794943	0.00065365	0.0403338	0.000729069	2.11026e-05	0.000822686	0.00349344	0.00010229	0.0184119	0.000817429	0.00158779	0.00554003	0.0302708	7.43295e-05	0.173589	0.000649944	0.00266124	0.0036282	0.000749878	0.000208937	0.0057398	0.0128142	0.000327701	6.32657e-05	0.000280692
Sample 40	3.59956e-05	5.98657e-05	0.0362283	3.47823e-05	0.000111095	0.00112886	0.160203	0.00828951	0.00114032	3.19155e-05	0.00592268	9.82728e-05	3.12596e-05	0.0213654	0.000125189	0.0091509	0.0221284	0.0193184	0.0786817	0.0720427	0.00393261	0.00110341	0.0409352	0.0939017	0.0794943	0.00065365	0.0403338	0.000729069	2.11026e-05	0.000822686	0.00349344	0.00010229	0.0184119	0.000817429	0.00158779	0.00554003	0.0302708	7.43295e-05	0.173589	0.000649944	0.00266124	0.0036282	0.000749878	0.000208937	0.0057398	0.0128142	0.000327701	6.32657e-05	0.000280692
Sample 41	3.59956e-05	5.98657e-05	0.0362283	3.47823e-05	0.000111095	0.00112886	0.160203	0.00828951	0.00114032	3.19155e-05	0.00592268	9.82728e-05	3.12596e-05	0.0213654	0.000125189	0.0091509	0.0221284	0.0193184	0.0786817	0.0720427	0.00393261	0.00110341	0.0409352	0.0939017	0.0794943	0.00065365	0.0403338	0.000729069	2.11026e-05	0.000822686	0.00349344	0.00010229	0.0184119	0.000817429	0.00158779	0.00554003	0.0302708	7.43295e-05	0.173589	0.000649944	0.00266124	0.0036282	0.000749878	0.000208937	0.0057398	0.0128142	0.000327701	6.32657e-05	0.000280692
Sample 42	3.59956e-05	5.98657e-05	0.0362283	3.47823e-05	0.000111095	0.00112886	0.160203	0.00828951	0.00114032	3.19155e-05	0.00592268	9.82728e-05	3.12596e-05	0.0213654	0.000125189	0.0091509	0.0221284	0.0193184	0.0786817	0.0720427	0.00393261	0.00110341	0.0409352	0.0939017	0.0794943	0.00065365	0.0403338	0.000729069	2.11026e-05	0.000822686	0.00349344	0.00010229	0.0184119	0.000817429	0.00158779	0.00554003	0.0302708	7.43295e-05	0.173589	0.000649944	0.00266124	0.0036282	0.000749878	0.000208937	0.0057398	0.0128142	0.000327701	6.32657e-05	0.000280692
Sample 43	3.59956e-05	5.98657e-05	0.0362283	3.47823e-05	0.000111095	0.00112886	0.160203	0.00828951	0.00114032	3.19155e-05	0.00592268	9.82728e-05	3.12596e-05	0.0213654	0.000125189	0.0091509	0.0221284	0.0193184	0.0786817	0.0720427	0.00393261	0.00110341	0.0409352	0.0939017	0.0794943	0.00065365	0.0403338	0.000729069	2.11026e-05	0.000822686	0.00349344	0.00010229	0.0184119	0.000817429	0.00158779	0.00554003	0.0302708	7.43295e-05	0.173589	0.000649944	0.00266124	0.0036282	0.000749878	0.000208937	0.0057398	0.0128142	0.000327701	6.32657e-05	0.000280692
Sample 44	3.59956e-05	5.98657e-05	0.0362283	3.47823e-05	0.000111095	0.00112886	0.160203	0.00828951	0.00114032	3.19155e-05	0.00592268	9.82728e-05	3.12596e-05	0.0213654	0.000125189	0.0091509	0.0221284	0.0193184	0.0786817	0.0720427	0.00393261	0.00110341	0.0409352	0.0939017	0.0794943	0.00065365	0.0403338	0.000729069	2.11026e-05	0.000822686	0.00349344	0.00010229	0.0184119	0.000817429	0.00158779	0.00554003	0.0302708	7.43295e-05	0.173589	0.000649944	0.00266124	0.0036282	0.000749878	0.000208937	0.0057398	0.0128142	0.000327701	6.32657e-05	0.000280692
Sample 45	3.59956e-05	5.98657e-05	0.0362283	3.47823e-05	0.000111095	0.00112886	0.160203	0.00828951	0.00114032	3.19155e-05	0.00592268	9.82728e-05	3.12596e-05	0.0213654	0.000125189	0.0091509	0.0221284	0.0193184	0.0786817	0.0720427	0.00393261	0.00110341	0.0409352	0.0939017	0.0794943	0.00065365	0.0403338	0.000729069	2.11026e-05	0.000822686	0.00349344	0.00010229	0.0184119	0.000817429	0.00158779	0.00554003	0.0302708	7.43295e-05	0.173589	0.000649944	0.00266124	0.0036282	0.000749878	0.000208937	0.0057398	0.0128142	0.000327701	6.32657e-05	0.000280692
Sample 46	3.59956e-05	5.98657e-05	0.0362283	3.47823e-05	0.000111095	0.00112886	0.160203	0.00828951	0.00114032	3.19155e-05	0.00592268	9.82728e-05	3.12596e-05	0.0213654	0.000125189	0.0091509	0.0221284	0.0193184	0.0786817	0.0720427	0.00393261	0.00110341	0.0409352	0.0939017	0.0794943	0.00065365	0.0403338	0.000729069	2.11026e-05	0.000822686	0.00349344	0.00010229	0.0184119	0.000817429	0.00158779	0.00554003	0.0302708	7.43295e-05	0.173589	0.000649944	0.00266124	0.0036282	0.000749878	0.000208937	0.0057398	0.0128142	0.000327701	6.32657e-05	0.000280692
Sample 47	3.59956e-05	5.98657e-05	0.0362283	3.47823e-05	0.000111095	0.00112886	0.160203	0.00828951	0.00114032	3.19155e-05	0.00592268	9.82728e-05	3.12596e-05	0.0213654	0.000125189	0.0091509	0.0221284	0.0193184	0.0786817	0.0720427	0.00393261	0.00110341	0.0409352	0.0939017	0.0794943	0.00065365	0.0403338	0.000729069	2.11026e-05	0.000822686	0.00349344	0.00010229	0.0184119	0.000817429	0.00158779	0.00554003	0.0302708	7.43295e-05	0.173589	0.000649944	0.00266124	0.0036282	0.000749878	0.000208937	0.0057398	0.0128142	0.000327701	6.32657e-05	0.000280692
Sample 48	3.59956e-05	5.98657e-05	0.0362283	3.47823e-05	0.000111095	0.00112886	0.160203	0.00828951	0.00114032	3.19155e-05	0.00592268	9.82728e-05	3.12596e-05	0.0213654	0.000125189	0.0091509	0.0221284	0.0193184	0.0786817	0.0720427	0.00393261	0.00110341	0.0409352	0.0939017	0.0794943	0.00065365	0.0403338	0.000729069	2.11026e-05	0.000822686	0.00349344	0.00010229	0.0184119	0.000817429	0.00158779	0.00554003	0.0302708	7.43295e-05	0.173589	0.000649944	0.00266124	0.0036282	0.000749878	0.000208937	0.0057398	0.0128142	0.000327701	6.32657e-05	0.000280692
Sample 49	3.59956e-05	5.98657e-05	0.0362283	3.47823e-05	0.000111095	0.00112886	0.160203	0.00828951	0.00114032	3.19155e-05	0.00592268	9.82728e-05	3.12596e-05	0.0213654	0.000125189	0.0091509	0.0221284	0.0193184	0.0786817	0.0720427	0.00393261	0.00110341	0.0409352	0.0939017	0.0794943	0.00065365	0.0403338	0.000729069	2.11026e-05	0.000822686	0.00349344	0.00010229	0.0184119	0.000817429	0.00158779	0.00554003	0.0302708	7.43295e-05	0.173589	0.000649944	0.00266124	0.0036282	0.000749878	0.000208937	0.0057398	0.0128142	0.000327701	6.32657e-05	0.000280692
Sample 50	3.59956e-05	5.98657e-05	0.0362283	3.47823e-05	0.000111095	0.00112886	0.160203	0.00828951	0.00114032	3.19155e-05	0.00592268	9.82728e-05	3.12596e-05	0.0213654	0.000125189	0.0091509	0.0221284	0.0193184	0.0786817	0.0720427	0.00393261	0.00110341	0.0409352	0.0939017	0.0794943	0.00065365	0.0403338	0.000729069	2.11026e-05	0.000822686	0.00349344	0.00010229	0.0184119	0.000817429	0.00158779	0.00554003	0.0302708	7.43295e-05	0.173589	0.000649944	0.00266124	0.0036282	0.000749878	0.000208937	0.0057398	0.0128142	0.000327701	6.32657e-05	0.000280692
Sample 51	3.59956e-05	5.98657e-05	0.0362283	3.47823e-05	0.000111095	0.00112886	0.160203	0.00828951	0.00114032	3.19155e-05	0.00592268	9.82728e-05	3.12596e-05	0.0213654	0.000125189	0.0091509	0.0221284	0.0193184	0.0786817	0.0720427	0.00393261	0.00110341	0.0409352	0.0939017	0.0794943	0.00065365	0.0403338	0.000729069	2.11026e-05	0.000822686	0.00349344	0.00010229	0.0184119	0.000817429	0.00158779	0.00554003	0.0302708	7.43295e-05	0.173589	0.000649944	0.00266124	0.0036282	0.000749878	0.000208937	0.0057398	0.0128142	0.000327701	6.32657e-05	0.000280692
Sample 52	3.59956e-05	5.98657e-05	0.0362283	3.47823e-05	0.000111095	0.00112886	0.160203	0.00828951	0.00114032	3.19155e-05	0.00592268	9.82728e-05	3.12596e-05	0.0213654	0.000125189	0.0091509	0.0221284	0.0193184	0.0786817	0.0720427	0.00393261	0.00110341	0.0409352	0.0939017	0.0794943	0.00065365	0.0403338	0.000729069	2.11026e-05	0.000822686	0.00349344	0.00010229	0.0184119	0.000817429	0.00158779	0.00554003	0.0302708	7.43295e-05	0.173589	0.000649944	0.00266124	0.0036282	0.000749878	0.000208937	0.0057398	0.0128142	0.000327701	6.32657e-05	0.000280692
Sample 53	3.59956e-05	5.98657e-05	0.0362283	3.47823e-05	0.000111095	0.00112886	0.160203	0.00828951	0.00114032	3.19155e-05	0.00592268	9.82728e-05	3.12596e-05	0.0213654	0.000125189	0.0091509	0.0221284	0.0193184	0.0786817	0.0720427	0.00393261	0.00110341	0.0409352	0.0939017	0.0794943	0.00065365	0.0403338	0.000729069	2.11026e-05	0.000822686	0.00349344	0.00010229	0.0184119	0.000817429	0.00158779	0.00554003	0.0302708	7.43295e-05	0.173589	0.000649944	0.00266124	0.0036282	0.000749878	0.000208937	0.0057398	0.0128142	0.000327701	6.32657e-05	0.000280692
Sample 54	3.59956e-05	5.98657e-05	0.0362283	3.47823e-05	0.000111095	0.00112886	0.160203	0.00828951	0.00114032	3.19155e-05	0.00592268	9.82728e-05	3.12596e-05	0.0213654	0.000125189	0.0091509	0.0221284	0.0193184	0.0786817	0.0720427	0.00393261	0.00110341	0.0409352	0.0939017	0.0794943	0.00065365	0.0403338	0.000729069	2.11026e-05	0.000822686	0.00349344	0.00010229	0.0184119	0.000817429	0.00158779	0.00554003	0.0302708	7.43295e-05	0.173589	0.000649944	0.00266124	0.0036282	0.000749878	0.000208937	0.0057398	0.0128142	0.000327701	6.32657e-05	0.000280692
Sample 55	3.59956e-05	5.98657e-05	0.0362283	3.47823e-05	0.000111095	0.00112886	0.160203	0.00828951	0.00114032	3.19155e-05	0.00592268	9.82728e-05	3.12596e-05	0.0213654	0.000125189	0.0091509	0.0221284	0.0193184	0.0786817	0.0720427	0.00393261	0.00110341	0.0409352	0.0939017	0.0794943	0.00065365	0.0403338	0.000729069	2.11026e-05	0.000822686	0.00349344	0.00010229	0.0184119	0.000817429	0.00158779	0.00554003	0.0302708	7.43295e-05	0.173589	0.000649944	0.00266124	0.0036282	0.000749878	0.000208937	0.0057398	0.0128142	0.000327701	6.32657e-05	0.000280692
Sample 56	3.59956e-05	5.98657e-05	0.0362283	3.47823e-05	0.000111095	0.00112886	0.160203	0.00828951	0.00114032	3.19155e-05	0.00592268	9.82728e-05	3.12596e-05	0.0213654	0.000125189	0.0091509	0.0221284	0.0193184	0.0786817	0.0720427	0.00393261	0.00110341	0.0409352	0.0939017	0.0794943	0.00065365	0.0403338	0.000729069	2.11026e-05	0.000822686	0.00349344	0.00010229	0.0184119	0.000817429	0.00158779	0.00554003	0.0302708	7.43295e-05	0.173589	0.000649944	0.00266124	0.0036282	0.000749878	0.000208937	0.0057398	0.0128142	0.000327701	6.32657e-05	0.000280692
Sample 57	3.59956e-05	5.98657e-05	0.0362283	3.47823e-05	0.000111095	0.00112886	0.160203	0.00828951	0.00114032	3.19155e-05	0.00592268	9.82728e-05	3.12596e-05	0.0213654	0.000125189	0.0091509	0.0221284	0.0193184	0.0786817	0.0720427	0.00393261	0.00110341	0.0409352	0.0939017	0.0794943	0.00065365	0.0403338	0.000729069	2.11026e-05	0.000822686	0.00349344	0.00010229	0.0184119	0.000817429	0.00158779	0.00554003	0.0302708	7.43295e-05	0.173589	0.000649944	0.00266124	0.0036282	0.000749878	0.000208937	0.0057398	0.0128142	0.000327701	6.32657e-05	0.000280692
Sample 58	3.59956e-05	5.98657e-05	0.0362283	3.47823e-05	0.000111095	0.00112886	0.160203	0.00828951	0.00114032	3.19155e-05	0.00592268	9.82728e-05	3.12596e-05	0.0213654	0.000125189	0.0091509	0.0221284	0.0193184	0.0786817	0.0720427	0.00393261	0.00110341	0.0409352	0.0939017	0.0794943	0.00065365	0.0403338	0.000729069	2.11026e-05	0.000822686	0.00349344	0.00010229	0.0184119	0.000817429	0.00158779	0.00554003	0.0302708	7.43295e-05	0.173589	0.000649944	0.00266124	0.0036282	0.000749878	0.000208937	0.0057398	0.0128142	0.000327701	6.32657e-05	0.000280692
Sample 59	3.59956e-05	5.98657e-05	0.0362283	3.47823e-05	0.000111095	0.00112886	0.160203	0.00828951	0.00114032	3.19155e-05	0.00592268	9.82728e-05	3.12596e-05	0.0213654	0.000125189	0.0091509	0.0221284	0.0193184	0.0786817	0.0720427	0.00393261	0.00110341	0.0409352	0.0939017	0.0794943	0.00065365	0.0403338	0.000729069	2.11026e-05	0.000822686	0.00349344	0.00010229	0.0184119	0.000817429	0.00158779	0.00554003	0.0302708	7.43295e-05	0.173589	0.000649944	0.00266124	0.0036282	0.000749878	0.000208937	0.0057398	0.0128142	0.000327701	6.32657e-05	0.000280692
Sample 60	3.59956e-05	5.98657e-05	0.0362283	3.47823e-05	0.000111095	0.00112886	0.160203	0.00828951	0.00114032	3.19155e-05	0.00592268	9.82728e-05	3.12596e-05	0.0213654	0.000125189	0.0091509	0.0221284	0.0193184	0.0786817	0.0720427	0.00393261	0.00110341	0.0409352	0.0939017	0.0794943	0.00065365	0.0403338	0.000729069	2.11026e-05	0.000822686	0.00349344	0.00010229	0.0184119	0.000817429	0.00158779	0.00554003	0.0302708	7.43295e-05	0.173589	0.000649944	0.00266124	0.0036282	0.000749878	0.000208937	0.0057398	0.0128142	0.000327701	6.32657e-05	0.000280692
Sample 61	3.59956e-05	5.98657e-05	0.0362283	3.47823e-05	0.000111095	0.00112886	0.160203	0.00828951	0.00114032	3.19155e-05	0.00592268	9.82728e-05	3.12596e-05	0.0213654	0.000125189	0.0091509	0.0221284	0.0193184	0.0786817	0.0720427	0.00393261	0.00110341	0.0409352	0.0939017	0.0794943	0.00065365	0.0403338	0.000729069	2.11026e-05	0.000822686	0.00349344	0.00010229	0.0184119	0.000817429	0.00158779	0.00554003	0.0302708	7.43295e-05	0.173589	0.000649944	0.00266124	0.0036282	0.000749878	0.000208937	0.0057398	0.0128142	0.000327701	6.32657e-05	0.000280692
Sample 62	3.59956e-05	5.98657e-05	0.0362283	3.47823e-05	0.000111095	0.00112886	0.160203	0.00828951	0.00114032	3.19155e-05	0.00592268	9.82728e-05	3.12596e-05	0.0213654	0.000125189	0.0091509	0.0221284	0.0193184	0.0786817	0.0720427	0.00393261	0.00110341	0.0409352	0.0939017	0.0794943	0.00065365	0.0403338	0.000729069	2.11026e-05	0.000822686	0.00349344	0.00010229	0.0184119	0.000817429	0.00158779	0.00554003	0.0302708	7.43295e-05	0.173589	0.000649944	0.00266124	0.0036282	0.000749878	0.000208937	0.0057398	0.0128142	0.000327701	6.32657e-05	0.000280692
Sample 63	3.59956e-05	5.98657e-05	0.0362283	3.47823e-05	0.000111095	0.00112886	0.160203	0.00828951	0.00114032	3.19155e-05	0.00592268	9.82728e-05	3.12596e-05	0.0213654	0.000125189	0.0091509	0.0221284	0.0193184	0.0786817	0.0720427	0.00393261	0.00110341	0.0409352	0.0939017	0.0794943	0.00065365	0.0403338	0.000729069	2.11026e-05	0.000822686	0.00349344	0.00010229	0.0184119	0.000817429	0.00158779	0.00554003	0.0302708	7.43295e-05	0.173589	0.000649944	0.00266124	0.0036282	0.000749878	0.000208937	0.0057398	0.0128142	0.000327701	6.32657e-05	0.000280692
Sample 64	3.59956e-05	5.98657e-05	0.0362283	3.47823e-05	0.000111095	0.00112886	0.160203	0.00828951	0.00114032	3.19155e-05	0.00592268	9.82728e-05	3.12596e-05	0.0213654	0.000125189	0.0091509	0.0221284	0.0193184	0.0786817	0.0720427	0.00393261	0.00110341	0.0409352	0.0939017	0.0794943	0.00065365	0.0403338	0.000729069	2.11026e-05	0.000822686	0.00349344	0.00010229	0.0184119	0.000817429	0.00158779	0.00554003	0.0302708	7.43295e-05	0.173589	0.000649944	0.00266124	0.0036282	0.000749878	0.000208937	0.0057398	0.0128142	0.000327701	6.32657e-05	0.000280692
Sample 65	3.59956e-05	5.98657e-05	0.0362283	3.47823e-05	0.000111095	0.00112886	0.160203	0.00828951	0.00114032	3.19155e-05	0.00592268	9.82728e-05	3.12596e-05	0.0213654	0.000125189	0.0091509	0.0221284	0.0193184	0.0786817	0.0720427	0.00393261	0.00110341	0.0409352	0.0939017	0.0794943	0.00065365	0.0403338	0.000729069	2.11026e-05	0.000822686	0.00349344	0.00010229	0.0184119	0.000817429	0.00158779	0.00554003	0.0302708	7.43295e-05	0.173589	0.000649944	0.00266124	0.0036282	0.000749878	0.000208937	0.0057398	0.0128142	0.000327701	6.32657e-05	0.000280692
Sample 66	3.59956e-05	5.98657e-05	0.0362283	3.47823e-05	0.000111095	0.00112886	0.160203	0.00828951	0.00114032	3.19155e-05	0.00592268	9.82728e-05	3.12596e-05	0.0213654	0.000125189	0.0091509	0.0221284	0.0193184	0.0786817	0.0720427	0.00393261	0.00110341	0.0409352	0.0939017	0.0794943	0.00065365	0.0403338	0.000729069	2.11026e-05	0.000822686	0.00349344	0.00010229	0.0184119	0.000817429	0.00158779	0.00554003	0.0302708	7.43295e-05	0.173589	0.000649944	0.00266124	0.0036282	0.000749878	0.000208937	0.0057398	0.0128142	0.000327701	6.32657e-05	0.000280692
Sample 67	3.59956e-05	5.98657e-05	0.0362283	3.47823e-05	0.000111095	0.00112886	0.160203	0.00828951	0.00114032	3.19155e-05	0.00592268	9.82728e-05	3.12596e-05	0.0213654	0.000125189	0.0091509	0.0221284	0.0193184	0.0786817	0.0720427	0.00393261	0.00110341	0.0409352	0.0939017	0.0794943	0.00065365	0.0403338	0.000729069	2.11026e-05	0.000822686	0.00349344	0.00010229	0.0184119	0.000817429	0.00158779	0.00554003	0.0302708	7.43295e-05	0.173589	0.000649944	0.00266124	0.0036282	0.000749878	0.000208937	0.0057398	0.0128142	0.000327701	6.32657e-05	0.000280692
Sample 68	3.59956e-05	5.98657e-05	0.0362283	3.47823e-05	0.000111095	0.00112886	0.160203	0.00828951	0.00114032	3.19155e-05	0.00592268	9.82728e-05	3.12596e-05	0.0213654	0.000125189	0.0091509	0.0221284	0.0193184	0.0786817	0.0720427	0.00393261	0.00110341	0.0409352	0.0939017	0.0794943	0.00065365	0.0403338	0.000729069	2.11026e-05	0.000822686	0.00349344	0.00010229	0.0184119	0.000817429	0.00158779	0.00554003	0.0302708	7.43295e-05	0.173589	0.000649944	0.00266124	0.0036282	0.000749878	0.000208937	0.0057398	0.0128142	0.000327701	6.32657e-05	0.000280692
Sample 69	3.59956e-05	5.98657e-05	0.0362283	3.47823e-05	0.000111095	0.00112886	0.160203	0.00828951	0.00114032	3.19155e-05	0.00592268	9.82728e-05	3.12596e-05	0.0213654	0.000125189	0.0091509	0.0221284	0.0193184	0.0786817	0.0720427	0.00393261	0.00110341	0.0409352	0.0939017	0.0794943	0.00065365	0.0403338	0.000729069	2.11026e-05	0.000822686	0.00349344	0.00010229	0.0184119	0.000817429	0.00158779	0.00554003	0.0302708	7.43295e-05	0.173589	0.000649944	0.00266124	0.0036282	0.000749878	0.000208937	0.0057398	0.0128142	0.000327701	6.32657e-05	0.000280692
Sample 70	3.59956e-05	5.98657e-05	0.0362283	3.47823e-05	0.000111095	0.00112886	0.160203	0.00828951	0.00114032	3.19155e-05	0.00592268	9.82728e-05	3.12596e-05	0.0213654	0.000125189	0.0091509	0.0221284	0.0193184	0.0786817	0.0720427	0.00393261	0.00110341	0.0409352	0.0939017	0.0794943	0.00065365	0.0403338	0.000729069	2.11026e-05	0.000822686	0.00349344	0.00010229	0.0184119	0.000817429	0.00158779	0.00554003	0.0302708	7.43295e-05	0.173589	0.000649944	0.00266124	0.0036282	0.000749878	0.000208937	0.0057398	0.0128142	0.000327701	6.32657e-05	0.000280692
Sample 71	3.59956e-05	5.98657e-05	0.0362283	3.47823e-05	0.000111095	0.00112886	0.160203	0.00828951	0.00114032	3.19155e-05	0.00592268	9.82728e-05	3.12596e-05	0.0213654	0.000125189	0.0091509	0.0221284	0.0193184	0.0786817	0.0720427	0.00393261	0.00110341	0.0409352	0.0939017	0.0794943	0.00065365	0.0403338	0.000729069	2.11026e-05	0.000822686	0.00349344	0.00010229	0.0184119	0.000817429	0.00158779	0.00554003	0.0302708	7.43295e-05	0.173589	0.000649944	0.00266124	0.0036282	0.000749878	0.000208937	0.0057398	0.0128142	0.000327701	6.32657e-05	0.000280692
Sample 72	3.59956e-05	5.98657e-05	0.0362283	3.47823e-05	0.000111095	0.00112886	0.160203	0.00828951	0.00114032	3.19155e-05	0.00592268	9.82728e-05	3.12596e-05	0.0213654	0.000125189	0.0091509	0.0221284	0.0193184	0.0786817	0.0720427	0.00393261	0.00110341	0.0409352	0.0939017	0.0794943	0.00065365	0.0403338	0.000729069	2.11026e-05	0.000822686	0.00349344	0.00010229	0.0184119	0.000817429	0.00158779	0.00554003	0.0302708	7.43295e-05	0.173589	0.000649944	0.00266124	0.0036282	0.000749878	0.000208937	0.0057398	0.0128142	0.000327701	6.32657e-05	0.000280692
Sample 73	3.59956e-05	5.98657e-05	0.0362283	3.47823e-05	0.000111095	0.00112886	0.160203	0.00828951	0.00114032	3.19155e-05	0.00592268	9.82728e-05	3.12596e-05	0.0213654	0.000125189	0.0091509	0.0221284	0.0193184	0.0786817	0.0720427	0.00393261	0.00110341	0.0409352	0.0939017	0.0794943	0.00065365	0.0403338	0.000729069	2.11026e-05	0.000822686	0.00349344	0.00010229	0.0184119	0.000817429	0.00158779	0.00554003	0.0302708	7.43295e-05	0.173589	0.000649944	0.00266124	0.0036282	0.000749878	0.000208937	0.0057398	0.0128142	0.000327701	6.32657e-05	0.000280692
Sample 74	3.59956e-05	5.98657e-05	0.0362283	3.47823e-05	0.000111095	0.00112886	0.160203	0.00828951	0.00114032	3.19155e-05	0.00592268	9.82728e-05	3.12596e-05	0.0213654	0.000125189	0.0091509	0.0221284	0.0193184	0.0786817	0.0720427	0.00393261	0.00110341	0.0409352	0.0939017	0.0794943	0.00065365	0.0403338	0.000729069	2.11026e-05	0.000822686	0.00349344	0.00010229	0.0184119	0.000817429	0.00158779	0.00554003	0.0302708	7.43295e-05	0.173589	0.000649944	0.00266124	0.0036282	0.000749878	0.000208937	0.0057398	0.0128142	0.000327701	6.32657e-05	0.000280692
Sample 75	3.59956e-05	5.98657e-05	0.0362283	3.47823e-05	0.000111095	0.00112886	0.160203	0.00828951	0.00114032	3.19155e-05	0.00592268	9.82728e-05	3.12596e-05	0.0213654	0.000125189	0.0091509	0.0221284	0.0193184	0.0786817	0.0720427	0.00393261	0.00110341	0.0409352	0.0939017	0.0794943	0.00065365	0.0403338	0.000729069	2.11026e-05	0.000822686	0.00349344	0.00010229	0.0184119	0.000817429	0.00158779	0.00554003	0.0302708	7.43295e-05	0.173589	0.000649944	0.00266124	0.0036282	0.000749878	0.000208937	0.0057398	0.0128142	0.000327701	6.32657e-05	0.000280692
Sample 76	3.59956e-05	5.98657e-05	0.0362283	3.47823e-05	0.000111095	0.00112886	0.160203	0.00828951	0.00114032	3.19155e-05	0.00592268	9.82728e-05	3.12596e-05	0.0213654	0.000125189	0.0091509	0.0221284	0.0193184	0.0786817	0.0720427	0.00393261	0.00110341	0.0409352	0.0939017	0.0794943	0.00065365	0.0403338	0.000729069	2.11026e-05	0.000822686	0.00349344	0.00010229	0.0184119	0.000817429	0.00158779	0.00554003	0.0302708	7.43295e-05	0.173589	0.000649944	0.00266124	0.0036282	0.000749878	0.000208937	0.0057398	0.0128142	0.000327701	6.32657e-05	0.000280692
Sample 77	3.59956e-05	5.98657e-05	0.0362283	3.47823e-05	0.000111095	0.00112886	0.160203	0.00828951	0.00114032	3.19155e-05	0.00592268	9.82728e-05	3.12596e-05	0.0213654	0.000125189	0.0091509	0.0221284	0.0193184	0.0786817	0.0720427	0.00393261	0.00110341	0.0409352	0.0939017	0.0794943	0.00065365	0.0403338	0.000729069	2.11026e-05	0.000822686	0.00349344	0.00010229	0.0184119	0.000817429	0.00158779	0.00554003	0.0302708	7.43295e-05	0.173589	0.000649944	0.00266124	0.0036282	0.000749878	0.000208937	0.0057398	0.0128142	0.000327701	6.32657e-05	0.000280692
Sample 78	3.59956e-05	5.98657e-05	0.0362283	3.47823e-05	0.000111095	0.00112886	0.160203	0.00828951	0.00114032	3.19155e-05	0.00592268	9.82728e-05	3.12596e-05	0.0213654	0.000125189	0.0091509	0.0221284	0.0193184	0.0786817	0.0720427	0.00393261	0.00110341	0.0409352	0.0939017	0.0794943	0.00065365	0.0403338	0.000729069	2.11026e-05	0.000822686	0.00349344	0.00010229	0.0184119	0.000817429	0.00158779	0.00554003	0.0302708	7.43295e-05	0.173589	0.000649944	0.00266124	0.0036282	0.000749878	0.000208937	0.0057398	0.0128142	0.000327701	6.32657e-05	0.000280692
Sample 79	3.59956e-05	5.98657e-05	0.0362283	3.47823e-05	0.000111095	0.00112886	0.160203	0.00828951	0.00114032	3.19155e-05	0.00592268	9.82728e-05	3.12596e-05	0.0213654	0.000125189	0.0091509	0.0221284	0.0193184	0.0786817	0.0720427	0.00393261	0.00110341	0.0409352	0.0939017	0.0794943	0.00065365	0.0403338	0.000729069	2.11026e-05	0.000822686	0.00349344	0.00010229	0.0184119	0.000817429	0.00158779	0.00554003	0.0302708	7.43295e-05	0.173589	0.000649944	0.00266124	0.0036282	0.000749878	0.000208937	0.0057398	0.0128142	0.000327701	6.32657e-05	0.000280692
Sample 80	3.59956e-05	5.98657e-05	0.0362283	3.47823e-05	0.000111095	0.00112886	0.160203	0.00828951	0.00114032	3.19155e-05	0.00592268	9.82728e-05	3.12596e-05	0.0213654	0.000125189	0.0091509	0.0221284	0.0193184	0.0786817	0.0720427	0.00393261	0.00110341	0.0409352	0.0939017	0.0794943	0.00065365	0.0403338	0.000729069	2.11026e-05	0.000822686	0.00349344	0.00010229	0.0184119	0.000817429	0.00158779	0.00554003	0.0302708	7.43295e-05	0.173589	0.000649944	0.00266124	0.0036282	0.000749878	0.000208937	0.0057398	0.0128142	0.000327701	6.32657e-05	0.000280692
Sample 81	3.59956e-05	5.98657e-05	0.0362283	3.47823e-05	0.000111095	0.00112886	0.160203	0.00828951	0.00114032	3.19155e-05	0.00592268	9.82728e-05	3.12596e-05	0.0213654	0.000125189	0.0091509	0.0221284	0.0193184	0.0786817	0.0720427	0.00393261	0.00110341	0.0409352	0.0939017	0.0794943	0.00065365	0.0403338	0.000729069	2.11026e-05	0.000822686	0.00349344	0.00010229	0.0184119	0.000817429	0.00158779	0.00554003	0.0302708	7.43295e-05	0.173589	0.000649944	0.00266124	0.0036282	0.000749878	0.000208937	0.0057398	0.0128142	0.000327701	6.32657e-05	0.000280692
Sample 82	3.59956e-05	5.98657e-05	0.0362283	3.47823e-05	0.000111095	0.00112886	0.160203	0.00828951	0.00114032	3.19155e-05	0.00592268	9.82728e-05	3.12596e-05	0.0213654	0.000125189	0.0091509	0.0221284	0.0193184	0.0786817	0.0720427	0.00393261	0.00110341	0.0409352	0.0939017	0.0794943	0.00065365	0.0403338	0.000729069	2.11026e-05	0.000822686	0.00349344	0.00010229	0.0184119	0.000817429	0.00158779	0.00554003	0.0302708	7.43295e-05	0.173589	0.000649944	0.00266124	0.0036282	0.000749878	0.000208937	0.0057398	0.0128142	0.000327701	6.32657e-05	0.000280692
Sample 83	3.59956e-05	5.98657e-05	0.0362283	3.47823e-05	0.000111095	0.00112886	0.160203	0.00828951	0.00114032	3.19155e-05	0.00592268	9.82728e-05	3.12596e-05	0.0213654	0.000125189	0.0091509	0.0221284	0.0193184	0.0786817	0.0720427	0.00393261	0.00110341	0.0409352	0.0939017	0.0794943	0.00065365	0.0403338	0.000729069	2.11026e-05	0.000822686	0.00349344	0.00010229	0.0184119	0.000817429	0.00158779	0.00554003	0.0302708	7.43295e-05	0.173589	0.000649944	0.00266124	0.0036282	0.000749878	0.000208937	0.0057398	0.0128142	0.000327701	6.32657e-05	0.000280692
Sample 84	3.59956e-05	5.98657e-05	0.0362283	3.47823e-05	0.000111095	0.00112886	0.160203	0.00828951	0.00114032	3.19155e-05	0.00592268	9.82728e-05	3.12596e-05	0.0213654	0.000125189	0.0091509	0.0221284	0.0193184	0.0786817	0.0720427	0.00393261	0.00110341	0.0409352	0.0939017	0.0794943	0.00065365	0.0403338	0.000729069	2.11026e-05	0.000822686	0.00349344	0.00010229	0.0184119	0.000817429	0.00158779	0.00554003	0.0302708	7.43295e-05	0.173589	0.000649944	0.00266124	0.0036282	0.000749878	0.000208937	0.0057398	0.0128142	0.000327701	6.32657e-05	0.000280692
Sample 85	3.59956e-05	5.98657e-05	0.0362283	3.47823e-05	0.000111095	0.00112886	0.160203	0.00828951	0.00114032	3.19155e-05	0.00592268	9.82728e-05	3.12596e-05	0.0213654	0.000125189	0.0091509	0.0221284	0.0193184	0.0786817	0.0720427	0.00393261	0.00110341	0.0409352	0.0939017	0.0794943	0.00065365	0.0403338	0.000729069	2.11026e-05	0.000822686	0.00349344	0.00010229	0.0184119	0.000817429	0.00158779	0.00554003	0.0302708	7.43295e-05	0.173589	0.000649944	0.00266124	0.0036282	0.000749878	0.000208937	0.0057398	0.0128142	0.000327701	6.32657e-05	0.000280692
Sample 86	3.59956e-05	5.98657e-05	0.0362283	3.47823e-05	0.000111095	0.00112886	0.160203	0.00828951	0.00114032	3.19155e-05	0.00592268	9.82728e-05	3.12596e-05	0.0213654	0.000125189	0.0091509	0.0221284	0.0193184	0.0786817	0.0720427	0.00393261	0.00110341	0.0409352	0.0939017	0.0794943	0.00065365	0.0403338	0.000729069	2.11026e-05	0.000822686	0.00349344	0.00010229	0.0184119	0.000817429	0.00158779	0.00554003	0.0302708	7.43295e-05	0.173589	0.000649944	0.00266124	0.0036282	0.000749878	0.000208937	0.0057398	0.0128142	0.000327701	6.32657e-05	0.000280692
Sample 87	3.59956e-05	5.98657e-05	0.0362283	3.47823e-05	0.000111095	0.00112886	0.160203	0.00828951	0.00114032	3.19155e-05	0.00592268	9.82728e-05	3.12596e-05	0.0213654	0.000125189	0.0091509	0.0221284	0.0193184	0.0786817	0.0720427	0.00393261	0.00110341	0.0409352	0.0939017	0.0794943	0.00065365	0.0403338	0.000729069	2.11026e-05	0.000822686	0.00349344	0.00010229	0.0184119	0.000817429	0.00158779	0.00554003	0.0302708	7.43295e-05	0.173589	0.000649944	0.00266124	0.0036282	0.000749878	0.000208937	0.0057398	0.0128142	0.000327701	6.32657e-05	0.000280692
Sample 88	3.59956e-05	5.98657e-05	0.0362283	3.47823e-05	0.000111095	0.00112886	0.160203	0.00828951	0.00114032	3.19155e-05	0.00592268	9.82728e-05	3.12596e-05	0.0213654	0.000125189	0.0091509	0.0221284	0.0193184	0.0786817	0.0720427	0.00393261	0.00110341	0.0409352	0.0939017	0.0794943	0.00065365	0.0403338	0.000729069	2.11026e-05	0.000822686	0.00349344	0.00010229	0.0184119	0.000817429	0.00158779	0.00554003	0.0302708	7.43295e-05	0.173589	0.000649944	0.00266124	0.0036282	0.000749878	0.000208937	0.0057398	0.0128142	0.000327701	6.32657e-05	0.000280692
Sample 89	3.59956e-05	5.98657e-05	0.0362283	3.47823e-05	0.000111095	0.00112886	0.160203	0.00828951	0.00114032	3.19155e-05	0.00592268	9.82728e-05	3.12596e-05	0.0213654	0.000125189	0.0091509	0.0221284	0.0193184	0.0786817	0.0720427	0.00393261	0.00110341	0.0409352	0.0939017	0.0794943	0.00065365	0.0403338	0.000729069	2.11026e-05	0.000822686	0.00349344	0.00010229	0.0184119	0.000817429	0.00158779	0.00554003	0.0302708	7.43295e-05	0.173589	0.000649944	0.00266124	0.0036282	0.000749878	0.000208937	0.0057398	0.0128142	0.000327701	6.32657e-05	0.000280692
Sample 90	3.59956e-05	5.98657e-05	0.0362283	3.47823e-05	0.000111095	0.00112886	0.160203	0.00828951	0.00114032	3.19155e-05	0.00592268	9.82728e-05	3.12596e-05	0.0213654	0.000125189	0.0091509	0.0221284	0.0193184	0.0786817	0.0720427	0.00393261	0.00110341	0.0409352	0.0939017	0.0794943	0.00065365	0.0403338	0.000729069	2.11026e-05	0.000822686	0.00349344	0.00010229	0.0184119	0.000817429	0.00158779	0.00554003	0.0302708	7.43295e-05	0.173589	0.000649944	0.00266124	0.0036282	0.000749878	0.000208937	0.0057398	0.0128142	0.000327701	6.32657e-05	0.000280692
Sample 91	3.59956e-05	5.98657e-05	0.0362283	3.47823e-05	0.000111095	0.00112886	0.160203	0.00828951	0.00114032	3.19155e-05	0.00592268	9.82728e-05	3.12596e-05	0.0213654	0.000125189	0.0091509	0.0221284	0.0193184	0.0786817	0.0720427	0.00393261	0.00110341	0.0409352	0.0939017	0.0794943	0.00065365	0.0403338	0.000729069	2.11026e-05	0.000822686	0.00349344	0.00010229	0.0184119	0.000817429	0.00158779	0.00554003	0.0302708	7.43295e-05	0.173589	0.000649944	0.00266124	0.0036282	0.000749878	0.000208937	0.0057398	0.0128142	0.000327701	6.32657e-05	0.000280692
Sample 92	3.59956e-05	5.98657e-05	0.0362283	3.47823e-05	0.000111095	0.00112886	0.160203	0.00828951	0.00114032	3.19155e-05	0.00592268	9.82728e-05	3.12596e-05	0.0213654	0.000125189	0.0091509	0.0221284	0.0193184	0.0786817	0.0720427	0.00393261	0.00110341	0.0409352	0.0939017	0.0794943	0.00065365	0.0403338	0.000729069	2.11026e-05	0.000822686	0.00349344	0.00010229	0.0184119	0.000817429	0.00158779	0.00554003	0.0302708	7.43295e-05	0.173589	0.000649944	0.00266124	0.0036282	0.000749878	0.000208937	0.0057398	0.0128142	0.000327701	6.32657e-05	0.000280692
Sample 93	3.59956e-05	5.98657e-05	0.0362283	3.47823e-05	0.000111095	0.00112886	0.160203	0.00828951	0.00114032	3.19155e-05	0.00592268	9.82728e-05	3.12596e-05	0.0213654	0.000125189	0.0091509	0.0221284	0.0193184	0.0786817	0.0720427	0.00393261	0.00110341	0.0409352	0.0939017	0.0794943	0.00065365	0.0403338	0.000729069	2.11026e-05	0.000822686	0.00349344	0.00010229	0.0184119	0.000817429	0.00158779	0.00554003	0.0302708	7.43295e-05	0.173589	0.000649944	0.00266124	0.0036282	0.000749878	0.000208937	0.0057398	0.0128142	0.000327701	6.32657e-05	0.000280692
Sample 94	3.59956e-05	5.98657e-05	0.0362283	3.47823e-05	0.000111095	0.00112886	0.160203	0.00828951	0.00114032	3.19155e-05	0.00592268	9.82728e-05	3.12596e-05	0.0213654	0.000125189	0.0091509	0.0221284	0.0193184	0.0786817	0.0720427	0.00393261	0.00110341	0.0409352	0.0939017	0.0794943	0.00065365	0.0403338	0.000729069	2.11026e-05	0.000822686	0.00349344	0.00010229	0.0184119	0.000817429	0.00158779	0.00554003	0.0302708	7.43295e-05	0.173589	0.000649944	0.00266124	0.0036282	0.000749878	0.000208937	0.0057398	0.0128142	0.000327701	6.32657e-05	0.000280692
Sample 95	3.59956e-05	5.98657e-05	0.0362283	3.47823e-05	0.000111095	0.00112886	0.160203	0.00828951	0.00114032	3.19155e-05	0.00592268	9.82728e-05	3.12596e-05	0.0213654	0.000125189	0.0091509	0.0221284	0.0193184	0.0786817	0.0720427	0.00393261	0.00110341	0.0409352	0.0939017	0.0794943	0.00065365	0.0403338	0.000729069	2.11026e-05	0.000822686	0.00349344	0.00010229	0.0184119	0.000817429	0.00158779	0.00554003	0.0302708	7.43295e-05	0.173589	0.000649944	0.00266124	0.0036282	0.000749878	0.000208937	0.0057398	0.0128142	0.000327701	6.32657e-05	0.000280692
Sample 96	3.59956e-05	5.98657e-05	0.0362283	3.47823e-05	0.000111095	0.00112886	0.160203	0.00828951	0.00114032	3.19155e-05	0.00592268	9.82728e-05	3.12596e-05	0.0213654	0.000125189	0.0091509	0.0221284	0.0193184	0.0786817	0.0720427	0.00393261	0.00110341	0.0409352	0.0939017	0.0794943	0.00065365	0.0403338	0.000729069	2.11026e-05	0.000822686	0.00349344	0.00010229	0.0184119	0.000817429	0.00158779	0.00554003	0.0302708	7.43295e-05	0.173589	0.000649944	0.00266124	0.0036282	0.000749878	0.000208937	0.0057398	0.0128142	0.000327701	6.32657e-05	0.000280692
Sample 97	3.59956e-05	5.98657e-05	0.0362283	3.47823e-05	0.000111095	0.00112886	0.160203	0.00828951	0.00114032	3.19155e-05	0.00592268	9.82728e-05	3.12596e-05	0.0213654	0.000125189	0.0091509	0.0221284	0.0193184	0.0786817	0.0720427	0.00393261	0.00110341	0.0409352	0.0939017	0.0794943	0.00065365	0.0403338	0.000729069	2.11026e-05	0.000822686	0.00349344	0.00010229	0.0184119	0.000817429	0.00158779	0.00554003	0.0302708	7.43295e-05	0.173589	0.000649944	0.00266124	0.0036282	0.000749878	0.000208937	0.0057398	0.0128142	0.000327701	6.32657e-05	0.000280692
Sample 98	3.59956e-05	5.98657e-05	0.0362283	3.47823e-05	0.000111095	0.00112886	0.160203	0.00828951	0.00114032	3.19155e-05	0.00592268	9.82728e-05	3.12596e-05	0.0213654	0.000125189	0.0091509	0.0221284	0.0193184	0.0786817	0.0720427	0.00393261	0.00110341	0.0409352	0.0939017	0.0794943	0.00065365	0.0403338	0.000729069	2.11026e-05	0.000822686	0.00349344	0.00010229	0.0184119	0.000817429	0.00158779	0.00554003	0.0302708	7.43295e-05	0.173589	0.000649944	0.00266124	0.0036282	0.000749878	0.000208937	0.0057398	0.0128142	0.000327701	6.32657e-05	0.000280692
Sample 99	3.59956e-05	5.98657e-05	0.0362283	3.47823e-05	0.000111095	0.00112886	0.160203	0.00828951	0.00114032	3.19155e-05	0.00592268	9.82728e-05	3.12596e-05	0.0213654	0.000125189	0.0091509	0.0221284	0.0193184	0.0786817	0.0720427	0.00393261	0.00110341	0.0409352	0.0939017	0.0794943	0.00065365	0.0403338	0.000729069	2.11026e-05	0.000822686	0.00349344	0.00010229	0.0184119	0.000817429	0.00158779	0.00554003	0.0302708	7.43295e-05	0.173589	0.000649944	0.00266124	0.0036282	0.000749878	0.000208937	0.0057398	0.0128142	0.000327701	6.32657e-05	0.000280692
Sample 100	3.59956e-05	5.98657e-05	0.0362283	3.47823e-05	0.000111095	0.00112886	0.160203	0.00828951	0.00114032	3.19155e-05	0.00592268	9.82728e-05	3.12596e-05	0.0213654	0.000125189	0.0091509	0.0221284	0.0193184	0.0786817	0.0720427	0.00393261	0.00110341	0.0409352	0.0939017	0.0794943	0.00065365	0.0403338	0.000729069	2.11026e-05	0.000822686	0.00349344	0.00010229	0.0184119	0.000817429	0.00158779	0.00554003	0.0302708	7.43295e-05	0.173589	0.000649944	0.00266124	0.0036282	0.000749878	0.000208937	0.0057398	0.0128142	0.000327701	6.32657e-05	0.000280692
[truncated: 11 more columns]

## Sheet: Gene - 60 Species, nu=0.00
	Gene 1	Gene 2	Gene 3	Gene 4	Gene 5	Gene 6	Gene 7	Gene 8	Gene 9	Gene 10	Gene 11	Gene 12	Gene 13	Gene 14	Gene 15	Gene 16	Gene 17	Gene 18	Gene 19	Gene 20	Gene 21	Gene 22	Gene 23	Gene 24	Gene 25	Gene 26	Gene 27	Gene 28	Gene 29	Gene 30	Gene 31	Gene 32	Gene 33	Gene 34	Gene 35	Gene 36	Gene 37	Gene 38	Gene 39	Gene 40	Gene 41	Gene 42	Gene 43	Gene 44	Gene 45	Gene 46	Gene 47	Gene 48	Gene 49
Sample 1	0.005442	0.0161092	0.014036	0.0005016	0.0071008	0.0069904	0.0309502	0.0225352	0.0050688	0.0166158	0.00267	0.0054186	0.0235832	0.0023374	0.0153708	0.0170568	0.018653	0.01081	0.0089798	0.002193	0.0248334	0.003534	0.0209686	0.0216818	0.0196126	0.0041486	0.0146062	0.0041038	0.0187488	0.0024572	0.0082778	0.0014254	0.0014892	0.0070418	0.0061964	0.0111984	0.035226	0.0024564	0.00441	0.0077944	0.011553	0.016066	0.0040004	0.008221	0.0016392	0.0112568	0.0037478	0.004457	0.0046044
Sample 2	0.005437	0.0160466	0.0141076	0.0005224	0.0070628	0.0069674	0.0310726	0.0226548	0.0050576	0.016695	0.002674	0.0054196	0.0236056	0.0023424	0.015381	0.0171284	0.018819	0.0107642	0.0089306	0.0021918	0.024919	0.0035904	0.021033	0.021593	0.0195978	0.004145	0.0146456	0.004035	0.0188058	0.002328	0.0082836	0.0013768	0.0015064	0.0069796	0.0061618	0.0111728	0.0350076	0.0025018	0.0044574	0.0078202	0.0115108	0.0159492	0.0040582	0.0082678	0.0016684	0.0112946	0.0037954	0.0044242	0.0045348
Sample 3	0.0054792	0.0160286	0.0139456	0.000526	0.0070594	0.007056	0.031103	0.0225582	0.0050776	0.0166212	0.0026234	0.0054394	0.0235924	0.0023648	0.0152676	0.0170326	0.0187686	0.0108066	0.0089818	0.0022114	0.0249654	0.003595	0.0209732	0.0215996	0.0195984	0.0041288	0.0145812	0.0040488	0.0187346	0.0024494	0.0082506	0.0014092	0.001483	0.0070336	0.0061508	0.0111468	0.0351512	0.002549	0.004366	0.0078284	0.0114406	0.0161516	0.0040158	0.0082572	0.0016744	0.011344	0.0037412	0.0044834	0.004545
Sample 4	0.0054722	0.015924	0.013969	0.0004964	0.0070088	0.006951	0.031014	0.0225444	0.0050832	0.0166248	0.0026586	0.0053876	0.0235786	0.0023568	0.0152228	0.0170708	0.0187746	0.0108386	0.0090036	0.0022232	0.0249516	0.0036138	0.021061	0.0216306	0.0196292	0.0041656	0.014615	0.0040212	0.0188344	0.0024498	0.008241	0.0014256	0.0015052	0.0069832	0.0061826	0.0111596	0.0351812	0.0025182	0.004399	0.0078006	0.0115636	0.0161046	0.0040454	0.008339	0.0016288	0.0112076	0.0037438	0.0044922	0.0044946
Sample 5	0.0054122	0.016077	0.0140014	0.000514	0.0070608	0.0069296	0.0310186	0.0225426	0.0050366	0.016665	0.0026386	0.0054246	0.0235924	0.0023814	0.0153784	0.0170576	0.0187192	0.0108584	0.008944	0.0021834	0.0249316	0.003602	0.0210444	0.0216138	0.0194622	0.0041038	0.0146056	0.0040072	0.0188202	0.0023996	0.0082612	0.0013988	0.001513	0.0070022	0.00622	0.0112636	0.0351128	0.0024672	0.0044036	0.0077384	0.0115408	0.0160528	0.004008	0.0082396	0.0016394	0.0112596	0.0037626	0.0044508	0.0045298
Sample 6	0.0054664	0.0159774	0.0139712	0.0005084	0.0069738	0.0069352	0.0310626	0.0225974	0.005099	0.0166224	0.0026858	0.005407	0.023466	0.002366	0.0152334	0.017039	0.0188662	0.0107944	0.0090074	0.0021836	0.0249654	0.0036076	0.0208948	0.0217138	0.019664	0.0042222	0.0145524	0.0040274	0.0188312	0.00242	0.0082432	0.001377	0.0015336	0.0070324	0.0062098	0.0111594	0.0350644	0.0024886	0.0043924	0.0077612	0.0115316	0.0160294	0.00403	0.0082184	0.0016702	0.0112266	0.0037188	0.0044288	0.0045744
Sample 7	0.0054236	0.015944	0.0139476	0.0005168	0.0070392	0.0069774	0.030913	0.0225758	0.0051132	0.0166812	0.0026252	0.0054286	0.023532	0.0023414	0.015196	0.017147	0.0188114	0.0108106	0.0089468	0.0022098	0.0249002	0.0036	0.0210404	0.0216124	0.0196218	0.0041904	0.014615	0.0040294	0.0188534	0.0024484	0.0082066	0.0014192	0.0015242	0.0069596	0.0061284	0.011189	0.035123	0.0024994	0.0044466	0.0077726	0.0114786	0.01605	0.0040418	0.0082664	0.0016592	0.0112884	0.0037856	0.0044812	0.0045264
Sample 8	0.00548	0.0160186	0.0139976	0.0005148	0.0071076	0.0069258	0.0309898	0.0225716	0.005095	0.0166184	0.0026166	0.0054298	0.0235666	0.0023406	0.015257	0.0171974	0.018762	0.01081	0.008952	0.0022454	0.0248568	0.003577	0.0209366	0.021686	0.0195924	0.004172	0.0146592	0.003999	0.0187026	0.0024092	0.0082192	0.0014184	0.0014964	0.0070476	0.006097	0.0111268	0.0351716	0.002499	0.0044204	0.0078138	0.0115212	0.0160236	0.0039836	0.0082036	0.001645	0.0112894	0.0037506	0.0044902	0.0045842
Sample 9	0.0054522	0.0159568	0.0140244	0.00052	0.0070484	0.0069768	0.031117	0.022506	0.0050304	0.01659	0.002693	0.0054038	0.0235576	0.0023942	0.015307	0.0170652	0.0187102	0.010768	0.0089802	0.0022268	0.024964	0.0035812	0.0209768	0.0215996	0.019667	0.0042422	0.0145812	0.0039956	0.018681	0.0024188	0.008291	0.0014054	0.0015356	0.0070554	0.0061266	0.0111792	0.0352006	0.0024794	0.0044056	0.0078238	0.0115506	0.0161502	0.0040256	0.0082208	0.0016586	0.011259	0.0038028	0.0044146	0.0045436
Sample 10	0.0054048	0.01602	0.0140516	0.0005152	0.007108	0.006944	0.031033	0.0226544	0.0050474	0.0165286	0.0026512	0.0053822	0.0235136	0.0023796	0.015267	0.0171224	0.0187754	0.0107766	0.0088936	0.002238	0.024914	0.0035566	0.021031	0.021635	0.0194396	0.0041314	0.0146912	0.0040408	0.0188198	0.002416	0.0082182	0.001407	0.0015014	0.007025	0.0061496	0.011224	0.0350136	0.0024964	0.0044126	0.0078006	0.0115642	0.0160516	0.0040186	0.0082402	0.0016514	0.0112248	0.0037244	0.0044688	0.0045974
Sample 11	0.0054738	0.0159692	0.0140646	0.0005122	0.007057	0.0069418	0.0309518	0.0225408	0.0050464	0.0166758	0.002671	0.0054	0.0235486	0.0023586	0.0153082	0.017064	0.0187766	0.0107938	0.0089698	0.0022468	0.024893	0.0035846	0.0209028	0.021672	0.0194648	0.0041624	0.014555	0.0040352	0.018833	0.0024222	0.0081308	0.001406	0.0015074	0.0070412	0.0062062	0.0111684	0.035121	0.0025112	0.0043642	0.0077586	0.0114524	0.0161258	0.004019	0.0082028	0.0016344	0.0111898	0.0037378	0.0044886	0.0045352
Sample 12	0.0054144	0.0160518	0.0139274	0.0005092	0.0070446	0.0069252	0.0308764	0.02256	0.0049882	0.016609	0.0026434	0.0053596	0.0235342	0.002303	0.0153886	0.0170914	0.0187764	0.0107178	0.0089816	0.0022078	0.0248736	0.0035624	0.0208958	0.0216506	0.0196174	0.0042048	0.0145886	0.004023	0.0188534	0.0024336	0.0082388	0.0013846	0.001505	0.006981	0.0061968	0.011277	0.035118	0.002448	0.0043924	0.0078194	0.011471	0.0160694	0.0040544	0.0082558	0.0016542	0.0112934	0.003797	0.0044282	0.0045632
Sample 13	0.0054412	0.015954	0.01402	0.000511	0.007046	0.0070364	0.0312354	0.0225314	0.0050326	0.0166274	0.0026506	0.0053848	0.0235956	0.0023606	0.0153506	0.017121	0.0187518	0.0107806	0.0089748	0.0021978	0.024826	0.0035698	0.0210346	0.0216034	0.0195542	0.0041916	0.0146924	0.004022	0.0188858	0.0024102	0.0082618	0.0013892	0.0015126	0.0069902	0.0062538	0.0112034	0.0351658	0.002457	0.0044464	0.0077752	0.0115148	0.0160374	0.004033	0.0082036	0.0016438	0.011252	0.0036868	0.0044324	0.0045174
Sample 14	0.0054794	0.015957	0.0140688	0.0005012	0.0070436	0.0069766	0.0308918	0.0224948	0.0050768	0.0165768	0.0026368	0.0054076	0.0236304	0.0023528	0.0153478	0.0171204	0.0187338	0.0108222	0.0089336	0.0022158	0.0249476	0.0035894	0.0209402	0.021616	0.0196728	0.0041654	0.0147074	0.0040162	0.0187892	0.002429	0.0082382	0.0013982	0.0015138	0.0070276	0.0061506	0.0111834	0.0351048	0.0024842	0.0044694	0.0077532	0.0114926	0.0161654	0.0040172	0.0082842	0.0016834	0.0112346	0.003733	0.0044032	0.004506
Sample 15	0.0054592	0.016014	0.014034	0.0005122	0.007158	0.006957	0.0310936	0.0225724	0.005023	0.0166366	0.002667	0.0053832	0.023621	0.0023572	0.0153122	0.0172142	0.0187372	0.0108294	0.008988	0.0022198	0.0248874	0.0035928	0.0210236	0.0215884	0.01947	0.004128	0.0145166	0.0040008	0.0188154	0.0024208	0.008225	0.0013722	0.0015026	0.0069638	0.0061356	0.0112378	0.035002	0.0025054	0.0044884	0.0078092	0.0114778	0.0160696	0.0040044	0.0082712	0.0016488	0.0112348	0.0037632	0.004443	0.0044998
Sample 16	0.0054448	0.0160344	0.0139666	0.000503	0.0070886	0.0069656	0.031157	0.0227558	0.0050456	0.0166686	0.002634	0.0054288	0.0235124	0.0023826	0.0152866	0.0170772	0.0187314	0.01077	0.008929	0.0022174	0.024991	0.0036034	0.0209904	0.0216428	0.0196326	0.004148	0.0146952	0.0039662	0.018825	0.0024252	0.0082368	0.0013924	0.0015008	0.0070054	0.0061278	0.0112674	0.0351034	0.0025206	0.0043642	0.0078028	0.0114858	0.0161418	0.003976	0.0082812	0.001665	0.0112428	0.0037404	0.0044632	0.0045252
Sample 17	0.005477	0.0159746	0.0140452	0.0005384	0.0070038	0.0069366	0.0310898	0.0225248	0.0050242	0.0166214	0.0026886	0.005419	0.0236364	0.0023926	0.0153474	0.0170294	0.0188292	0.0108056	0.0089554	0.0022192	0.024957	0.003499	0.0209974	0.0216076	0.019618	0.0041898	0.0146508	0.004038	0.0187544	0.0024016	0.008228	0.0014186	0.0015492	0.0069576	0.0061262	0.0111354	0.035345	0.0024988	0.004417	0.0078274	0.0114678	0.0160988	0.004016	0.008224	0.0016832	0.011245	0.0037768	0.0044544	0.0045574
Sample 18	0.0054704	0.0159224	0.0139456	0.0005332	0.007027	0.0069746	0.031039	0.0224916	0.005064	0.0166604	0.0026182	0.0053838	0.0235428	0.0023576	0.015308	0.0170258	0.0185996	0.0106774	0.0089506	0.002208	0.0249858	0.003617	0.0210876	0.021566	0.0195906	0.0041622	0.014659	0.0040786	0.0188632	0.002401	0.0081976	0.001419	0.0015144	0.0070276	0.0061588	0.0111626	0.0351364	0.0025402	0.004443	0.0078348	0.011547	0.0160894	0.0039982	0.0082188	0.0016396	0.011278	0.0037352	0.0044354	0.004503
Sample 19	0.0054626	0.015938	0.0139672	0.0005226	0.0070982	0.0069836	0.0310176	0.0225444	0.0050776	0.0165914	0.0026216	0.0054298	0.0236054	0.0023226	0.0152292	0.0171288	0.018718	0.010795	0.0089612	0.0022294	0.0250352	0.0035856	0.021038	0.0216288	0.019692	0.0041676	0.0147072	0.0040308	0.0187928	0.0024078	0.0082204	0.001398	0.0015432	0.0069634	0.0062174	0.0112664	0.0351884	0.0024946	0.004406	0.0077978	0.0115304	0.0161698	0.0040376	0.0082298	0.0016476	0.0111864	0.003722	0.0044334	0.0045398
Sample 20	0.0054292	0.015987	0.013994	0.000503	0.007093	0.0069766	0.0310812	0.0226084	0.0050334	0.0166648	0.0026026	0.0053818	0.0236334	0.0023264	0.0153512	0.017141	0.0187464	0.0107586	0.0089444	0.0022378	0.0249664	0.003598	0.020997	0.0215978	0.0196362	0.0040956	0.0146664	0.0040318	0.0187822	0.0024606	0.008192	0.0014194	0.00147	0.0069972	0.0062372	0.0110776	0.0352032	0.002508	0.004467	0.0077768	0.0115062	0.0160262	0.00406	0.008272	0.0016642	0.0112264	0.0037012	0.0044892	0.004516
Sample 21	0.005453	0.0159804	0.0139342	0.0005024	0.0071576	0.0069612	0.0311294	0.0226678	0.0050318	0.0165288	0.0026248	0.0054006	0.0235344	0.0023606	0.0152114	0.0170476	0.0186852	0.0107548	0.009021	0.002212	0.0249486	0.0035486	0.0210122	0.0215184	0.0196334	0.0042132	0.0146436	0.0039848	0.0189154	0.002431	0.0082388	0.0014308	0.0015202	0.0069766	0.0061276	0.011154	0.0350836	0.0024942	0.0044106	0.0077784	0.0115582	0.0160204	0.004007	0.0082406	0.00164	0.0112206	0.0037352	0.004415	0.0045554
Sample 22	0.0054812	0.0160744	0.0139286	0.0004922	0.007059	0.0069974	0.0311528	0.0224826	0.0050694	0.0166	0.0026126	0.0053968	0.02357	0.0023346	0.0153252	0.017095	0.0186588	0.0107768	0.0089266	0.0022102	0.024874	0.0035774	0.0209018	0.0216526	0.0194914	0.0041784	0.0146254	0.0040572	0.0187386	0.0024314	0.0082178	0.0013524	0.001508	0.0070228	0.0061672	0.011187	0.0351104	0.0025098	0.0043838	0.0077582	0.0114998	0.0161032	0.0040338	0.0082508	0.0016506	0.011246	0.0037264	0.0044706	0.0045364
Sample 23	0.0054338	0.0159112	0.0139274	0.0005082	0.0070174	0.0069502	0.031073	0.0224796	0.0050954	0.0166156	0.0026464	0.0054094	0.0234944	0.0022846	0.0153658	0.017077	0.0186974	0.010824	0.008945	0.002228	0.024947	0.0036574	0.021041	0.0216866	0.019562	0.0041264	0.0146848	0.0040754	0.0188118	0.0024088	0.0083304	0.001415	0.0015472	0.0070052	0.0061698	0.0111908	0.0350174	0.0025	0.0044048	0.0078274	0.0115962	0.016076	0.0040646	0.0082924	0.00169	0.0112828	0.0037076	0.0044902	0.004584
Sample 24	0.0054604	0.0159498	0.0139506	0.000515	0.0071236	0.0069976	0.0310546	0.022629	0.0050658	0.0166118	0.0026368	0.0053852	0.0235746	0.0023586	0.0152622	0.0170618	0.0187036	0.0108264	0.0089948	0.0022228	0.0249198	0.0035754	0.0210974	0.0216458	0.0195828	0.0041774	0.014659	0.0040768	0.0187486	0.00242	0.0082362	0.001411	0.0015088	0.0070018	0.0061024	0.011125	0.0350528	0.0024738	0.004363	0.0077708	0.0115808	0.0161306	0.004071	0.0082784	0.0016784	0.0112882	0.00376	0.0044686	0.0046146
Sample 25	0.0054494	0.0159564	0.0140852	0.000515	0.0070662	0.006996	0.0310474	0.0226202	0.0050714	0.0166714	0.0026222	0.0054048	0.023529	0.0023394	0.0154352	0.0171234	0.0187076	0.0107918	0.009017	0.0022076	0.0250468	0.0035458	0.02104	0.0214988	0.0195522	0.0041552	0.0146168	0.0040276	0.0189444	0.002387	0.0082186	0.0013772	0.0015264	0.006964	0.006198	0.0111266	0.0351308	0.0025062	0.0044128	0.0077778	0.0114838	0.0161084	0.0040402	0.0083382	0.0016418	0.0112514	0.0037718	0.004422	0.0045588
Sample 26	0.0054128	0.0158934	0.0139476	0.0005022	0.0070508	0.0070042	0.0310664	0.0225752	0.0050738	0.0166202	0.0026332	0.0054496	0.0235232	0.002331	0.015312	0.0170708	0.0186186	0.0107562	0.0090156	0.002237	0.0248652	0.0035232	0.0211406	0.0215908	0.0195298	0.0041228	0.0146836	0.004068	0.0187184	0.002415	0.0082312	0.0014036	0.00151	0.006963	0.0061328	0.0111504	0.035282	0.002477	0.0044112	0.0076718	0.0115494	0.0160814	0.0040306	0.0082054	0.0016772	0.0112814	0.0037484	0.004395	0.0045444
Sample 27	0.0054766	0.0159592	0.0140128	0.000504	0.0070562	0.007072	0.0311508	0.0226192	0.005093	0.0165932	0.0026216	0.0053994	0.0234374	0.002387	0.0153084	0.0171804	0.0187676	0.0107626	0.0090066	0.0022072	0.025005	0.0035342	0.020989	0.0216922	0.0196254	0.0041856	0.0146942	0.004031	0.0187226	0.0024064	0.0082196	0.0013958	0.0015214	0.006993	0.0061368	0.0112474	0.0349372	0.0025124	0.004393	0.0077798	0.011508	0.0159792	0.0040164	0.0082166	0.0016752	0.011275	0.0037568	0.0045024	0.004592
Sample 28	0.0054006	0.0159632	0.013936	0.0005282	0.0070946	0.007017	0.0310542	0.0224964	0.0051088	0.016623	0.0026846	0.005464	0.0236296	0.002354	0.015317	0.0171256	0.0186834	0.0107724	0.0090136	0.0022202	0.0248428	0.0035612	0.0210212	0.0217262	0.0197028	0.0042278	0.0147364	0.004002	0.018792	0.0024152	0.0082458	0.001399	0.0015064	0.007024	0.0061584	0.0111332	0.0352088	0.0024796	0.0044642	0.0077646	0.011456	0.0160966	0.0039656	0.0082492	0.0016792	0.0112738	0.0037028	0.0044862	0.0045522
Sample 29	0.0055166	0.0160152	0.0140014	0.000506	0.0070378	0.0069452	0.0309278	0.022485	0.0050658	0.016653	0.0026544	0.0054142	0.0236626	0.0023586	0.015271	0.0172286	0.018714	0.0108408	0.0089268	0.0021944	0.0248844	0.0035662	0.02105	0.021716	0.0195554	0.0041714	0.0146662	0.0040238	0.0188336	0.0023924	0.0082756	0.001435	0.001492	0.0070386	0.0061262	0.0112308	0.0352036	0.0024762	0.0044168	0.0077862	0.0115154	0.0161444	0.00403	0.008208	0.001625	0.011273	0.0037448	0.0044252	0.004536
Sample 30	0.0054064	0.0158954	0.0140242	0.0005024	0.0070396	0.0070492	0.0310108	0.0225694	0.0050364	0.0166062	0.002624	0.0053866	0.0235724	0.0023662	0.0153212	0.0170816	0.01882	0.0107614	0.0089008	0.0022276	0.0249344	0.0035774	0.0210082	0.021673	0.0195194	0.0042132	0.014673	0.0040352	0.0188738	0.002417	0.008241	0.0013954	0.001483	0.0070184	0.0061194	0.0111488	0.0351606	0.0024902	0.004435	0.0077802	0.0115488	0.0159758	0.0040218	0.0082956	0.001673	0.0112448	0.0036956	0.004464	0.0045108
Sample 31	0.0054702	0.0160314	0.0139528	0.0005022	0.007103	0.007023	0.0310888	0.0225548	0.0050372	0.016547	0.0026332	0.00538	0.0236612	0.0023568	0.015329	0.0171492	0.0187978	0.010811	0.008963	0.0022208	0.0248268	0.0035798	0.0209592	0.0215312	0.0196492	0.0041554	0.0145552	0.0040478	0.0188044	0.0024412	0.0082868	0.0013874	0.0015322	0.007039	0.0061778	0.0111656	0.0351152	0.0024908	0.0044322	0.0078338	0.0114686	0.0160066	0.0040442	0.0082244	0.001639	0.0112128	0.003756	0.004484	0.0045118
Sample 32	0.0054842	0.0160076	0.0141076	0.0005014	0.0070456	0.0069784	0.0310322	0.022441	0.0050158	0.0166334	0.0026396	0.0053988	0.0235052	0.0023176	0.015316	0.0170258	0.0187504	0.0107976	0.008936	0.002288	0.0250412	0.0036078	0.0210208	0.0216844	0.0196884	0.0041328	0.0145874	0.0040408	0.0187622	0.0024024	0.0082828	0.0014098	0.0015	0.0070844	0.006219	0.0111878	0.0349828	0.0024704	0.0043962	0.0078314	0.0115444	0.0161248	0.004061	0.0082236	0.0016572	0.0112758	0.0037584	0.0044736	0.0045788
Sample 33	0.005444	0.0161426	0.0139942	0.0005136	0.0070682	0.0069734	0.0310534	0.0225412	0.0050662	0.0166776	0.0026482	0.005485	0.0234274	0.0023642	0.0154232	0.0171296	0.0186372	0.0108318	0.0090032	0.0021944	0.024927	0.0035986	0.0211558	0.0216832	0.019611	0.0041582	0.014626	0.0040524	0.018694	0.0024132	0.0082154	0.001425	0.0014772	0.007023	0.0061522	0.011147	0.0350696	0.0024986	0.004438	0.0078298	0.0115296	0.015948	0.0040074	0.0082716	0.0016566	0.0111948	0.0037304	0.0044322	0.004541
Sample 34	0.00545	0.0158986	0.013973	0.0004994	0.0071126	0.0069878	0.0310262	0.0225468	0.0050968	0.0165512	0.0026458	0.0053972	0.0235158	0.0023434	0.015293	0.0169768	0.018718	0.010753	0.0090248	0.0021786	0.025005	0.0035874	0.0209284	0.0215624	0.0195884	0.004197	0.0146504	0.0040218	0.0187354	0.002395	0.0083252	0.0014136	0.0015068	0.0069708	0.0061378	0.0112024	0.0350512	0.0025128	0.0044122	0.0078074	0.0115702	0.0160726	0.0040726	0.0082498	0.0016522	0.0113158	0.0037826	0.004443	0.0045944
Sample 35	0.0055214	0.0160916	0.0139694	0.000499	0.0070652	0.0069226	0.031012	0.0225512	0.0050568	0.016482	0.0026708	0.0053708	0.0235408	0.0023656	0.0152866	0.0171002	0.0187536	0.010735	0.0089988	0.0021766	0.024906	0.0035774	0.0209408	0.0217052	0.019632	0.0041366	0.0146288	0.004004	0.0187206	0.0023816	0.0081892	0.0014036	0.0015138	0.007048	0.006148	0.0112772	0.0351328	0.0025152	0.0044514	0.0078162	0.0114514	0.0160688	0.0040228	0.0082164	0.001677	0.0111994	0.0037876	0.0044482	0.0045332
Sample 36	0.0055198	0.0159132	0.0139598	0.0004862	0.0070574	0.0069814	0.0311204	0.0226028	0.0050822	0.016621	0.0026146	0.005446	0.0235154	0.0023288	0.0153396	0.0171316	0.0187474	0.010848	0.0089496	0.002235	0.0247752	0.0035672	0.0210006	0.021564	0.019559	0.004163	0.0146262	0.0039904	0.0188804	0.0024322	0.0082448	0.0014324	0.0015246	0.0070444	0.0060822	0.0112234	0.0352156	0.0025112	0.00444	0.0077614	0.0115714	0.016107	0.0040172	0.008302	0.0016564	0.0112212	0.0037536	0.004402	0.0045052
Sample 37	0.0054512	0.0160928	0.0140106	0.0005118	0.0069986	0.0070048	0.0311088	0.0224732	0.0050972	0.0165806	0.0026296	0.0053688	0.0235524	0.0023672	0.015308	0.017162	0.0187332	0.0108662	0.0089644	0.0022026	0.0248854	0.0035896	0.0209584	0.0216552	0.0195944	0.0041486	0.0146438	0.0040062	0.0188006	0.002439	0.0082164	0.0014406	0.0015064	0.0069992	0.006152	0.0112516	0.0350674	0.0024894	0.0044192	0.0078212	0.0115672	0.0161276	0.004027	0.0082952	0.0016684	0.0112298	0.0037332	0.0044514	0.00456
Sample 38	0.0054804	0.0160582	0.0139686	0.0005184	0.007029	0.0069136	0.0311892	0.0225826	0.005072	0.0165212	0.002644	0.0053818	0.0234858	0.0023762	0.0153222	0.0169944	0.0186944	0.0107972	0.008937	0.0021966	0.024828	0.0036036	0.0210456	0.0216382	0.0196476	0.004172	0.014624	0.0039954	0.0187452	0.0023958	0.008252	0.0014212	0.0015134	0.0070108	0.0061722	0.0111582	0.0350468	0.0025284	0.0044012	0.0078196	0.0115908	0.016083	0.0040162	0.0081824	0.001654	0.0112342	0.0037176	0.0043992	0.0045612
Sample 39	0.00544	0.0159464	0.0140484	0.000511	0.0071642	0.006993	0.0310116	0.0224764	0.005051	0.01658	0.0026146	0.0054732	0.0236332	0.002354	0.0152414	0.0170008	0.0186562	0.0107922	0.009002	0.0022244	0.0249646	0.0035296	0.020983	0.0215596	0.0196104	0.0041778	0.0146898	0.0039984	0.0187678	0.0024184	0.008308	0.0014016	0.0014922	0.0070486	0.0061642	0.011285	0.0351754	0.0025078	0.0044112	0.0078146	0.011488	0.0160362	0.0040228	0.0082358	0.001669	0.0113398	0.0037432	0.004488	0.0045976
Sample 40	0.0054896	0.0159244	0.0139496	0.00052	0.0070964	0.0070826	0.0309662	0.0225858	0.0050496	0.0165494	0.0026414	0.00538	0.0236238	0.0023482	0.015406	0.0172074	0.0186628	0.0108242	0.0089832	0.002208	0.0249082	0.0035374	0.0210014	0.0215874	0.019613	0.0041842	0.0145956	0.0040648	0.0188596	0.0024088	0.0082396	0.0014206	0.0014934	0.0070434	0.0061454	0.0111846	0.0350312	0.0025072	0.0044208	0.0077736	0.0115998	0.0160902	0.0040322	0.0082486	0.0016828	0.0113474	0.00371	0.0044998	0.0045586
Sample 41	0.0054338	0.0159948	0.0140018	0.0005044	0.0070554	0.0070542	0.0310892	0.0224802	0.0050304	0.0166908	0.0026218	0.0054232	0.02356	0.0023446	0.0152216	0.017092	0.0187958	0.0107846	0.0089348	0.002228	0.0249896	0.0035828	0.0209866	0.021546	0.0195894	0.0042004	0.0146002	0.0040124	0.0187806	0.0024182	0.0082332	0.001431	0.0015064	0.0070298	0.006137	0.0111918	0.035226	0.002521	0.0043836	0.0077938	0.0114924	0.0160914	0.004027	0.0082146	0.0016558	0.0112394	0.0037728	0.0044956	0.004525
Sample 42	0.0054076	0.0160478	0.0138698	0.0005208	0.007112	0.0069744	0.0310246	0.0224206	0.0050968	0.0166606	0.0026954	0.0054124	0.0236728	0.0023404	0.0152654	0.0171084	0.0186324	0.0108042	0.0089326	0.0021792	0.024955	0.0035406	0.0209926	0.021695	0.0195228	0.0041266	0.0146374	0.0040244	0.0186934	0.0024192	0.0082552	0.0014186	0.0015246	0.0070052	0.0061486	0.011188	0.0350874	0.0024964	0.00436	0.007808	0.011511	0.0161474	0.004003	0.0082222	0.0016456	0.0112874	0.0037484	0.0044384	0.0045046
Sample 43	0.0054818	0.0158748	0.0140842	0.0005144	0.0070304	0.0069646	0.0310278	0.0225608	0.0050792	0.0165758	0.0026182	0.0054374	0.0235816	0.0023724	0.0152956	0.0171972	0.018714	0.0107444	0.0089466	0.002231	0.0249644	0.0035384	0.0208968	0.021734	0.0196392	0.0041682	0.014657	0.003993	0.018667	0.002403	0.0083048	0.0014106	0.0014956	0.0070286	0.0061254	0.0112476	0.03505	0.0024922	0.0044138	0.0077268	0.0114692	0.0161036	0.0040774	0.0082112	0.001613	0.0112652	0.0037048	0.00444	0.0045792
Sample 44	0.00548	0.016063	0.013999	0.000516	0.0070844	0.0070154	0.0311406	0.0225282	0.0050088	0.0166674	0.0026354	0.0054318	0.0235196	0.0023876	0.0152854	0.0171132	0.0187668	0.0109102	0.0090106	0.0022266	0.0249334	0.003578	0.020981	0.0217216	0.0195534	0.0041458	0.0145922	0.0040254	0.018705	0.0024056	0.008284	0.0014126	0.0015076	0.0070636	0.0060894	0.0111548	0.0351564	0.0024926	0.0044388	0.0077926	0.0114814	0.0161192	0.004053	0.0082672	0.0016466	0.0112964	0.0037006	0.0044212	0.0045162
Sample 45	0.0054436	0.0160678	0.0141456	0.0005208	0.007105	0.0070328	0.0310636	0.0225514	0.005078	0.0165786	0.0026442	0.0053966	0.0237408	0.0023396	0.0152708	0.0172218	0.0187918	0.0107968	0.0089738	0.0022178	0.0249172	0.0035632	0.0210296	0.0217254	0.0195002	0.004188	0.0145426	0.003983	0.0188984	0.0024058	0.0081806	0.0014262	0.0014886	0.006925	0.0060922	0.0111294	0.0351728	0.0024938	0.0044058	0.0077896	0.0115048	0.0160676	0.0039866	0.0082406	0.001643	0.0111664	0.0037432	0.0044514	0.0045712
Sample 46	0.0054908	0.0159536	0.0140136	0.0005086	0.0071188	0.0069808	0.0310918	0.0224976	0.005097	0.0166112	0.0026382	0.005422	0.0236186	0.0023372	0.01527	0.0171584	0.0185846	0.0107828	0.0089224	0.0022182	0.0250158	0.0035514	0.0210238	0.021613	0.019573	0.004134	0.0146744	0.0040384	0.0188176	0.002396	0.0082134	0.0013988	0.0015748	0.0070154	0.006116	0.0112062	0.0353468	0.0025066	0.0044414	0.007769	0.0114974	0.0160812	0.0040242	0.0082538	0.0016812	0.0112926	0.0037396	0.0044196	0.0045324
Sample 47	0.005435	0.0159578	0.0139006	0.0005134	0.0071282	0.0069264	0.030984	0.0227148	0.0049898	0.0166888	0.002587	0.0054152	0.0236302	0.002325	0.0152564	0.0170238	0.0186896	0.0107934	0.008924	0.0022128	0.0250024	0.003609	0.0209418	0.0216686	0.0196068	0.0042004	0.0146594	0.0040532	0.0188408	0.0024002	0.0082646	0.0014008	0.0015268	0.0070408	0.006242	0.0111112	0.0350608	0.0025258	0.0043892	0.007808	0.0116096	0.0161918	0.004059	0.0081472	0.0016406	0.0112188	0.0038108	0.0044814	0.0045348
Sample 48	0.0054326	0.0159868	0.0140362	0.0005172	0.0070678	0.0069846	0.031047	0.0226154	0.0050936	0.0167066	0.0026616	0.0054288	0.0235876	0.002277	0.0151954	0.0170964	0.0186536	0.010856	0.0089778	0.002185	0.024953	0.0035866	0.0210218	0.0216082	0.0194746	0.0041462	0.0146796	0.0040224	0.0186734	0.0024374	0.008173	0.001427	0.0014986	0.0070374	0.0061638	0.0111862	0.035283	0.0024994	0.004401	0.007791	0.011547	0.0161516	0.004054	0.0082162	0.0016634	0.0112584	0.0037764	0.004405	0.004561
Sample 49	0.0054362	0.015979	0.0140046	0.000503	0.0070364	0.006963	0.0310918	0.0226388	0.0050632	0.016691	0.0026432	0.005407	0.0234614	0.002344	0.0153296	0.0171412	0.0186556	0.0108008	0.0090042	0.0022218	0.0248876	0.0035762	0.02107	0.0217208	0.019419	0.0041678	0.014616	0.004	0.018889	0.0024222	0.008178	0.0014024	0.001518	0.007033	0.0061374	0.0111534	0.0350522	0.00252	0.0043946	0.0077816	0.011537	0.0159898	0.0040412	0.0082026	0.001676	0.0112088	0.003802	0.0044344	0.0045966
Sample 50	0.0054412	0.0160528	0.0140284	0.000527	0.0071088	0.0069746	0.0310654	0.022573	0.0050886	0.0166776	0.0026464	0.005346	0.0235242	0.002339	0.0153136	0.0172062	0.0186924	0.0108746	0.0089202	0.0021946	0.0249062	0.0035982	0.0209402	0.021659	0.0197582	0.0041402	0.0145764	0.0040148	0.0188326	0.0024112	0.008205	0.0013838	0.0014842	0.0070512	0.0061576	0.0111664	0.0350554	0.0025046	0.0043604	0.0078688	0.0114762	0.0160258	0.0040396	0.0082042	0.0016486	0.0112496	0.0037706	0.0044688	0.0045428
Sample 51	0.0054912	0.0160268	0.0140298	0.0004948	0.007108	0.0069884	0.0310212	0.0226142	0.0050668	0.0166606	0.002607	0.0053824	0.0236912	0.0023256	0.0153508	0.0170156	0.0187046	0.0108274	0.0089664	0.0022046	0.0248952	0.0035764	0.021062	0.0215276	0.019557	0.004201	0.014572	0.004016	0.0187274	0.0024006	0.0081668	0.001391	0.0014982	0.0069604	0.006247	0.0112364	0.0350138	0.0024878	0.004369	0.007838	0.011481	0.0161012	0.004015	0.008281	0.0016684	0.0112568	0.0037426	0.004449	0.0045648
Sample 52	0.0054472	0.01604	0.014072	0.000509	0.0071108	0.0069562	0.0310312	0.0227018	0.0051144	0.0166594	0.0026232	0.0054114	0.0236006	0.0023382	0.0153824	0.0171324	0.0187722	0.0107116	0.0089554	0.0022218	0.0248724	0.003588	0.020966	0.0215268	0.0194964	0.0041958	0.014646	0.0040648	0.0187276	0.0024532	0.0082726	0.0013992	0.0015026	0.007006	0.006173	0.0111588	0.03505	0.0025084	0.0044272	0.0078086	0.0114518	0.0160078	0.0040544	0.0082244	0.0016708	0.011246	0.0038182	0.0044188	0.0045364
Sample 53	0.0054564	0.0160166	0.0139634	0.0005266	0.0070556	0.0070082	0.0309102	0.022657	0.0051146	0.016665	0.0026142	0.0054084	0.0235396	0.0023678	0.0153466	0.0170372	0.0187102	0.0107144	0.008996	0.0022246	0.0250324	0.0035604	0.0210072	0.0216784	0.0197026	0.0041714	0.0145364	0.0040128	0.0187896	0.0024184	0.0083324	0.0014096	0.0015166	0.007002	0.0061114	0.011189	0.0352338	0.0025224	0.0044056	0.0077848	0.0115366	0.0161342	0.0040062	0.0081954	0.0016476	0.0113202	0.0037146	0.0044006	0.0045284
Sample 54	0.0054476	0.0159702	0.0140198	0.0004928	0.0071322	0.0069726	0.0309724	0.0226034	0.0050876	0.016578	0.0026062	0.0053594	0.0235768	0.0023578	0.0153244	0.0170898	0.018759	0.0108476	0.0089838	0.002251	0.0248736	0.0035602	0.0210092	0.0215734	0.0195674	0.0042052	0.0145582	0.003974	0.0186902	0.0023948	0.0082138	0.0014038	0.0015202	0.007005	0.0061516	0.0112026	0.0351228	0.00246	0.0044112	0.0078008	0.0115368	0.016093	0.0040062	0.0082746	0.001674	0.0112546	0.0037342	0.0044802	0.0045602
Sample 55	0.0054404	0.0159472	0.013988	0.0004984	0.0070752	0.0069242	0.031108	0.0227024	0.0050198	0.0166004	0.0026154	0.0054502	0.023609	0.0023138	0.0152932	0.0170748	0.0187638	0.0108448	0.0089138	0.0022502	0.0249656	0.0035766	0.0210542	0.0216306	0.0195654	0.0041782	0.0145948	0.0039664	0.0187584	0.0024124	0.0082338	0.0013934	0.0015196	0.0069434	0.006118	0.011165	0.0351822	0.0024978	0.0044414	0.0078398	0.0114846	0.0160298	0.004031	0.0082504	0.0016542	0.0111746	0.0037264	0.0043948	0.0045004
Sample 56	0.005425	0.0159888	0.0139806	0.0005036	0.0070744	0.0069586	0.0310428	0.0223734	0.0050626	0.0166558	0.002637	0.0054358	0.0236938	0.0023544	0.0153704	0.0171464	0.018775	0.0108588	0.0090052	0.0022148	0.024791	0.0035894	0.0209928	0.021608	0.0196494	0.0041808	0.0145624	0.0040446	0.0188322	0.0023936	0.008236	0.0014264	0.0015108	0.0070132	0.0061634	0.0111464	0.0350562	0.0025026	0.0043692	0.007781	0.0115734	0.0160748	0.0040798	0.0081852	0.0016358	0.0112438	0.003775	0.0044442	0.0045398
Sample 57	0.0054824	0.0160142	0.0139046	0.0004954	0.007039	0.0069918	0.0311476	0.0225136	0.005034	0.016563	0.0026564	0.0054332	0.0236034	0.0023588	0.0152336	0.0171382	0.0186026	0.0107654	0.0089534	0.0022064	0.0250574	0.0034812	0.0210812	0.0216728	0.0194848	0.0041702	0.0146406	0.0040288	0.0187094	0.0024022	0.008262	0.0014226	0.00149	0.0070076	0.0061226	0.0112314	0.0350762	0.0024908	0.0044332	0.0077884	0.011571	0.016118	0.004007	0.008272	0.001641	0.011266	0.0037046	0.004428	0.0045816
Sample 58	0.0055038	0.0160614	0.0139096	0.000523	0.0070088	0.006942	0.0310648	0.022541	0.0050608	0.0166052	0.0026244	0.0054512	0.0236436	0.0023824	0.0151276	0.0171756	0.0188858	0.010757	0.009015	0.0022394	0.024975	0.0035904	0.0209154	0.0214988	0.0196458	0.004166	0.0145576	0.0040392	0.0189264	0.0024224	0.0081864	0.0013868	0.0015226	0.00698	0.0061702	0.0112452	0.0351108	0.0024672	0.0044854	0.0077794	0.0115348	0.016049	0.0039738	0.0082506	0.001626	0.0112568	0.00375	0.0044614	0.0045734
Sample 59	0.0054928	0.0159416	0.0139896	0.0005062	0.0070312	0.0069732	0.0309764	0.022656	0.0050344	0.0167266	0.0026558	0.0053714	0.0236736	0.0023398	0.0153418	0.0171252	0.018672	0.0108418	0.0089168	0.0022268	0.0249868	0.0035714	0.0209676	0.021503	0.019577	0.004182	0.014578	0.0040094	0.018829	0.002397	0.008254	0.0013974	0.0015192	0.0070032	0.0061498	0.0112168	0.0351794	0.0025606	0.0043698	0.0078504	0.0115204	0.0160334	0.0040278	0.0082962	0.0016582	0.011231	0.0037288	0.0044908	0.004529
Sample 60	0.0054922	0.0159548	0.0140188	0.0005042	0.0071464	0.0069636	0.030897	0.0226172	0.0050046	0.0166454	0.0026338	0.0053936	0.0235492	0.00235	0.015274	0.0171054	0.018682	0.01073	0.0089788	0.0022142	0.0247838	0.0035708	0.0210444	0.0216472	0.0196554	0.0041836	0.0146722	0.0040892	0.0187606	0.0023892	0.0082112	0.0014238	0.0015094	0.0070278	0.0061724	0.0112048	0.0351016	0.0024676	0.0044286	0.0078136	0.0115604	0.0160652	0.0040556	0.0082754	0.0016544	0.0112492	0.0037284	0.0044386	0.0045536
Sample 61	0.0054866	0.0158194	0.0139164	0.0005234	0.007102	0.0070104	0.0311036	0.0225348	0.0050844	0.0166808	0.0026836	0.0054226	0.023469	0.0023274	0.0152282	0.0171776	0.0187248	0.0107702	0.008908	0.0021976	0.0250208	0.003551	0.020988	0.0216934	0.0196072	0.004166	0.0145908	0.0040246	0.018805	0.0024396	0.0082194	0.00141	0.0015176	0.0069672	0.006074	0.0111708	0.035143	0.002519	0.0044286	0.0078276	0.011499	0.0160112	0.0040542	0.0083058	0.0016538	0.0113134	0.0037378	0.0044908	0.0046062
Sample 62	0.00546	0.0159478	0.013946	0.0005172	0.007056	0.0069782	0.0310466	0.0226022	0.0050588	0.016632	0.00265	0.0054452	0.0236564	0.002365	0.0154244	0.0171322	0.018694	0.010787	0.008965	0.0022186	0.0249996	0.0036282	0.020936	0.0217026	0.0196516	0.0041696	0.0146894	0.0039954	0.0188078	0.0024216	0.0082014	0.0014308	0.0014802	0.0070168	0.0060932	0.011233	0.035043	0.0024678	0.0043954	0.0077596	0.011511	0.0160948	0.0039834	0.0082306	0.0016644	0.0113248	0.0037646	0.004474	0.004555
Sample 63	0.0054438	0.0160596	0.0140524	0.0005122	0.0071098	0.0070062	0.0310764	0.0225116	0.0050646	0.0166552	0.0026328	0.0054006	0.0235654	0.0023704	0.0153126	0.01711	0.018774	0.0107402	0.0090082	0.0022144	0.0248656	0.003616	0.0209536	0.0216424	0.0196358	0.0041532	0.0147652	0.004048	0.0188356	0.002397	0.0082578	0.0014182	0.0014888	0.0070014	0.0062444	0.0111508	0.0350834	0.0024776	0.004418	0.0077526	0.0115464	0.0160648	0.0040008	0.008204	0.001688	0.0112238	0.0037236	0.0043936	0.0045318
Sample 64	0.0054882	0.016023	0.0138952	0.0005132	0.0070828	0.007005	0.0310884	0.0225174	0.0050634	0.0165574	0.0026898	0.0054342	0.023531	0.0023906	0.0154288	0.0171572	0.0187596	0.0107724	0.0089174	0.0021886	0.0248684	0.003594	0.0209598	0.0215808	0.019537	0.0041866	0.014645	0.0040262	0.0188096	0.0023714	0.0082222	0.0013824	0.0015006	0.0070376	0.0061706	0.0111396	0.0351524	0.0025128	0.0044124	0.0077914	0.0115558	0.0161182	0.004015	0.008305	0.0016566	0.0113006	0.0037222	0.0044086	0.004605
Sample 65	0.0055118	0.0158784	0.0140056	0.000525	0.007095	0.006931	0.0310784	0.022555	0.005146	0.0166602	0.0026414	0.0054242	0.0234862	0.002344	0.0152946	0.0171188	0.0188392	0.0107956	0.008996	0.002201	0.0250542	0.003558	0.0210374	0.021525	0.019607	0.0041686	0.0146004	0.0040302	0.0187912	0.0024036	0.0082576	0.0014194	0.0014822	0.0069644	0.0061314	0.0111736	0.0352648	0.0025296	0.0044038	0.007688	0.0115248	0.0159954	0.0039644	0.0082264	0.001644	0.0112308	0.003717	0.0044812	0.0045326
Sample 66	0.0054162	0.0159992	0.0139094	0.0005296	0.0070344	0.006931	0.0311104	0.0225036	0.0050392	0.0166026	0.002643	0.0054032	0.0235504	0.0023704	0.0152236	0.0170724	0.018811	0.0108298	0.0089472	0.0022074	0.0249288	0.003546	0.0210572	0.0217104	0.0195362	0.004192	0.0146152	0.0040468	0.0187846	0.0024246	0.0082488	0.0014018	0.0015332	0.0070282	0.006201	0.0111904	0.0351574	0.0025038	0.0044032	0.0077626	0.0115308	0.0160136	0.004032	0.0082522	0.0016548	0.0111754	0.0037104	0.004504	0.0045576
Sample 67	0.0054874	0.0159418	0.0139286	0.0005072	0.0070748	0.0069742	0.0309838	0.0225588	0.005055	0.0167112	0.0026286	0.0053582	0.0236394	0.0023966	0.0151916	0.0170276	0.0186306	0.0107606	0.0090558	0.002229	0.0249016	0.0035812	0.0210676	0.0216654	0.019589	0.0041388	0.014665	0.004015	0.0188008	0.0024056	0.0082768	0.0014244	0.0015268	0.006962	0.0061798	0.0112954	0.0350698	0.0025106	0.004437	0.0077714	0.0114734	0.0160058	0.0040302	0.008256	0.0016722	0.0112726	0.0037356	0.004489	0.0045894
Sample 68	0.005437	0.0159252	0.0140368	0.0005114	0.0070406	0.0069896	0.0309452	0.0226252	0.0050464	0.0165956	0.0026216	0.0054404	0.0235402	0.0023318	0.0152258	0.0172084	0.0187154	0.0108274	0.009007	0.002249	0.0249386	0.0035918	0.0209172	0.0215748	0.0195734	0.0041448	0.0145598	0.0040512	0.0187508	0.0023956	0.0083402	0.0013974	0.0015192	0.0069866	0.0062096	0.0110888	0.0351884	0.002481	0.004418	0.0077826	0.0115222	0.0160328	0.0040436	0.0082108	0.0016592	0.0112682	0.0037026	0.0044716	0.0045048
Sample 69	0.0054446	0.01596	0.0140572	0.0005244	0.0071048	0.0069938	0.0310494	0.0226192	0.0050482	0.0166578	0.0026028	0.0054034	0.0236322	0.0023344	0.015233	0.0171226	0.0186366	0.0108116	0.0089146	0.0022228	0.0248198	0.003552	0.0208694	0.0217006	0.0195904	0.0042096	0.0146888	0.0040456	0.0188292	0.0024386	0.008239	0.001407	0.0015164	0.0069794	0.0061608	0.0111098	0.0350754	0.0025044	0.0043912	0.007744	0.0115188	0.0159956	0.0040232	0.0082412	0.001685	0.0112892	0.003757	0.0044826	0.0045684
Sample 70	0.005466	0.0160024	0.0140684	0.0005186	0.0071034	0.0070432	0.0310254	0.0225114	0.005028	0.0165982	0.0026422	0.0054676	0.0235434	0.0023466	0.0153388	0.0171434	0.0186682	0.0108014	0.0089452	0.002223	0.0249192	0.0035582	0.0211082	0.0217036	0.0196476	0.0042038	0.0147234	0.0040214	0.018768	0.0024018	0.0082174	0.0014194	0.0015022	0.0069972	0.006155	0.0111374	0.035147	0.0025004	0.004444	0.00785	0.0116094	0.0161664	0.0039824	0.0082448	0.0016666	0.0112642	0.003702	0.0044154	0.0044894
Sample 71	0.0054464	0.0159848	0.0140066	0.0005142	0.0070588	0.0069676	0.0310482	0.0225278	0.0050432	0.0166448	0.0026594	0.005401	0.023579	0.002386	0.0152394	0.0171726	0.018706	0.0107704	0.0089858	0.002185	0.024838	0.0035678	0.020973	0.0216446	0.019585	0.0041612	0.0145632	0.0040302	0.0188578	0.0023904	0.008232	0.0014224	0.0015194	0.0070094	0.0061494	0.011232	0.0351272	0.0024856	0.0043832	0.007785	0.011479	0.0160734	0.0040768	0.008218	0.0016766	0.0112154	0.0037662	0.0044924	0.0044532
Sample 72	0.0054818	0.0160986	0.0139646	0.0005036	0.0070596	0.0069472	0.030987	0.0225394	0.0050642	0.016634	0.002648	0.005338	0.0236912	0.0024024	0.0152618	0.0171242	0.0187832	0.0107546	0.0089194	0.00221	0.0248176	0.0036024	0.0208918	0.0215334	0.0196702	0.0041534	0.0147054	0.004024	0.0187842	0.0024098	0.00826	0.0013802	0.0015014	0.0069754	0.0062164	0.0112086	0.0351306	0.00247	0.0044408	0.007733	0.0114836	0.0160714	0.0040374	0.0082826	0.001668	0.0111906	0.0037714	0.00447	0.0045688
Sample 73	0.005471	0.0159908	0.0138914	0.000505	0.0071174	0.0069838	0.0310486	0.0225262	0.0050476	0.0166574	0.0026642	0.0053614	0.0236504	0.0023648	0.0152638	0.0171416	0.0186862	0.010921	0.0089418	0.0022248	0.0249868	0.0035512	0.0210594	0.0216294	0.019688	0.0041422	0.014636	0.0040212	0.0188336	0.0024042	0.0082546	0.0013828	0.0015042	0.0069732	0.0061706	0.0112592	0.0351668	0.00247	0.0044304	0.0077422	0.011517	0.01615	0.0040388	0.0082888	0.0016514	0.0111956	0.0037748	0.0044828	0.0045466
Sample 74	0.0054668	0.0159832	0.0140804	0.0005046	0.0070452	0.0069722	0.0311716	0.0225656	0.0050578	0.0166208	0.002606	0.005404	0.0235968	0.0023456	0.0151584	0.0170682	0.0187704	0.0109046	0.0089932	0.0022272	0.0249618	0.0036038	0.0209802	0.0216588	0.0195088	0.004151	0.0147174	0.0040032	0.0188332	0.0024004	0.0082616	0.0014008	0.0014998	0.0070102	0.0061592	0.0112054	0.0351726	0.0025062	0.0044592	0.007722	0.0113574	0.0160234	0.0040118	0.0082262	0.0016746	0.011191	0.0037866	0.0044828	0.0045424
Sample 75	0.005449	0.0160916	0.013991	0.0005012	0.0070366	0.0069798	0.031058	0.0225414	0.0050058	0.0166288	0.0026466	0.0054072	0.0235256	0.0022826	0.0152256	0.0171454	0.0188084	0.0107614	0.0090142	0.0022052	0.024943	0.0035074	0.0211588	0.0216616	0.0196608	0.0041524	0.0147034	0.0039422	0.0187424	0.0024222	0.0082218	0.0014038	0.001521	0.006994	0.0061796	0.0111736	0.035272	0.0024758	0.0044	0.0077778	0.0115814	0.0160524	0.0040668	0.0082752	0.0016322	0.0112388	0.0037526	0.0044462	0.0045724
Sample 76	0.0054796	0.0159934	0.0139572	0.0005002	0.0070668	0.0068996	0.0310342	0.0225948	0.0050344	0.0165936	0.0026436	0.0054164	0.0235244	0.0023372	0.015282	0.0171552	0.0187916	0.01083	0.0090258	0.0022044	0.0249004	0.0035368	0.0210058	0.0216828	0.0196318	0.004187	0.0145804	0.0040146	0.0187442	0.0024382	0.0082682	0.001412	0.0015046	0.0070048	0.0061166	0.0112492	0.0351516	0.0024978	0.0044348	0.0078116	0.0115172	0.016022	0.0040502	0.0083436	0.001654	0.0113068	0.003751	0.0044604	0.0045128
Sample 77	0.005503	0.015961	0.0139824	0.0005134	0.0070532	0.0070492	0.0310802	0.0226182	0.005077	0.0165994	0.0026328	0.0054208	0.0235462	0.002346	0.0152882	0.017206	0.0187856	0.0107612	0.0089952	0.002237	0.0249436	0.0036004	0.0210144	0.0216786	0.0195178	0.0041564	0.0147052	0.00404	0.0187234	0.0024506	0.0082128	0.001415	0.0015046	0.0069978	0.0061694	0.0111854	0.035253	0.0025162	0.0043748	0.0077556	0.011605	0.0161196	0.004007	0.008273	0.0016512	0.0112224	0.0037286	0.0044664	0.0045234
Sample 78	0.0054088	0.0160596	0.0140326	0.000503	0.0070596	0.0069578	0.0310428	0.0225652	0.0051124	0.0166838	0.002656	0.005421	0.0234912	0.0023556	0.015303	0.0170648	0.0187878	0.0108102	0.0089666	0.002212	0.0249196	0.0035498	0.0210338	0.021575	0.0196622	0.0041658	0.0146494	0.0039986	0.0188742	0.0023726	0.0082092	0.001427	0.0015078	0.0070002	0.0061448	0.0111822	0.0350768	0.0025078	0.0044858	0.0077918	0.0116168	0.0161838	0.0040534	0.0082082	0.0016506	0.0111772	0.0037602	0.0044578	0.004523
Sample 79	0.005488	0.0159932	0.0139946	0.0005148	0.0070332	0.00696	0.0308966	0.0226376	0.0050578	0.0166676	0.0026714	0.0054342	0.0236164	0.0023436	0.0152756	0.0172054	0.0185856	0.010735	0.0089412	0.0022232	0.0249882	0.0035172	0.0210894	0.021531	0.0195344	0.004228	0.0146804	0.00401	0.0188546	0.0024302	0.0082886	0.0014008	0.001518	0.0070014	0.0061382	0.0111528	0.0349662	0.0024858	0.0043726	0.0077938	0.011469	0.016111	0.0040302	0.008281	0.0016732	0.011257	0.0037146	0.0045046	0.0044986
Sample 80	0.0054276	0.0159076	0.013985	0.0005122	0.0071298	0.0070044	0.0309566	0.022637	0.0050804	0.0166778	0.0026076	0.0053806	0.0235954	0.0023734	0.0152562	0.0171144	0.018756	0.0108172	0.0089026	0.00218	0.024997	0.0035536	0.0210322	0.0216186	0.0196158	0.0041694	0.0146298	0.0040044	0.0187574	0.0024162	0.0082714	0.001386	0.0015162	0.0069968	0.0062082	0.0112548	0.035176	0.0025216	0.0043972	0.007822	0.0115274	0.016037	0.0040794	0.0082466	0.0016722	0.0112894	0.0037822	0.0044	0.0045018
Sample 81	0.0054846	0.0159402	0.0139992	0.000508	0.006997	0.0069384	0.0310632	0.0225552	0.005075	0.0166286	0.0026186	0.0054376	0.0236892	0.0023648	0.015267	0.0170776	0.0187574	0.0107722	0.0089954	0.0022388	0.0249374	0.0035274	0.0209502	0.0216152	0.0195708	0.0041616	0.0147438	0.0040086	0.0187422	0.0024104	0.008227	0.0013888	0.0015196	0.006981	0.006204	0.0112504	0.0352294	0.0025014	0.0043986	0.007758	0.0114996	0.0161398	0.00402	0.0082452	0.0016462	0.0113086	0.003752	0.0044686	0.0045178
Sample 82	0.0055106	0.0160536	0.0140274	0.0005022	0.0071256	0.0069482	0.0310332	0.0226354	0.0050402	0.0166128	0.0026386	0.00542	0.0234816	0.0023878	0.0152698	0.0171592	0.0187506	0.0107952	0.0089964	0.0021914	0.0248672	0.003536	0.0209392	0.0216754	0.0195796	0.0041782	0.0145552	0.004029	0.0188602	0.002381	0.0083038	0.001421	0.001497	0.0070738	0.0061214	0.0111362	0.0351576	0.0024774	0.0043912	0.0078664	0.0115438	0.0160394	0.0040326	0.0081948	0.0016716	0.0113254	0.0037746	0.004414	0.0045118
Sample 83	0.0054678	0.0159912	0.0140552	0.0005152	0.0070416	0.0070184	0.0310534	0.0226026	0.005039	0.0167326	0.0026156	0.0053548	0.0236018	0.002386	0.0153078	0.017154	0.0186948	0.0107924	0.0089354	0.0022104	0.0247714	0.0035888	0.0210692	0.021684	0.0195576	0.0041754	0.014582	0.0040318	0.0188478	0.002405	0.0082808	0.0014024	0.0015164	0.0070784	0.006172	0.0111146	0.035031	0.002469	0.004382	0.0077542	0.0114898	0.0160996	0.0041046	0.0082456	0.0016642	0.0112356	0.0037578	0.0044504	0.0046102
Sample 84	0.005468	0.015954	0.0139668	0.0005294	0.0070548	0.0069998	0.0309966	0.0225562	0.0049998	0.0166218	0.0026966	0.0053968	0.02366	0.0023174	0.015317	0.0171222	0.0187978	0.0108892	0.0088946	0.0022346	0.0249588	0.0035974	0.0209654	0.0214966	0.019542	0.0041376	0.0146604	0.0040002	0.0188202	0.002417	0.0082476	0.0014086	0.0014754	0.0070106	0.0061638	0.0111486	0.035025	0.0024638	0.0044292	0.007777	0.011509	0.0160722	0.004039	0.0082602	0.0016616	0.0111764	0.0037742	0.0044412	0.0045332
Sample 85	0.0054632	0.0160324	0.0139492	0.0005322	0.0070958	0.0069498	0.0310498	0.0226012	0.0050812	0.0166902	0.0026222	0.005373	0.0236042	0.0023776	0.0153068	0.0170468	0.0187472	0.010755	0.0089918	0.0022284	0.0248986	0.0036088	0.0210326	0.0217452	0.0195808	0.004132	0.01477	0.0040608	0.0187468	0.0024158	0.0082432	0.001407	0.0015098	0.0070022	0.0061878	0.0111096	0.035101	0.0025048	0.0044248	0.0078358	0.011516	0.0159578	0.0040386	0.0082522	0.0016486	0.0112296	0.0036974	0.0044306	0.004543
Sample 86	0.0054904	0.0158724	0.0139624	0.0005198	0.007122	0.007019	0.030972	0.022618	0.0050114	0.0165146	0.0026662	0.0054458	0.023525	0.0023742	0.0152086	0.0172082	0.0188772	0.0107974	0.0090496	0.002179	0.0249246	0.0035852	0.0209386	0.0216996	0.0197722	0.0041734	0.0147118	0.0040474	0.0188184	0.0024102	0.0081992	0.001405	0.0015118	0.006973	0.0061776	0.0111062	0.0350998	0.00249	0.0043774	0.0078094	0.0114744	0.0160748	0.0040176	0.0082998	0.001647	0.0112826	0.0037422	0.0044648	0.0045482
Sample 87	0.0055	0.0159724	0.013997	0.0005062	0.0070616	0.006993	0.0309894	0.0226724	0.0050122	0.0167134	0.0026674	0.0054054	0.0235586	0.0023532	0.0152104	0.0172052	0.0186058	0.0108166	0.0089136	0.0021818	0.0250488	0.0035588	0.0209976	0.0216552	0.0195878	0.0041406	0.0145984	0.004028	0.0187784	0.0024016	0.0082756	0.0014024	0.001483	0.00708	0.0061506	0.0111954	0.0349514	0.002464	0.0044024	0.0077976	0.0115556	0.0159558	0.0040854	0.0082742	0.0016372	0.0112188	0.0037422	0.0044586	0.0045638
Sample 88	0.0054784	0.0160048	0.0138954	0.0004936	0.0070832	0.0069866	0.0310048	0.0225406	0.0050698	0.0167468	0.0026536	0.0053958	0.0236658	0.0023568	0.015345	0.0170296	0.0188676	0.0108634	0.008964	0.0022144	0.0248448	0.0035666	0.0209346	0.0217526	0.0195888	0.004143	0.0147778	0.004036	0.0188234	0.0024092	0.0081932	0.001421	0.0015394	0.0070428	0.006145	0.0111552	0.0349684	0.002469	0.004373	0.0078352	0.0115346	0.0161264	0.0040642	0.0082158	0.0016608	0.0112804	0.003741	0.0044128	0.0045524
Sample 89	0.0055	0.015966	0.0140754	0.000503	0.007088	0.0069508	0.03109	0.0225512	0.0050396	0.0166686	0.002652	0.0054766	0.0235894	0.0023288	0.0152964	0.017145	0.0188112	0.0107472	0.0089778	0.002206	0.0248128	0.0035922	0.021041	0.0215758	0.019522	0.0041488	0.0145372	0.0040198	0.018761	0.0024282	0.0082366	0.0014194	0.0014852	0.007007	0.0061624	0.011116	0.0352462	0.0025528	0.0044098	0.0077642	0.0115232	0.0159786	0.00405	0.0082084	0.0016318	0.011313	0.003756	0.0044238	0.0046118
Sample 90	0.0054916	0.0159222	0.0140432	0.0005304	0.0070602	0.0069662	0.0310606	0.022608	0.0050666	0.0165758	0.0026146	0.005431	0.0235728	0.0023656	0.0153278	0.0172126	0.018762	0.0108986	0.0089564	0.0022206	0.0249898	0.0034832	0.0211274	0.0216324	0.0196414	0.004148	0.0146636	0.004037	0.018647	0.0024728	0.0081446	0.0014088	0.001493	0.0069978	0.0061702	0.0112152	0.0350286	0.0024786	0.0043866	0.0078158	0.0115002	0.0160078	0.0039972	0.0082754	0.0016496	0.011174	0.0037934	0.0044668	0.004556
Sample 91	0.0055198	0.015826	0.0139754	0.000508	0.0070786	0.0069406	0.0310484	0.0224842	0.0051076	0.0166492	0.0026192	0.0054624	0.0236338	0.0023524	0.0153648	0.017032	0.0186686	0.010817	0.008945	0.0022342	0.0248724	0.0035606	0.0209092	0.021619	0.0194582	0.004126	0.014644	0.0040214	0.0187132	0.0024222	0.0082294	0.0014068	0.0014982	0.0069824	0.0061686	0.0112728	0.0351638	0.0024868	0.0044028	0.0078078	0.0115274	0.0160988	0.004047	0.008277	0.0016346	0.0112358	0.0037698	0.0044732	0.0045424
Sample 92	0.0054246	0.0160616	0.0139558	0.0005036	0.0070722	0.0069652	0.031066	0.0225192	0.0050786	0.0165384	0.0026314	0.0053514	0.023648	0.0023512	0.0153114	0.0172488	0.0187446	0.0108114	0.0090114	0.0022112	0.024956	0.0035996	0.02107	0.021641	0.0194926	0.0041716	0.014639	0.0040064	0.0189206	0.0023982	0.0082322	0.0013878	0.0015012	0.006949	0.0061288	0.0112392	0.0351106	0.0025128	0.0044132	0.0078046	0.0114884	0.0160064	0.0040066	0.0082516	0.001677	0.0112858	0.0037284	0.0044084	0.004528
Sample 93	0.005449	0.0159744	0.0138448	0.0005096	0.0070204	0.0069768	0.031147	0.0227158	0.005015	0.0165816	0.0026512	0.0053854	0.0236218	0.0023546	0.0152788	0.017121	0.0187068	0.0108046	0.008954	0.0022168	0.0249224	0.0035332	0.0209412	0.0216518	0.019639	0.0041724	0.0145442	0.004056	0.0186868	0.0024172	0.008235	0.00141	0.0015234	0.0070444	0.0061412	0.0112292	0.0350336	0.002491	0.0044524	0.0078476	0.0115076	0.0160886	0.0040532	0.008252	0.0017044	0.011256	0.003742	0.0044724	0.0045574
Sample 94	0.0054558	0.0159776	0.013998	0.0005026	0.007072	0.007008	0.0310438	0.0226856	0.0050738	0.0166442	0.002651	0.0053662	0.023456	0.0023396	0.0152898	0.0170666	0.0186852	0.010845	0.00894	0.0021988	0.0249782	0.0035892	0.0209874	0.021547	0.01969	0.004174	0.014745	0.0039924	0.0189474	0.0024158	0.0083188	0.0014118	0.0015034	0.0069886	0.0060736	0.0111104	0.0352428	0.0025026	0.0044468	0.007846	0.0115172	0.0160654	0.0040828	0.0082344	0.0016774	0.0112424	0.0037706	0.0044254	0.0044938
Sample 95	0.0054456	0.0159324	0.014	0.0005134	0.0071022	0.0070202	0.0310422	0.0225964	0.0050938	0.0165218	0.0026294	0.0053912	0.023599	0.0023688	0.015301	0.0170448	0.0188152	0.0107856	0.0089904	0.0022302	0.0248634	0.0036042	0.0209418	0.0216596	0.019552	0.0041504	0.0146826	0.0040456	0.018786	0.0024396	0.0082506	0.0014176	0.0015342	0.0070574	0.0061644	0.0111664	0.0350994	0.0024988	0.0044216	0.00778	0.0115296	0.0160966	0.0040092	0.0082572	0.0016618	0.0112446	0.0037636	0.0045012	0.0045622
Sample 96	0.0054486	0.0160048	0.0139596	0.0005108	0.0070706	0.0069528	0.0311064	0.022447	0.0050622	0.016535	0.002619	0.0054418	0.0235964	0.002363	0.0152484	0.017091	0.0187188	0.0108216	0.0089786	0.0021722	0.0249176	0.0036164	0.0209096	0.021612	0.0197144	0.004231	0.0145932	0.0040284	0.0188172	0.0024	0.008205	0.0014024	0.001515	0.0070392	0.0061634	0.011222	0.0351234	0.0025022	0.0044014	0.0077222	0.0115808	0.0160536	0.0040764	0.0082748	0.0016782	0.0111106	0.0037108	0.0044988	0.004568
Sample 97	0.0054604	0.0159538	0.0140646	0.0005046	0.0070518	0.0069996	0.0310192	0.0225636	0.0050316	0.0165768	0.0026576	0.0053678	0.023472	0.0023142	0.015273	0.0170918	0.0187106	0.0107872	0.0089528	0.002185	0.0248708	0.0035992	0.0210802	0.0215356	0.0195436	0.0041944	0.0146144	0.0039964	0.0187366	0.002422	0.0082342	0.001399	0.001507	0.006996	0.0061678	0.0111634	0.0350708	0.0025322	0.004399	0.0077772	0.0115652	0.0160944	0.0040236	0.0082258	0.0016588	0.0111844	0.0038056	0.0044326	0.0045666
Sample 98	0.005489	0.0159502	0.0139556	0.0005126	0.0071188	0.006996	0.0310516	0.022522	0.0050688	0.016541	0.0026236	0.0054352	0.0236012	0.0023304	0.0152748	0.0172218	0.0188378	0.0108086	0.0090182	0.0022392	0.0249662	0.0035392	0.0209422	0.0215928	0.019529	0.0041864	0.0146022	0.0039904	0.0187884	0.0024516	0.0082838	0.001402	0.0015248	0.0070788	0.0062206	0.0111998	0.0351868	0.002483	0.0044238	0.0077926	0.011503	0.0160704	0.0039984	0.0082396	0.0016612	0.011287	0.003806	0.0044538	0.004494
Sample 99	0.0054908	0.0159496	0.0138426	0.000509	0.0070128	0.0069674	0.0310624	0.0226888	0.0050472	0.0166246	0.0026172	0.0053828	0.023666	0.0023922	0.0153698	0.01712	0.0187868	0.0107956	0.0090368	0.002203	0.0250006	0.0035776	0.020955	0.0217786	0.0196172	0.004165	0.0146266	0.004004	0.0189292	0.0024018	0.008203	0.0014104	0.001512	0.0070378	0.0061138	0.011102	0.0351366	0.0024978	0.004409	0.0077646	0.0115546	0.0160926	0.0040562	0.0082826	0.0016352	0.0111692	0.003745	0.0044656	0.0045408
Sample 100	0.005387	0.016033	0.013986	0.0005184	0.0070708	0.0070398	0.0310574	0.0225882	0.0050744	0.0166254	0.0026802	0.0053812	0.0235654	0.0023434	0.0152192	0.0171498	0.0188136	0.0109154	0.0089724	0.0022266	0.0248774	0.003549	0.0210462	0.0215788	0.0196102	0.0042262	0.0146486	0.003984	0.0188444	0.0023902	0.0082618	0.001411	0.0015382	0.0070534	0.0061306	0.0112202	0.0351682	0.0024902	0.0044448	0.0077816	0.0115194	0.016079	0.0040282	0.0082054	0.0016608	0.0111884	0.0037654	0.0044084	0.0045446
[truncated: 51 more columns]

## Sheet: Species - 80 Species, nu=0.00
	Species 1	Species 2	Species 3	Species 4	Species 5	Species 6	Species 7	Species 8	Species 9	Species 10	Species 11	Species 12	Species 13	Species 14	Species 15	Species 16	Species 17	Species 18	Species 19	Species 20	Species 21	Species 22	Species 23	Species 24	Species 25	Species 26	Species 27	Species 28	Species 29	Species 30	Species 31	Species 32	Species 33	Species 34	Species 35	Species 36	Species 37	Species 38	Species 39	Species 40	Species 41	Species 42	Species 43	Species 44	Species 45	Species 46	Species 47	Species 48	Species 49
Sample 1	5.56462e-05	0.00115683	0.000168148	0.0463483	1.45786e-05	0.000245469	0.000829546	0.0128725	6.33978e-05	0.0306058	0.0524055	3.80123e-05	0.0009472	7.59822e-05	0.00115854	0.0913286	3.70198e-05	0.00117423	0.000173241	0.00422491	0.0296717	0.000317185	0.000319921	0.00267283	8.83698e-05	0.00905215	0.000323611	0.000425865	0.00277258	0.00010303	0.000218285	0.000561755	0.111325	6.50331e-05	3.16228e-05	3.75625e-05	0.0467547	0.0398304	0.0133367	0.000632675	0.00148897	0.0152153	0.000461769	0.000694366	0.0808486	0.000163679	0.0127688	0.0504702	0.000172273
Sample 2	5.56462e-05	0.00115683	0.000168148	0.0463483	1.45786e-05	0.000245469	0.000829546	0.0128725	6.33978e-05	0.0306058	0.0524055	3.80123e-05	0.0009472	7.59822e-05	0.00115854	0.0913286	3.70198e-05	0.00117423	0.000173241	0.00422491	0.0296717	0.000317185	0.000319921	0.00267283	8.83698e-05	0.00905215	0.000323611	0.000425865	0.00277258	0.00010303	0.000218285	0.000561755	0.111325	6.50331e-05	3.16228e-05	3.75625e-05	0.0467547	0.0398304	0.0133367	0.000632675	0.00148897	0.0152153	0.000461769	0.000694366	0.0808486	0.000163679	0.0127688	0.0504702	0.000172273
Sample 3	5.56462e-05	0.00115683	0.000168148	0.0463483	1.45786e-05	0.000245469	0.000829546	0.0128725	6.33978e-05	0.0306058	0.0524055	3.80123e-05	0.0009472	7.59822e-05	0.00115854	0.0913286	3.70198e-05	0.00117423	0.000173241	0.00422491	0.0296717	0.000317185	0.000319921	0.00267283	8.83698e-05	0.00905215	0.000323611	0.000425865	0.00277258	0.00010303	0.000218285	0.000561755	0.111325	6.50331e-05	3.16228e-05	3.75625e-05	0.0467547	0.0398304	0.0133367	0.000632675	0.00148897	0.0152153	0.000461769	0.000694366	0.0808486	0.000163679	0.0127688	0.0504702	0.000172273
Sample 4	5.56462e-05	0.00115683	0.000168148	0.0463483	1.45786e-05	0.000245469	0.000829546	0.0128725	6.33978e-05	0.0306058	0.0524055	3.80123e-05	0.0009472	7.59822e-05	0.00115854	0.0913286	3.70198e-05	0.00117423	0.000173241	0.00422491	0.0296717	0.000317185	0.000319921	0.00267283	8.83698e-05	0.00905215	0.000323611	0.000425865	0.00277258	0.00010303	0.000218285	0.000561755	0.111325	6.50331e-05	3.16228e-05	3.75625e-05	0.0467547	0.0398304	0.0133367	0.000632675	0.00148897	0.0152153	0.000461769	0.000694366	0.0808486	0.000163679	0.0127688	0.0504702	0.000172273
Sample 5	5.56462e-05	0.00115683	0.000168148	0.0463483	1.45786e-05	0.000245469	0.000829546	0.0128725	6.33978e-05	0.0306058	0.0524055	3.80123e-05	0.0009472	7.59822e-05	0.00115854	0.0913286	3.70198e-05	0.00117423	0.000173241	0.00422491	0.0296717	0.000317185	0.000319921	0.00267283	8.83698e-05	0.00905215	0.000323611	0.000425865	0.00277258	0.00010303	0.000218285	0.000561755	0.111325	6.50331e-05	3.16228e-05	3.75625e-05	0.0467547	0.0398304	0.0133367	0.000632675	0.00148897	0.0152153	0.000461769	0.000694366	0.0808486	0.000163679	0.0127688	0.0504702	0.000172273
Sample 6	5.56462e-05	0.00115683	0.000168148	0.0463483	1.45786e-05	0.000245469	0.000829546	0.0128725	6.33978e-05	0.0306058	0.0524055	3.80123e-05	0.0009472	7.59822e-05	0.00115854	0.0913286	3.70198e-05	0.00117423	0.000173241	0.00422491	0.0296717	0.000317185	0.000319921	0.00267283	8.83698e-05	0.00905215	0.000323611	0.000425865	0.00277258	0.00010303	0.000218285	0.000561755	0.111325	6.50331e-05	3.16228e-05	3.75625e-05	0.0467547	0.0398304	0.0133367	0.000632675	0.00148897	0.0152153	0.000461769	0.000694366	0.0808486	0.000163679	0.0127688	0.0504702	0.000172273
Sample 7	5.56462e-05	0.00115683	0.000168148	0.0463483	1.45786e-05	0.000245469	0.000829546	0.0128725	6.33978e-05	0.0306058	0.0524055	3.80123e-05	0.0009472	7.59822e-05	0.00115854	0.0913286	3.70198e-05	0.00117423	0.000173241	0.00422491	0.0296717	0.000317185	0.000319921	0.00267283	8.83698e-05	0.00905215	0.000323611	0.000425865	0.00277258	0.00010303	0.000218285	0.000561755	0.111325	6.50331e-05	3.16228e-05	3.75625e-05	0.0467547	0.0398304	0.0133367	0.000632675	0.00148897	0.0152153	0.000461769	0.000694366	0.0808486	0.000163679	0.0127688	0.0504702	0.000172273
Sample 8	5.56462e-05	0.00115683	0.000168148	0.0463483	1.45786e-05	0.000245469	0.000829546	0.0128725	6.33978e-05	0.0306058	0.0524055	3.80123e-05	0.0009472	7.59822e-05	0.00115854	0.0913286	3.70198e-05	0.00117423	0.000173241	0.00422491	0.0296717	0.000317185	0.000319921	0.00267283	8.83698e-05	0.00905215	0.000323611	0.000425865	0.00277258	0.00010303	0.000218285	0.000561755	0.111325	6.50331e-05	3.16228e-05	3.75625e-05	0.0467547	0.0398304	0.0133367	0.000632675	0.00148897	0.0152153	0.000461769	0.000694366	0.0808486	0.000163679	0.0127688	0.0504702	0.000172273
Sample 9	5.56462e-05	0.00115683	0.000168148	0.0463483	1.45786e-05	0.000245469	0.000829546	0.0128725	6.33978e-05	0.0306058	0.0524055	3.80123e-05	0.0009472	7.59822e-05	0.00115854	0.0913286	3.70198e-05	0.00117423	0.000173241	0.00422491	0.0296717	0.000317185	0.000319921	0.00267283	8.83698e-05	0.00905215	0.000323611	0.000425865	0.00277258	0.00010303	0.000218285	0.000561755	0.111325	6.50331e-05	3.16228e-05	3.75625e-05	0.0467547	0.0398304	0.0133367	0.000632675	0.00148897	0.0152153	0.000461769	0.000694366	0.0808486	0.000163679	0.0127688	0.0504702	0.000172273
Sample 10	5.56462e-05	0.00115683	0.000168148	0.0463483	1.45786e-05	0.000245469	0.000829546	0.0128725	6.33978e-05	0.0306058	0.0524055	3.80123e-05	0.0009472	7.59822e-05	0.00115854	0.0913286	3.70198e-05	0.00117423	0.000173241	0.00422491	0.0296717	0.000317185	0.000319921	0.00267283	8.83698e-05	0.00905215	0.000323611	0.000425865	0.00277258	0.00010303	0.000218285	0.000561755	0.111325	6.50331e-05	3.16228e-05	3.75625e-05	0.0467547	0.0398304	0.0133367	0.000632675	0.00148897	0.0152153	0.000461769	0.000694366	0.0808486	0.000163679	0.0127688	0.0504702	0.000172273
Sample 11	5.56462e-05	0.00115683	0.000168148	0.0463483	1.45786e-05	0.000245469	0.000829546	0.0128725	6.33978e-05	0.0306058	0.0524055	3.80123e-05	0.0009472	7.59822e-05	0.00115854	0.0913286	3.70198e-05	0.00117423	0.000173241	0.00422491	0.0296717	0.000317185	0.000319921	0.00267283	8.83698e-05	0.00905215	0.000323611	0.000425865	0.00277258	0.00010303	0.000218285	0.000561755	0.111325	6.50331e-05	3.16228e-05	3.75625e-05	0.0467547	0.0398304	0.0133367	0.000632675	0.00148897	0.0152153	0.000461769	0.000694366	0.0808486	0.000163679	0.0127688	0.0504702	0.000172273
Sample 12	5.56462e-05	0.00115683	0.000168148	0.0463483	1.45786e-05	0.000245469	0.000829546	0.0128725	6.33978e-05	0.0306058	0.0524055	3.80123e-05	0.0009472	7.59822e-05	0.00115854	0.0913286	3.70198e-05	0.00117423	0.000173241	0.00422491	0.0296717	0.000317185	0.000319921	0.00267283	8.83698e-05	0.00905215	0.000323611	0.000425865	0.00277258	0.00010303	0.000218285	0.000561755	0.111325	6.50331e-05	3.16228e-05	3.75625e-05	0.0467547	0.0398304	0.0133367	0.000632675	0.00148897	0.0152153	0.000461769	0.000694366	0.0808486	0.000163679	0.0127688	0.0504702	0.000172273
Sample 13	5.56462e-05	0.00115683	0.000168148	0.0463483	1.45786e-05	0.000245469	0.000829546	0.0128725	6.33978e-05	0.0306058	0.0524055	3.80123e-05	0.0009472	7.59822e-05	0.00115854	0.0913286	3.70198e-05	0.00117423	0.000173241	0.00422491	0.0296717	0.000317185	0.000319921	0.00267283	8.83698e-05	0.00905215	0.000323611	0.000425865	0.00277258	0.00010303	0.000218285	0.000561755	0.111325	6.50331e-05	3.16228e-05	3.75625e-05	0.0467547	0.0398304	0.0133367	0.000632675	0.00148897	0.0152153	0.000461769	0.000694366	0.0808486	0.000163679	0.0127688	0.0504702	0.000172273
Sample 14	5.56462e-05	0.00115683	0.000168148	0.0463483	1.45786e-05	0.000245469	0.000829546	0.0128725	6.33978e-05	0.0306058	0.0524055	3.80123e-05	0.0009472	7.59822e-05	0.00115854	0.0913286	3.70198e-05	0.00117423	0.000173241	0.00422491	0.0296717	0.000317185	0.000319921	0.00267283	8.83698e-05	0.00905215	0.000323611	0.000425865	0.00277258	0.00010303	0.000218285	0.000561755	0.111325	6.50331e-05	3.16228e-05	3.75625e-05	0.0467547	0.0398304	0.0133367	0.000632675	0.00148897	0.0152153	0.000461769	0.000694366	0.0808486	0.000163679	0.0127688	0.0504702	0.000172273
Sample 15	5.56462e-05	0.00115683	0.000168148	0.0463483	1.45786e-05	0.000245469	0.000829546	0.0128725	6.33978e-05	0.0306058	0.0524055	3.80123e-05	0.0009472	7.59822e-05	0.00115854	0.0913286	3.70198e-05	0.00117423	0.000173241	0.00422491	0.0296717	0.000317185	0.000319921	0.00267283	8.83698e-05	0.00905215	0.000323611	0.000425865	0.00277258	0.00010303	0.000218285	0.000561755	0.111325	6.50331e-05	3.16228e-05	3.75625e-05	0.0467547	0.0398304	0.0133367	0.000632675	0.00148897	0.0152153	0.000461769	0.000694366	0.0808486	0.000163679	0.0127688	0.0504702	0.000172273
Sample 16	5.56462e-05	0.00115683	0.000168148	0.0463483	1.45786e-05	0.000245469	0.000829546	0.0128725	6.33978e-05	0.0306058	0.0524055	3.80123e-05	0.0009472	7.59822e-05	0.00115854	0.0913286	3.70198e-05	0.00117423	0.000173241	0.00422491	0.0296717	0.000317185	0.000319921	0.00267283	8.83698e-05	0.00905215	0.000323611	0.000425865	0.00277258	0.00010303	0.000218285	0.000561755	0.111325	6.50331e-05	3.16228e-05	3.75625e-05	0.0467547	0.0398304	0.0133367	0.000632675	0.00148897	0.0152153	0.000461769	0.000694366	0.0808486	0.000163679	0.0127688	0.0504702	0.000172273
Sample 17	5.56462e-05	0.00115683	0.000168148	0.0463483	1.45786e-05	0.000245469	0.000829546	0.0128725	6.33978e-05	0.0306058	0.0524055	3.80123e-05	0.0009472	7.59822e-05	0.00115854	0.0913286	3.70198e-05	0.00117423	0.000173241	0.00422491	0.0296717	0.000317185	0.000319921	0.00267283	8.83698e-05	0.00905215	0.000323611	0.000425865	0.00277258	0.00010303	0.000218285	0.000561755	0.111325	6.50331e-05	3.16228e-05	3.75625e-05	0.0467547	0.0398304	0.0133367	0.000632675	0.00148897	0.0152153	0.000461769	0.000694366	0.0808486	0.000163679	0.0127688	0.0504702	0.000172273
Sample 18	5.56462e-05	0.00115683	0.000168148	0.0463483	1.45786e-05	0.000245469	0.000829546	0.0128725	6.33978e-05	0.0306058	0.0524055	3.80123e-05	0.0009472	7.59822e-05	0.00115854	0.0913286	3.70198e-05	0.00117423	0.000173241	0.00422491	0.0296717	0.000317185	0.000319921	0.00267283	8.83698e-05	0.00905215	0.000323611	0.000425865	0.00277258	0.00010303	0.000218285	0.000561755	0.111325	6.50331e-05	3.16228e-05	3.75625e-05	0.0467547	0.0398304	0.0133367	0.000632675	0.00148897	0.0152153	0.000461769	0.000694366	0.0808486	0.000163679	0.0127688	0.0504702	0.000172273
Sample 19	5.56462e-05	0.00115683	0.000168148	0.0463483	1.45786e-05	0.000245469	0.000829546	0.0128725	6.33978e-05	0.0306058	0.0524055	3.80123e-05	0.0009472	7.59822e-05	0.00115854	0.0913286	3.70198e-05	0.00117423	0.000173241	0.00422491	0.0296717	0.000317185	0.000319921	0.00267283	8.83698e-05	0.00905215	0.000323611	0.000425865	0.00277258	0.00010303	0.000218285	0.000561755	0.111325	6.50331e-05	3.16228e-05	3.75625e-05	0.0467547	0.0398304	0.0133367	0.000632675	0.00148897	0.0152153	0.000461769	0.000694366	0.0808486	0.000163679	0.0127688	0.0504702	0.000172273
Sample 20	5.56462e-05	0.00115683	0.000168148	0.0463483	1.45786e-05	0.000245469	0.000829546	0.0128725	6.33978e-05	0.0306058	0.0524055	3.80123e-05	0.0009472	7.59822e-05	0.00115854	0.0913286	3.70198e-05	0.00117423	0.000173241	0.00422491	0.0296717	0.000317185	0.000319921	0.00267283	8.83698e-05	0.00905215	0.000323611	0.000425865	0.00277258	0.00010303	0.000218285	0.000561755	0.111325	6.50331e-05	3.16228e-05	3.75625e-05	0.0467547	0.0398304	0.0133367	0.000632675	0.00148897	0.0152153	0.000461769	0.000694366	0.0808486	0.000163679	0.0127688	0.0504702	0.000172273
Sample 21	5.56462e-05	0.00115683	0.000168148	0.0463483	1.45786e-05	0.000245469	0.000829546	0.0128725	6.33978e-05	0.0306058	0.0524055	3.80123e-05	0.0009472	7.59822e-05	0.00115854	0.0913286	3.70198e-05	0.00117423	0.000173241	0.00422491	0.0296717	0.000317185	0.000319921	0.00267283	8.83698e-05	0.00905215	0.000323611	0.000425865	0.00277258	0.00010303	0.000218285	0.000561755	0.111325	6.50331e-05	3.16228e-05	3.75625e-05	0.0467547	0.0398304	0.0133367	0.000632675	0.00148897	0.0152153	0.000461769	0.000694366	0.0808486	0.000163679	0.0127688	0.0504702	0.000172273
Sample 22	5.56462e-05	0.00115683	0.000168148	0.0463483	1.45786e-05	0.000245469	0.000829546	0.0128725	6.33978e-05	0.0306058	0.0524055	3.80123e-05	0.0009472	7.59822e-05	0.00115854	0.0913286	3.70198e-05	0.00117423	0.000173241	0.00422491	0.0296717	0.000317185	0.000319921	0.00267283	8.83698e-05	0.00905215	0.000323611	0.000425865	0.00277258	0.00010303	0.000218285	0.000561755	0.111325	6.50331e-05	3.16228e-05	3.75625e-05	0.0467547	0.0398304	0.0133367	0.000632675	0.00148897	0.0152153	0.000461769	0.000694366	0.0808486	0.000163679	0.0127688	0.0504702	0.000172273
Sample 23	5.56462e-05	0.00115683	0.000168148	0.0463483	1.45786e-05	0.000245469	0.000829546	0.0128725	6.33978e-05	0.0306058	0.0524055	3.80123e-05	0.0009472	7.59822e-05	0.00115854	0.0913286	3.70198e-05	0.00117423	0.000173241	0.00422491	0.0296717	0.000317185	0.000319921	0.00267283	8.83698e-05	0.00905215	0.000323611	0.000425865	0.00277258	0.00010303	0.000218285	0.000561755	0.111325	6.50331e-05	3.16228e-05	3.75625e-05	0.0467547	0.0398304	0.0133367	0.000632675	0.00148897	0.0152153	0.000461769	0.000694366	0.0808486	0.000163679	0.0127688	0.0504702	0.000172273
Sample 24	5.56462e-05	0.00115683	0.000168148	0.0463483	1.45786e-05	0.000245469	0.000829546	0.0128725	6.33978e-05	0.0306058	0.0524055	3.80123e-05	0.0009472	7.59822e-05	0.00115854	0.0913286	3.70198e-05	0.00117423	0.000173241	0.00422491	0.0296717	0.000317185	0.000319921	0.00267283	8.83698e-05	0.00905215	0.000323611	0.000425865	0.00277258	0.00010303	0.000218285	0.000561755	0.111325	6.50331e-05	3.16228e-05	3.75625e-05	0.0467547	0.0398304	0.0133367	0.000632675	0.00148897	0.0152153	0.000461769	0.000694366	0.0808486	0.000163679	0.0127688	0.0504702	0.000172273
Sample 25	5.56462e-05	0.00115683	0.000168148	0.0463483	1.45786e-05	0.000245469	0.000829546	0.0128725	6.33978e-05	0.0306058	0.0524055	3.80123e-05	0.0009472	7.59822e-05	0.00115854	0.0913286	3.70198e-05	0.00117423	0.000173241	0.00422491	0.0296717	0.000317185	0.000319921	0.00267283	8.83698e-05	0.00905215	0.000323611	0.000425865	0.00277258	0.00010303	0.000218285	0.000561755	0.111325	6.50331e-05	3.16228e-05	3.75625e-05	0.0467547	0.0398304	0.0133367	0.000632675	0.00148897	0.0152153	0.000461769	0.000694366	0.0808486	0.000163679	0.0127688	0.0504702	0.000172273
Sample 26	5.56462e-05	0.00115683	0.000168148	0.0463483	1.45786e-05	0.000245469	0.000829546	0.0128725	6.33978e-05	0.0306058	0.0524055	3.80123e-05	0.0009472	7.59822e-05	0.00115854	0.0913286	3.70198e-05	0.00117423	0.000173241	0.00422491	0.0296717	0.000317185	0.000319921	0.00267283	8.83698e-05	0.00905215	0.000323611	0.000425865	0.00277258	0.00010303	0.000218285	0.000561755	0.111325	6.50331e-05	3.16228e-05	3.75625e-05	0.0467547	0.0398304	0.0133367	0.000632675	0.00148897	0.0152153	0.000461769	0.000694366	0.0808486	0.000163679	0.0127688	0.0504702	0.000172273
Sample 27	5.56462e-05	0.00115683	0.000168148	0.0463483	1.45786e-05	0.000245469	0.000829546	0.0128725	6.33978e-05	0.0306058	0.0524055	3.80123e-05	0.0009472	7.59822e-05	0.00115854	0.0913286	3.70198e-05	0.00117423	0.000173241	0.00422491	0.0296717	0.000317185	0.000319921	0.00267283	8.83698e-05	0.00905215	0.000323611	0.000425865	0.00277258	0.00010303	0.000218285	0.000561755	0.111325	6.50331e-05	3.16228e-05	3.75625e-05	0.0467547	0.0398304	0.0133367	0.000632675	0.00148897	0.0152153	0.000461769	0.000694366	0.0808486	0.000163679	0.0127688	0.0504702	0.000172273
Sample 28	5.56462e-05	0.00115683	0.000168148	0.0463483	1.45786e-05	0.000245469	0.000829546	0.0128725	6.33978e-05	0.0306058	0.0524055	3.80123e-05	0.0009472	7.59822e-05	0.00115854	0.0913286	3.70198e-05	0.00117423	0.000173241	0.00422491	0.0296717	0.000317185	0.000319921	0.00267283	8.83698e-05	0.00905215	0.000323611	0.000425865	0.00277258	0.00010303	0.000218285	0.000561755	0.111325	6.50331e-05	3.16228e-05	3.75625e-05	0.0467547	0.0398304	0.0133367	0.000632675	0.00148897	0.0152153	0.000461769	0.000694366	0.0808486	0.000163679	0.0127688	0.0504702	0.000172273
Sample 29	5.56462e-05	0.00115683	0.000168148	0.0463483	1.45786e-05	0.000245469	0.000829546	0.0128725	6.33978e-05	0.0306058	0.0524055	3.80123e-05	0.0009472	7.59822e-05	0.00115854	0.0913286	3.70198e-05	0.00117423	0.000173241	0.00422491	0.0296717	0.000317185	0.000319921	0.00267283	8.83698e-05	0.00905215	0.000323611	0.000425865	0.00277258	0.00010303	0.000218285	0.000561755	0.111325	6.50331e-05	3.16228e-05	3.75625e-05	0.0467547	0.0398304	0.0133367	0.000632675	0.00148897	0.0152153	0.000461769	0.000694366	0.0808486	0.000163679	0.0127688	0.0504702	0.000172273
Sample 30	5.56462e-05	0.00115683	0.000168148	0.0463483	1.45786e-05	0.000245469	0.000829546	0.0128725	6.33978e-05	0.0306058	0.0524055	3.80123e-05	0.0009472	7.59822e-05	0.00115854	0.0913286	3.70198e-05	0.00117423	0.000173241	0.00422491	0.0296717	0.000317185	0.000319921	0.00267283	8.83698e-05	0.00905215	0.000323611	0.000425865	0.00277258	0.00010303	0.000218285	0.000561755	0.111325	6.50331e-05	3.16228e-05	3.75625e-05	0.0467547	0.0398304	0.0133367	0.000632675	0.00148897	0.0152153	0.000461769	0.000694366	0.0808486	0.000163679	0.0127688	0.0504702	0.000172273
Sample 31	5.56462e-05	0.00115683	0.000168148	0.0463483	1.45786e-05	0.000245469	0.000829546	0.0128725	6.33978e-05	0.0306058	0.0524055	3.80123e-05	0.0009472	7.59822e-05	0.00115854	0.0913286	3.70198e-05	0.00117423	0.000173241	0.00422491	0.0296717	0.000317185	0.000319921	0.00267283	8.83698e-05	0.00905215	0.000323611	0.000425865	0.00277258	0.00010303	0.000218285	0.000561755	0.111325	6.50331e-05	3.16228e-05	3.75625e-05	0.0467547	0.0398304	0.0133367	0.000632675	0.00148897	0.0152153	0.000461769	0.000694366	0.0808486	0.000163679	0.0127688	0.0504702	0.000172273
Sample 32	5.56462e-05	0.00115683	0.000168148	0.0463483	1.45786e-05	0.000245469	0.000829546	0.0128725	6.33978e-05	0.0306058	0.0524055	3.80123e-05	0.0009472	7.59822e-05	0.00115854	0.0913286	3.70198e-05	0.00117423	0.000173241	0.00422491	0.0296717	0.000317185	0.000319921	0.00267283	8.83698e-05	0.00905215	0.000323611	0.000425865	0.00277258	0.00010303	0.000218285	0.000561755	0.111325	6.50331e-05	3.16228e-05	3.75625e-05	0.0467547	0.0398304	0.0133367	0.000632675	0.00148897	0.0152153	0.000461769	0.000694366	0.0808486	0.000163679	0.0127688	0.0504702	0.000172273
Sample 33	5.56462e-05	0.00115683	0.000168148	0.0463483	1.45786e-05	0.000245469	0.000829546	0.0128725	6.33978e-05	0.0306058	0.0524055	3.80123e-05	0.0009472	7.59822e-05	0.00115854	0.0913286	3.70198e-05	0.00117423	0.000173241	0.00422491	0.0296717	0.000317185	0.000319921	0.00267283	8.83698e-05	0.00905215	0.000323611	0.000425865	0.00277258	0.00010303	0.000218285	0.000561755	0.111325	6.50331e-05	3.16228e-05	3.75625e-05	0.0467547	0.0398304	0.0133367	0.000632675	0.00148897	0.0152153	0.000461769	0.000694366	0.0808486	0.000163679	0.0127688	0.0504702	0.000172273
Sample 34	5.56462e-05	0.00115683	0.000168148	0.0463483	1.45786e-05	0.000245469	0.000829546	0.0128725	6.33978e-05	0.0306058	0.0524055	3.80123e-05	0.0009472	7.59822e-05	0.00115854	0.0913286	3.70198e-05	0.00117423	0.000173241	0.00422491	0.0296717	0.000317185	0.000319921	0.00267283	8.83698e-05	0.00905215	0.000323611	0.000425865	0.00277258	0.00010303	0.000218285	0.000561755	0.111325	6.50331e-05	3.16228e-05	3.75625e-05	0.0467547	0.0398304	0.0133367	0.000632675	0.00148897	0.0152153	0.000461769	0.000694366	0.0808486	0.000163679	0.0127688	0.0504702	0.000172273
Sample 35	5.56462e-05	0.00115683	0.000168148	0.0463483	1.45786e-05	0.000245469	0.000829546	0.0128725	6.33978e-05	0.0306058	0.0524055	3.80123e-05	0.0009472	7.59822e-05	0.00115854	0.0913286	3.70198e-05	0.00117423	0.000173241	0.00422491	0.0296717	0.000317185	0.000319921	0.00267283	8.83698e-05	0.00905215	0.000323611	0.000425865	0.00277258	0.00010303	0.000218285	0.000561755	0.111325	6.50331e-05	3.16228e-05	3.75625e-05	0.0467547	0.0398304	0.0133367	0.000632675	0.00148897	0.0152153	0.000461769	0.000694366	0.0808486	0.000163679	0.0127688	0.0504702	0.000172273
Sample 36	5.56462e-05	0.00115683	0.000168148	0.0463483	1.45786e-05	0.000245469	0.000829546	0.0128725	6.33978e-05	0.0306058	0.0524055	3.80123e-05	0.0009472	7.59822e-05	0.00115854	0.0913286	3.70198e-05	0.00117423	0.000173241	0.00422491	0.0296717	0.000317185	0.000319921	0.00267283	8.83698e-05	0.00905215	0.000323611	0.000425865	0.00277258	0.00010303	0.000218285	0.000561755	0.111325	6.50331e-05	3.16228e-05	3.75625e-05	0.0467547	0.0398304	0.0133367	0.000632675	0.00148897	0.0152153	0.000461769	0.000694366	0.0808486	0.000163679	0.0127688	0.0504702	0.000172273
Sample 37	5.56462e-05	0.00115683	0.000168148	0.0463483	1.45786e-05	0.000245469	0.000829546	0.0128725	6.33978e-05	0.0306058	0.0524055	3.80123e-05	0.0009472	7.59822e-05	0.00115854	0.0913286	3.70198e-05	0.00117423	0.000173241	0.00422491	0.0296717	0.000317185	0.000319921	0.00267283	8.83698e-05	0.00905215	0.000323611	0.000425865	0.00277258	0.00010303	0.000218285	0.000561755	0.111325	6.50331e-05	3.16228e-05	3.75625e-05	0.0467547	0.0398304	0.0133367	0.000632675	0.00148897	0.0152153	0.000461769	0.000694366	0.0808486	0.000163679	0.0127688	0.0504702	0.000172273
Sample 38	5.56462e-05	0.00115683	0.000168148	0.0463483	1.45786e-05	0.000245469	0.000829546	0.0128725	6.33978e-05	0.0306058	0.0524055	3.80123e-05	0.0009472	7.59822e-05	0.00115854	0.0913286	3.70198e-05	0.00117423	0.000173241	0.00422491	0.0296717	0.000317185	0.000319921	0.00267283	8.83698e-05	0.00905215	0.000323611	0.000425865	0.00277258	0.00010303	0.000218285	0.000561755	0.111325	6.50331e-05	3.16228e-05	3.75625e-05	0.0467547	0.0398304	0.0133367	0.000632675	0.00148897	0.0152153	0.000461769	0.000694366	0.0808486	0.000163679	0.0127688	0.0504702	0.000172273
Sample 39	5.56462e-05	0.00115683	0.000168148	0.0463483	1.45786e-05	0.000245469	0.000829546	0.0128725	6.33978e-05	0.0306058	0.0524055	3.80123e-05	0.0009472	7.59822e-05	0.00115854	0.0913286	3.70198e-05	0.00117423	0.000173241	0.00422491	0.0296717	0.000317185	0.000319921	0.00267283	8.83698e-05	0.00905215	0.000323611	0.000425865	0.00277258	0.00010303	0.000218285	0.000561755	0.111325	6.50331e-05	3.16228e-05	3.75625e-05	0.0467547	0.0398304	0.0133367	0.000632675	0.00148897	0.0152153	0.000461769	0.000694366	0.0808486	0.000163679	0.0127688	0.0504702	0.000172273
Sample 40	5.56462e-05	0.00115683	0.000168148	0.0463483	1.45786e-05	0.000245469	0.000829546	0.0128725	6.33978e-05	0.0306058	0.0524055	3.80123e-05	0.0009472	7.59822e-05	0.00115854	0.0913286	3.70198e-05	0.00117423	0.000173241	0.00422491	0.0296717	0.000317185	0.000319921	0.00267283	8.83698e-05	0.00905215	0.000323611	0.000425865	0.00277258	0.00010303	0.000218285	0.000561755	0.111325	6.50331e-05	3.16228e-05	3.75625e-05	0.0467547	0.0398304	0.0133367	0.000632675	0.00148897	0.0152153	0.000461769	0.000694366	0.0808486	0.000163679	0.0127688	0.0504702	0.000172273
Sample 41	5.56462e-05	0.00115683	0.000168148	0.0463483	1.45786e-05	0.000245469	0.000829546	0.0128725	6.33978e-05	0.0306058	0.0524055	3.80123e-05	0.0009472	7.59822e-05	0.00115854	0.0913286	3.70198e-05	0.00117423	0.000173241	0.00422491	0.0296717	0.000317185	0.000319921	0.00267283	8.83698e-05	0.00905215	0.000323611	0.000425865	0.00277258	0.00010303	0.000218285	0.000561755	0.111325	6.50331e-05	3.16228e-05	3.75625e-05	0.0467547	0.0398304	0.0133367	0.000632675	0.00148897	0.0152153	0.000461769	0.000694366	0.0808486	0.000163679	0.0127688	0.0504702	0.000172273
Sample 42	5.56462e-05	0.00115683	0.000168148	0.0463483	1.45786e-05	0.000245469	0.000829546	0.0128725	6.33978e-05	0.0306058	0.0524055	3.80123e-05	0.0009472	7.59822e-05	0.00115854	0.0913286	3.70198e-05	0.00117423	0.000173241	0.00422491	0.0296717	0.000317185	0.000319921	0.00267283	8.83698e-05	0.00905215	0.000323611	0.000425865	0.00277258	0.00010303	0.000218285	0.000561755	0.111325	6.50331e-05	3.16228e-05	3.75625e-05	0.0467547	0.0398304	0.0133367	0.000632675	0.00148897	0.0152153	0.000461769	0.000694366	0.0808486	0.000163679	0.0127688	0.0504702	0.000172273
Sample 43	5.56462e-05	0.00115683	0.000168148	0.0463483	1.45786e-05	0.000245469	0.000829546	0.0128725	6.33978e-05	0.0306058	0.0524055	3.80123e-05	0.0009472	7.59822e-05	0.00115854	0.0913286	3.70198e-05	0.00117423	0.000173241	0.00422491	0.0296717	0.000317185	0.000319921	0.00267283	8.83698e-05	0.00905215	0.000323611	0.000425865	0.00277258	0.00010303	0.000218285	0.000561755	0.111325	6.50331e-05	3.16228e-05	3.75625e-05	0.0467547	0.0398304	0.0133367	0.000632675	0.00148897	0.0152153	0.000461769	0.000694366	0.0808486	0.000163679	0.0127688	0.0504702	0.000172273
Sample 44	5.56462e-05	0.00115683	0.000168148	0.0463483	1.45786e-05	0.000245469	0.000829546	0.0128725	6.33978e-05	0.0306058	0.0524055	3.80123e-05	0.0009472	7.59822e-05	0.00115854	0.0913286	3.70198e-05	0.00117423	0.000173241	0.00422491	0.0296717	0.000317185	0.000319921	0.00267283	8.83698e-05	0.00905215	0.000323611	0.000425865	0.00277258	0.00010303	0.000218285	0.000561755	0.111325	6.50331e-05	3.16228e-05	3.75625e-05	0.0467547	0.0398304	0.0133367	0.000632675	0.00148897	0.0152153	0.000461769	0.000694366	0.0808486	0.000163679	0.0127688	0.0504702	0.000172273
Sample 45	5.56462e-05	0.00115683	0.000168148	0.0463483	1.45786e-05	0.000245469	0.000829546	0.0128725	6.33978e-05	0.0306058	0.0524055	3.80123e-05	0.0009472	7.59822e-05	0.00115854	0.0913286	3.70198e-05	0.00117423	0.000173241	0.00422491	0.0296717	0.000317185	0.000319921	0.00267283	8.83698e-05	0.00905215	0.000323611	0.000425865	0.00277258	0.00010303	0.000218285	0.000561755	0.111325	6.50331e-05	3.16228e-05	3.75625e-05	0.0467547	0.0398304	0.0133367	0.000632675	0.00148897	0.0152153	0.000461769	0.000694366	0.0808486	0.000163679	0.0127688	0.0504702	0.000172273
Sample 46	5.56462e-05	0.00115683	0.000168148	0.0463483	1.45786e-05	0.000245469	0.000829546	0.0128725	6.33978e-05	0.0306058	0.0524055	3.80123e-05	0.0009472	7.59822e-05	0.00115854	0.0913286	3.70198e-05	0.00117423	0.000173241	0.00422491	0.0296717	0.000317185	0.000319921	0.00267283	8.83698e-05	0.00905215	0.000323611	0.000425865	0.00277258	0.00010303	0.000218285	0.000561755	0.111325	6.50331e-05	3.16228e-05	3.75625e-05	0.0467547	0.0398304	0.0133367	0.000632675	0.00148897	0.0152153	0.000461769	0.000694366	0.0808486	0.000163679	0.0127688	0.0504702	0.000172273
Sample 47	5.56462e-05	0.00115683	0.000168148	0.0463483	1.45786e-05	0.000245469	0.000829546	0.0128725	6.33978e-05	0.0306058	0.0524055	3.80123e-05	0.0009472	7.59822e-05	0.00115854	0.0913286	3.70198e-05	0.00117423	0.000173241	0.00422491	0.0296717	0.000317185	0.000319921	0.00267283	8.83698e-05	0.00905215	0.000323611	0.000425865	0.00277258	0.00010303	0.000218285	0.000561755	0.111325	6.50331e-05	3.16228e-05	3.75625e-05	0.0467547	0.0398304	0.0133367	0.000632675	0.00148897	0.0152153	0.000461769	0.000694366	0.0808486	0.000163679	0.0127688	0.0504702	0.000172273
Sample 48	5.56462e-05	0.00115683	0.000168148	0.0463483	1.45786e-05	0.000245469	0.000829546	0.0128725	6.33978e-05	0.0306058	0.0524055	3.80123e-05	0.0009472	7.59822e-05	0.00115854	0.0913286	3.70198e-05	0.00117423	0.000173241	0.00422491	0.0296717	0.000317185	0.000319921	0.00267283	8.83698e-05	0.00905215	0.000323611	0.000425865	0.00277258	0.00010303	0.000218285	0.000561755	0.111325	6.50331e-05	3.16228e-05	3.75625e-05	0.0467547	0.0398304	0.0133367	0.000632675	0.00148897	0.0152153	0.000461769	0.000694366	0.0808486	0.000163679	0.0127688	0.0504702	0.000172273
Sample 49	5.56462e-05	0.00115683	0.000168148	0.0463483	1.45786e-05	0.000245469	0.000829546	0.0128725	6.33978e-05	0.0306058	0.0524055	3.80123e-05	0.0009472	7.59822e-05	0.00115854	0.0913286	3.70198e-05	0.00117423	0.000173241	0.00422491	0.0296717	0.000317185	0.000319921	0.00267283	8.83698e-05	0.00905215	0.000323611	0.000425865	0.00277258	0.00010303	0.000218285	0.000561755	0.111325	6.50331e-05	3.16228e-05	3.75625e-05	0.0467547	0.0398304	0.0133367	0.000632675	0.00148897	0.0152153	0.000461769	0.000694366	0.0808486	0.000163679	0.0127688	0.0504702	0.000172273
Sample 50	5.56462e-05	0.00115683	0.000168148	0.0463483	1.45786e-05	0.000245469	0.000829546	0.0128725	6.33978e-05	0.0306058	0.0524055	3.80123e-05	0.0009472	7.59822e-05	0.00115854	0.0913286	3.70198e-05	0.00117423	0.000173241	0.00422491	0.0296717	0.000317185	0.000319921	0.00267283	8.83698e-05	0.00905215	0.000323611	0.000425865	0.00277258	0.00010303	0.000218285	0.000561755	0.111325	6.50331e-05	3.16228e-05	3.75625e-05	0.0467547	0.0398304	0.0133367	0.000632675	0.00148897	0.0152153	0.000461769	0.000694366	0.0808486	0.000163679	0.0127688	0.0504702	0.000172273
Sample 51	5.56462e-05	0.00115683	0.000168148	0.0463483	1.45786e-05	0.000245469	0.000829546	0.0128725	6.33978e-05	0.0306058	0.0524055	3.80123e-05	0.0009472	7.59822e-05	0.00115854	0.0913286	3.70198e-05	0.00117423	0.000173241	0.00422491	0.0296717	0.000317185	0.000319921	0.00267283	8.83698e-05	0.00905215	0.000323611	0.000425865	0.00277258	0.00010303	0.000218285	0.000561755	0.111325	6.50331e-05	3.16228e-05	3.75625e-05	0.0467547	0.0398304	0.0133367	0.000632675	0.00148897	0.0152153	0.000461769	0.000694366	0.0808486	0.000163679	0.0127688	0.0504702	0.000172273
Sample 52	5.56462e-05	0.00115683	0.000168148	0.0463483	1.45786e-05	0.000245469	0.000829546	0.0128725	6.33978e-05	0.0306058	0.0524055	3.80123e-05	0.0009472	7.59822e-05	0.00115854	0.0913286	3.70198e-05	0.00117423	0.000173241	0.00422491	0.0296717	0.000317185	0.000319921	0.00267283	8.83698e-05	0.00905215	0.000323611	0.000425865	0.00277258	0.00010303	0.000218285	0.000561755	0.111325	6.50331e-05	3.16228e-05	3.75625e-05	0.0467547	0.0398304	0.0133367	0.000632675	0.00148897	0.0152153	0.000461769	0.000694366	0.0808486	0.000163679	0.0127688	0.0504702	0.000172273
Sample 53	5.56462e-05	0.00115683	0.000168148	0.0463483	1.45786e-05	0.000245469	0.000829546	0.0128725	6.33978e-05	0.0306058	0.0524055	3.80123e-05	0.0009472	7.59822e-05	0.00115854	0.0913286	3.70198e-05	0.00117423	0.000173241	0.00422491	0.0296717	0.000317185	0.000319921	0.00267283	8.83698e-05	0.00905215	0.000323611	0.000425865	0.00277258	0.00010303	0.000218285	0.000561755	0.111325	6.50331e-05	3.16228e-05	3.75625e-05	0.0467547	0.0398304	0.0133367	0.000632675	0.00148897	0.0152153	0.000461769	0.000694366	0.0808486	0.000163679	0.0127688	0.0504702	0.000172273
Sample 54	5.56462e-05	0.00115683	0.000168148	0.0463483	1.45786e-05	0.000245469	0.000829546	0.0128725	6.33978e-05	0.0306058	0.0524055	3.80123e-05	0.0009472	7.59822e-05	0.00115854	0.0913286	3.70198e-05	0.00117423	0.000173241	0.00422491	0.0296717	0.000317185	0.000319921	0.00267283	8.83698e-05	0.00905215	0.000323611	0.000425865	0.00277258	0.00010303	0.000218285	0.000561755	0.111325	6.50331e-05	3.16228e-05	3.75625e-05	0.0467547	0.0398304	0.0133367	0.000632675	0.00148897	0.0152153	0.000461769	0.000694366	0.0808486	0.000163679	0.0127688	0.0504702	0.000172273
Sample 55	5.56462e-05	0.00115683	0.000168148	0.0463483	1.45786e-05	0.000245469	0.000829546	0.0128725	6.33978e-05	0.0306058	0.0524055	3.80123e-05	0.0009472	7.59822e-05	0.00115854	0.0913286	3.70198e-05	0.00117423	0.000173241	0.00422491	0.0296717	0.000317185	0.000319921	0.00267283	8.83698e-05	0.00905215	0.000323611	0.000425865	0.00277258	0.00010303	0.000218285	0.000561755	0.111325	6.50331e-05	3.16228e-05	3.75625e-05	0.0467547	0.0398304	0.0133367	0.000632675	0.00148897	0.0152153	0.000461769	0.000694366	0.0808486	0.000163679	0.0127688	0.0504702	0.000172273
Sample 56	5.56462e-05	0.00115683	0.000168148	0.0463483	1.45786e-05	0.000245469	0.000829546	0.0128725	6.33978e-05	0.0306058	0.0524055	3.80123e-05	0.0009472	7.59822e-05	0.00115854	0.0913286	3.70198e-05	0.00117423	0.000173241	0.00422491	0.0296717	0.000317185	0.000319921	0.00267283	8.83698e-05	0.00905215	0.000323611	0.000425865	0.00277258	0.00010303	0.000218285	0.000561755	0.111325	6.50331e-05	3.16228e-05	3.75625e-05	0.0467547	0.0398304	0.0133367	0.000632675	0.00148897	0.0152153	0.000461769	0.000694366	0.0808486	0.000163679	0.0127688	0.0504702	0.000172273
Sample 57	5.56462e-05	0.00115683	0.000168148	0.0463483	1.45786e-05	0.000245469	0.000829546	0.0128725	6.33978e-05	0.0306058	0.0524055	3.80123e-05	0.0009472	7.59822e-05	0.00115854	0.0913286	3.70198e-05	0.00117423	0.000173241	0.00422491	0.0296717	0.000317185	0.000319921	0.00267283	8.83698e-05	0.00905215	0.000323611	0.000425865	0.00277258	0.00010303	0.000218285	0.000561755	0.111325	6.50331e-05	3.16228e-05	3.75625e-05	0.0467547	0.0398304	0.0133367	0.000632675	0.00148897	0.0152153	0.000461769	0.000694366	0.0808486	0.000163679	0.0127688	0.0504702	0.000172273
Sample 58	5.56462e-05	0.00115683	0.000168148	0.0463483	1.45786e-05	0.000245469	0.000829546	0.0128725	6.33978e-05	0.0306058	0.0524055	3.80123e-05	0.0009472	7.59822e-05	0.00115854	0.0913286	3.70198e-05	0.00117423	0.000173241	0.00422491	0.0296717	0.000317185	0.000319921	0.00267283	8.83698e-05	0.00905215	0.000323611	0.000425865	0.00277258	0.00010303	0.000218285	0.000561755	0.111325	6.50331e-05	3.16228e-05	3.75625e-05	0.0467547	0.0398304	0.0133367	0.000632675	0.00148897	0.0152153	0.000461769	0.000694366	0.0808486	0.000163679	0.0127688	0.0504702	0.000172273
Sample 59	5.56462e-05	0.00115683	0.000168148	0.0463483	1.45786e-05	0.000245469	0.000829546	0.0128725	6.33978e-05	0.0306058	0.0524055	3.80123e-05	0.0009472	7.59822e-05	0.00115854	0.0913286	3.70198e-05	0.00117423	0.000173241	0.00422491	0.0296717	0.000317185	0.000319921	0.00267283	8.83698e-05	0.00905215	0.000323611	0.000425865	0.00277258	0.00010303	0.000218285	0.000561755	0.111325	6.50331e-05	3.16228e-05	3.75625e-05	0.0467547	0.0398304	0.0133367	0.000632675	0.00148897	0.0152153	0.000461769	0.000694366	0.0808486	0.000163679	0.0127688	0.0504702	0.000172273
Sample 60	5.56462e-05	0.00115683	0.000168148	0.0463483	1.45786e-05	0.000245469	0.000829546	0.0128725	6.33978e-05	0.0306058	0.0524055	3.80123e-05	0.0009472	7.59822e-05	0.00115854	0.0913286	3.70198e-05	0.00117423	0.000173241	0.00422491	0.0296717	0.000317185	0.000319921	0.00267283	8.83698e-05	0.00905215	0.000323611	0.000425865	0.00277258	0.00010303	0.000218285	0.000561755	0.111325	6.50331e-05	3.16228e-05	3.75625e-05	0.0467547	0.0398304	0.0133367	0.000632675	0.00148897	0.0152153	0.000461769	0.000694366	0.0808486	0.000163679	0.0127688	0.0504702	0.000172273
Sample 61	5.56462e-05	0.00115683	0.000168148	0.0463483	1.45786e-05	0.000245469	0.000829546	0.0128725	6.33978e-05	0.0306058	0.0524055	3.80123e-05	0.0009472	7.59822e-05	0.00115854	0.0913286	3.70198e-05	0.00117423	0.000173241	0.00422491	0.0296717	0.000317185	0.000319921	0.00267283	8.83698e-05	0.00905215	0.000323611	0.000425865	0.00277258	0.00010303	0.000218285	0.000561755	0.111325	6.50331e-05	3.16228e-05	3.75625e-05	0.0467547	0.0398304	0.0133367	0.000632675	0.00148897	0.0152153	0.000461769	0.000694366	0.0808486	0.000163679	0.0127688	0.0504702	0.000172273
Sample 62	5.56462e-05	0.00115683	0.000168148	0.0463483	1.45786e-05	0.000245469	0.000829546	0.0128725	6.33978e-05	0.0306058	0.0524055	3.80123e-05	0.0009472	7.59822e-05	0.00115854	0.0913286	3.70198e-05	0.00117423	0.000173241	0.00422491	0.0296717	0.000317185	0.000319921	0.00267283	8.83698e-05	0.00905215	0.000323611	0.000425865	0.00277258	0.00010303	0.000218285	0.000561755	0.111325	6.50331e-05	3.16228e-05	3.75625e-05	0.0467547	0.0398304	0.0133367	0.000632675	0.00148897	0.0152153	0.000461769	0.000694366	0.0808486	0.000163679	0.0127688	0.0504702	0.000172273
Sample 63	5.56462e-05	0.00115683	0.000168148	0.0463483	1.45786e-05	0.000245469	0.000829546	0.0128725	6.33978e-05	0.0306058	0.0524055	3.80123e-05	0.0009472	7.59822e-05	0.00115854	0.0913286	3.70198e-05	0.00117423	0.000173241	0.00422491	0.0296717	0.000317185	0.000319921	0.00267283	8.83698e-05	0.00905215	0.000323611	0.000425865	0.00277258	0.00010303	0.000218285	0.000561755	0.111325	6.50331e-05	3.16228e-05	3.75625e-05	0.0467547	0.0398304	0.0133367	0.000632675	0.00148897	0.0152153	0.000461769	0.000694366	0.0808486	0.000163679	0.0127688	0.0504702	0.000172273
Sample 64	5.56462e-05	0.00115683	0.000168148	0.0463483	1.45786e-05	0.000245469	0.000829546	0.0128725	6.33978e-05	0.0306058	0.0524055	3.80123e-05	0.0009472	7.59822e-05	0.00115854	0.0913286	3.70198e-05	0.00117423	0.000173241	0.00422491	0.0296717	0.000317185	0.000319921	0.00267283	8.83698e-05	0.00905215	0.000323611	0.000425865	0.00277258	0.00010303	0.000218285	0.000561755	0.111325	6.50331e-05	3.16228e-05	3.75625e-05	0.0467547	0.0398304	0.0133367	0.000632675	0.00148897	0.0152153	0.000461769	0.000694366	0.0808486	0.000163679	0.0127688	0.0504702	0.000172273
Sample 65	5.56462e-05	0.00115683	0.000168148	0.0463483	1.45786e-05	0.000245469	0.000829546	0.0128725	6.33978e-05	0.0306058	0.0524055	3.80123e-05	0.0009472	7.59822e-05	0.00115854	0.0913286	3.70198e-05	0.00117423	0.000173241	0.00422491	0.0296717	0.000317185	0.000319921	0.00267283	8.83698e-05	0.00905215	0.000323611	0.000425865	0.00277258	0.00010303	0.000218285	0.000561755	0.111325	6.50331e-05	3.16228e-05	3.75625e-05	0.0467547	0.0398304	0.0133367	0.000632675	0.00148897	0.0152153	0.000461769	0.000694366	0.0808486	0.000163679	0.0127688	0.0504702	0.000172273
Sample 66	5.56462e-05	0.00115683	0.000168148	0.0463483	1.45786e-05	0.000245469	0.000829546	0.0128725	6.33978e-05	0.0306058	0.0524055	3.80123e-05	0.0009472	7.59822e-05	0.00115854	0.0913286	3.70198e-05	0.00117423	0.000173241	0.00422491	0.0296717	0.000317185	0.000319921	0.00267283	8.83698e-05	0.00905215	0.000323611	0.000425865	0.00277258	0.00010303	0.000218285	0.000561755	0.111325	6.50331e-05	3.16228e-05	3.75625e-05	0.0467547	0.0398304	0.0133367	0.000632675	0.00148897	0.0152153	0.000461769	0.000694366	0.0808486	0.000163679	0.0127688	0.0504702	0.000172273
Sample 67	5.56462e-05	0.00115683	0.000168148	0.0463483	1.45786e-05	0.000245469	0.000829546	0.0128725	6.33978e-05	0.0306058	0.0524055	3.80123e-05	0.0009472	7.59822e-05	0.00115854	0.0913286	3.70198e-05	0.00117423	0.000173241	0.00422491	0.0296717	0.000317185	0.000319921	0.00267283	8.83698e-05	0.00905215	0.000323611	0.000425865	0.00277258	0.00010303	0.000218285	0.000561755	0.111325	6.50331e-05	3.16228e-05	3.75625e-05	0.0467547	0.0398304	0.0133367	0.000632675	0.00148897	0.0152153	0.000461769	0.000694366	0.0808486	0.000163679	0.0127688	0.0504702	0.000172273
Sample 68	5.56462e-05	0.00115683	0.000168148	0.0463483	1.45786e-05	0.000245469	0.000829546	0.0128725	6.33978e-05	0.0306058	0.0524055	3.80123e-05	0.0009472	7.59822e-05	0.00115854	0.0913286	3.70198e-05	0.00117423	0.000173241	0.00422491	0.0296717	0.000317185	0.000319921	0.00267283	8.83698e-05	0.00905215	0.000323611	0.000425865	0.00277258	0.00010303	0.000218285	0.000561755	0.111325	6.50331e-05	3.16228e-05	3.75625e-05	0.0467547	0.0398304	0.0133367	0.000632675	0.00148897	0.0152153	0.000461769	0.000694366	0.0808486	0.000163679	0.0127688	0.0504702	0.000172273
Sample 69	5.56462e-05	0.00115683	0.000168148	0.0463483	1.45786e-05	0.000245469	0.000829546	0.0128725	6.33978e-05	0.0306058	0.0524055	3.80123e-05	0.0009472	7.59822e-05	0.00115854	0.0913286	3.70198e-05	0.00117423	0.000173241	0.00422491	0.0296717	0.000317185	0.000319921	0.00267283	8.83698e-05	0.00905215	0.000323611	0.000425865	0.00277258	0.00010303	0.000218285	0.000561755	0.111325	6.50331e-05	3.16228e-05	3.75625e-05	0.0467547	0.0398304	0.0133367	0.000632675	0.00148897	0.0152153	0.000461769	0.000694366	0.0808486	0.000163679	0.0127688	0.0504702	0.000172273
Sample 70	5.56462e-05	0.00115683	0.000168148	0.0463483	1.45786e-05	0.000245469	0.000829546	0.0128725	6.33978e-05	0.0306058	0.0524055	3.80123e-05	0.0009472	7.59822e-05	0.00115854	0.0913286	3.70198e-05	0.00117423	0.000173241	0.00422491	0.0296717	0.000317185	0.000319921	0.00267283	8.83698e-05	0.00905215	0.000323611	0.000425865	0.00277258	0.00010303	0.000218285	0.000561755	0.111325	6.50331e-05	3.16228e-05	3.75625e-05	0.0467547	0.0398304	0.0133367	0.000632675	0.00148897	0.0152153	0.000461769	0.000694366	0.0808486	0.000163679	0.0127688	0.0504702	0.000172273
Sample 71	5.56462e-05	0.00115683	0.000168148	0.0463483	1.45786e-05	0.000245469	0.000829546	0.0128725	6.33978e-05	0.0306058	0.0524055	3.80123e-05	0.0009472	7.59822e-05	0.00115854	0.0913286	3.70198e-05	0.00117423	0.000173241	0.00422491	0.0296717	0.000317185	0.000319921	0.00267283	8.83698e-05	0.00905215	0.000323611	0.000425865	0.00277258	0.00010303	0.000218285	0.000561755	0.111325	6.50331e-05	3.16228e-05	3.75625e-05	0.0467547	0.0398304	0.0133367	0.000632675	0.00148897	0.0152153	0.000461769	0.000694366	0.0808486	0.000163679	0.0127688	0.0504702	0.000172273
Sample 72	5.56462e-05	0.00115683	0.000168148	0.0463483	1.45786e-05	0.000245469	0.000829546	0.0128725	6.33978e-05	0.0306058	0.0524055	3.80123e-05	0.0009472	7.59822e-05	0.00115854	0.0913286	3.70198e-05	0.00117423	0.000173241	0.00422491	0.0296717	0.000317185	0.000319921	0.00267283	8.83698e-05	0.00905215	0.000323611	0.000425865	0.00277258	0.00010303	0.000218285	0.000561755	0.111325	6.50331e-05	3.16228e-05	3.75625e-05	0.0467547	0.0398304	0.0133367	0.000632675	0.00148897	0.0152153	0.000461769	0.000694366	0.0808486	0.000163679	0.0127688	0.0504702	0.000172273
Sample 73	5.56462e-05	0.00115683	0.000168148	0.0463483	1.45786e-05	0.000245469	0.000829546	0.0128725	6.33978e-05	0.0306058	0.0524055	3.80123e-05	0.0009472	7.59822e-05	0.00115854	0.0913286	3.70198e-05	0.00117423	0.000173241	0.00422491	0.0296717	0.000317185	0.000319921	0.00267283	8.83698e-05	0.00905215	0.000323611	0.000425865	0.00277258	0.00010303	0.000218285	0.000561755	0.111325	6.50331e-05	3.16228e-05	3.75625e-05	0.0467547	0.0398304	0.0133367	0.000632675	0.00148897	0.0152153	0.000461769	0.000694366	0.0808486	0.000163679	0.0127688	0.0504702	0.000172273
Sample 74	5.56462e-05	0.00115683	0.000168148	0.0463483	1.45786e-05	0.000245469	0.000829546	0.0128725	6.33978e-05	0.0306058	0.0524055	3.80123e-05	0.0009472	7.59822e-05	0.00115854	0.0913286	3.70198e-05	0.00117423	0.000173241	0.00422491	0.0296717	0.000317185	0.000319921	0.00267283	8.83698e-05	0.00905215	0.000323611	0.000425865	0.00277258	0.00010303	0.000218285	0.000561755	0.111325	6.50331e-05	3.16228e-05	3.75625e-05	0.0467547	0.0398304	0.0133367	0.000632675	0.00148897	0.0152153	0.000461769	0.000694366	0.0808486	0.000163679	0.0127688	0.0504702	0.000172273
Sample 75	5.56462e-05	0.00115683	0.000168148	0.0463483	1.45786e-05	0.000245469	0.000829546	0.0128725	6.33978e-05	0.0306058	0.0524055	3.80123e-05	0.0009472	7.59822e-05	0.00115854	0.0913286	3.70198e-05	0.00117423	0.000173241	0.00422491	0.0296717	0.000317185	0.000319921	0.00267283	8.83698e-05	0.00905215	0.000323611	0.000425865	0.00277258	0.00010303	0.000218285	0.000561755	0.111325	6.50331e-05	3.16228e-05	3.75625e-05	0.0467547	0.0398304	0.0133367	0.000632675	0.00148897	0.0152153	0.000461769	0.000694366	0.0808486	0.000163679	0.0127688	0.0504702	0.000172273
Sample 76	5.56462e-05	0.00115683	0.000168148	0.0463483	1.45786e-05	0.000245469	0.000829546	0.0128725	6.33978e-05	0.0306058	0.0524055	3.80123e-05	0.0009472	7.59822e-05	0.00115854	0.0913286	3.70198e-05	0.00117423	0.000173241	0.00422491	0.0296717	0.000317185	0.000319921	0.00267283	8.83698e-05	0.00905215	0.000323611	0.000425865	0.00277258	0.00010303	0.000218285	0.000561755	0.111325	6.50331e-05	3.16228e-05	3.75625e-05	0.0467547	0.0398304	0.0133367	0.000632675	0.00148897	0.0152153	0.000461769	0.000694366	0.0808486	0.000163679	0.0127688	0.0504702	0.000172273
Sample 77	5.56462e-05	0.00115683	0.000168148	0.0463483	1.45786e-05	0.000245469	0.000829546	0.0128725	6.33978e-05	0.0306058	0.0524055	3.80123e-05	0.0009472	7.59822e-05	0.00115854	0.0913286	3.70198e-05	0.00117423	0.000173241	0.00422491	0.0296717	0.000317185	0.000319921	0.00267283	8.83698e-05	0.00905215	0.000323611	0.000425865	0.00277258	0.00010303	0.000218285	0.000561755	0.111325	6.50331e-05	3.16228e-05	3.75625e-05	0.0467547	0.0398304	0.0133367	0.000632675	0.00148897	0.0152153	0.000461769	0.000694366	0.0808486	0.000163679	0.0127688	0.0504702	0.000172273
Sample 78	5.56462e-05	0.00115683	0.000168148	0.0463483	1.45786e-05	0.000245469	0.000829546	0.0128725	6.33978e-05	0.0306058	0.0524055	3.80123e-05	0.0009472	7.59822e-05	0.00115854	0.0913286	3.70198e-05	0.00117423	0.000173241	0.00422491	0.0296717	0.000317185	0.000319921	0.00267283	8.83698e-05	0.00905215	0.000323611	0.000425865	0.00277258	0.00010303	0.000218285	0.000561755	0.111325	6.50331e-05	3.16228e-05	3.75625e-05	0.0467547	0.0398304	0.0133367	0.000632675	0.00148897	0.0152153	0.000461769	0.000694366	0.0808486	0.000163679	0.0127688	0.0504702	0.000172273
Sample 79	5.56462e-05	0.00115683	0.000168148	0.0463483	1.45786e-05	0.000245469	0.000829546	0.0128725	6.33978e-05	0.0306058	0.0524055	3.80123e-05	0.0009472	7.59822e-05	0.00115854	0.0913286	3.70198e-05	0.00117423	0.000173241	0.00422491	0.0296717	0.000317185	0.000319921	0.00267283	8.83698e-05	0.00905215	0.000323611	0.000425865	0.00277258	0.00010303	0.000218285	0.000561755	0.111325	6.50331e-05	3.16228e-05	3.75625e-05	0.0467547	0.0398304	0.0133367	0.000632675	0.00148897	0.0152153	0.000461769	0.000694366	0.0808486	0.000163679	0.0127688	0.0504702	0.000172273
Sample 80	5.56462e-05	0.00115683	0.000168148	0.0463483	1.45786e-05	0.000245469	0.000829546	0.0128725	6.33978e-05	0.0306058	0.0524055	3.80123e-05	0.0009472	7.59822e-05	0.00115854	0.0913286	3.70198e-05	0.00117423	0.000173241	0.00422491	0.0296717	0.000317185	0.000319921	0.00267283	8.83698e-05	0.00905215	0.000323611	0.000425865	0.00277258	0.00010303	0.000218285	0.000561755	0.111325	6.50331e-05	3.16228e-05	3.75625e-05	0.0467547	0.0398304	0.0133367	0.000632675	0.00148897	0.0152153	0.000461769	0.000694366	0.0808486	0.000163679	0.0127688	0.0504702	0.000172273
Sample 81	5.56462e-05	0.00115683	0.000168148	0.0463483	1.45786e-05	0.000245469	0.000829546	0.0128725	6.33978e-05	0.0306058	0.0524055	3.80123e-05	0.0009472	7.59822e-05	0.00115854	0.0913286	3.70198e-05	0.00117423	0.000173241	0.00422491	0.0296717	0.000317185	0.000319921	0.00267283	8.83698e-05	0.00905215	0.000323611	0.000425865	0.00277258	0.00010303	0.000218285	0.000561755	0.111325	6.50331e-05	3.16228e-05	3.75625e-05	0.0467547	0.0398304	0.0133367	0.000632675	0.00148897	0.0152153	0.000461769	0.000694366	0.0808486	0.000163679	0.0127688	0.0504702	0.000172273
Sample 82	5.56462e-05	0.00115683	0.000168148	0.0463483	1.45786e-05	0.000245469	0.000829546	0.0128725	6.33978e-05	0.0306058	0.0524055	3.80123e-05	0.0009472	7.59822e-05	0.00115854	0.0913286	3.70198e-05	0.00117423	0.000173241	0.00422491	0.0296717	0.000317185	0.000319921	0.00267283	8.83698e-05	0.00905215	0.000323611	0.000425865	0.00277258	0.00010303	0.000218285	0.000561755	0.111325	6.50331e-05	3.16228e-05	3.75625e-05	0.0467547	0.0398304	0.0133367	0.000632675	0.00148897	0.0152153	0.000461769	0.000694366	0.0808486	0.000163679	0.0127688	0.0504702	0.000172273
Sample 83	5.56462e-05	0.00115683	0.000168148	0.0463483	1.45786e-05	0.000245469	0.000829546	0.0128725	6.33978e-05	0.0306058	0.0524055	3.80123e-05	0.0009472	7.59822e-05	0.00115854	0.0913286	3.70198e-05	0.00117423	0.000173241	0.00422491	0.0296717	0.000317185	0.000319921	0.00267283	8.83698e-05	0.00905215	0.000323611	0.000425865	0.00277258	0.00010303	0.000218285	0.000561755	0.111325	6.50331e-05	3.16228e-05	3.75625e-05	0.0467547	0.0398304	0.0133367	0.000632675	0.00148897	0.0152153	0.000461769	0.000694366	0.0808486	0.000163679	0.0127688	0.0504702	0.000172273
Sample 84	5.56462e-05	0.00115683	0.000168148	0.0463483	1.45786e-05	0.000245469	0.000829546	0.0128725	6.33978e-05	0.0306058	0.0524055	3.80123e-05	0.0009472	7.59822e-05	0.00115854	0.0913286	3.70198e-05	0.00117423	0.000173241	0.00422491	0.0296717	0.000317185	0.000319921	0.00267283	8.83698e-05	0.00905215	0.000323611	0.000425865	0.00277258	0.00010303	0.000218285	0.000561755	0.111325	6.50331e-05	3.16228e-05	3.75625e-05	0.0467547	0.0398304	0.0133367	0.000632675	0.00148897	0.0152153	0.000461769	0.000694366	0.0808486	0.000163679	0.0127688	0.0504702	0.000172273
Sample 85	5.56462e-05	0.00115683	0.000168148	0.0463483	1.45786e-05	0.000245469	0.000829546	0.0128725	6.33978e-05	0.0306058	0.0524055	3.80123e-05	0.0009472	7.59822e-05	0.00115854	0.0913286	3.70198e-05	0.00117423	0.000173241	0.00422491	0.0296717	0.000317185	0.000319921	0.00267283	8.83698e-05	0.00905215	0.000323611	0.000425865	0.00277258	0.00010303	0.000218285	0.000561755	0.111325	6.50331e-05	3.16228e-05	3.75625e-05	0.0467547	0.0398304	0.0133367	0.000632675	0.00148897	0.0152153	0.000461769	0.000694366	0.0808486	0.000163679	0.0127688	0.0504702	0.000172273
Sample 86	5.56462e-05	0.00115683	0.000168148	0.0463483	1.45786e-05	0.000245469	0.000829546	0.0128725	6.33978e-05	0.0306058	0.0524055	3.80123e-05	0.0009472	7.59822e-05	0.00115854	0.0913286	3.70198e-05	0.00117423	0.000173241	0.00422491	0.0296717	0.000317185	0.000319921	0.00267283	8.83698e-05	0.00905215	0.000323611	0.000425865	0.00277258	0.00010303	0.000218285	0.000561755	0.111325	6.50331e-05	3.16228e-05	3.75625e-05	0.0467547	0.0398304	0.0133367	0.000632675	0.00148897	0.0152153	0.000461769	0.000694366	0.0808486	0.000163679	0.0127688	0.0504702	0.000172273
Sample 87	5.56462e-05	0.00115683	0.000168148	0.0463483	1.45786e-05	0.000245469	0.000829546	0.0128725	6.33978e-05	0.0306058	0.0524055	3.80123e-05	0.0009472	7.59822e-05	0.00115854	0.0913286	3.70198e-05	0.00117423	0.000173241	0.00422491	0.0296717	0.000317185	0.000319921	0.00267283	8.83698e-05	0.00905215	0.000323611	0.000425865	0.00277258	0.00010303	0.000218285	0.000561755	0.111325	6.50331e-05	3.16228e-05	3.75625e-05	0.0467547	0.0398304	0.0133367	0.000632675	0.00148897	0.0152153	0.000461769	0.000694366	0.0808486	0.000163679	0.0127688	0.0504702	0.000172273
Sample 88	5.56462e-05	0.00115683	0.000168148	0.0463483	1.45786e-05	0.000245469	0.000829546	0.0128725	6.33978e-05	0.0306058	0.0524055	3.80123e-05	0.0009472	7.59822e-05	0.00115854	0.0913286	3.70198e-05	0.00117423	0.000173241	0.00422491	0.0296717	0.000317185	0.000319921	0.00267283	8.83698e-05	0.00905215	0.000323611	0.000425865	0.00277258	0.00010303	0.000218285	0.000561755	0.111325	6.50331e-05	3.16228e-05	3.75625e-05	0.0467547	0.0398304	0.0133367	0.000632675	0.00148897	0.0152153	0.000461769	0.000694366	0.0808486	0.000163679	0.0127688	0.0504702	0.000172273
Sample 89	5.56462e-05	0.00115683	0.000168148	0.0463483	1.45786e-05	0.000245469	0.000829546	0.0128725	6.33978e-05	0.0306058	0.0524055	3.80123e-05	0.0009472	7.59822e-05	0.00115854	0.0913286	3.70198e-05	0.00117423	0.000173241	0.00422491	0.0296717	0.000317185	0.000319921	0.00267283	8.83698e-05	0.00905215	0.000323611	0.000425865	0.00277258	0.00010303	0.000218285	0.000561755	0.111325	6.50331e-05	3.16228e-05	3.75625e-05	0.0467547	0.0398304	0.0133367	0.000632675	0.00148897	0.0152153	0.000461769	0.000694366	0.0808486	0.000163679	0.0127688	0.0504702	0.000172273
Sample 90	5.56462e-05	0.00115683	0.000168148	0.0463483	1.45786e-05	0.000245469	0.000829546	0.0128725	6.33978e-05	0.0306058	0.0524055	3.80123e-05	0.0009472	7.59822e-05	0.00115854	0.0913286	3.70198e-05	0.00117423	0.000173241	0.00422491	0.0296717	0.000317185	0.000319921	0.00267283	8.83698e-05	0.00905215	0.000323611	0.000425865	0.00277258	0.00010303	0.000218285	0.000561755	0.111325	6.50331e-05	3.16228e-05	3.75625e-05	0.0467547	0.0398304	0.0133367	0.000632675	0.00148897	0.0152153	0.000461769	0.000694366	0.0808486	0.000163679	0.0127688	0.0504702	0.000172273
Sample 91	5.56462e-05	0.00115683	0.000168148	0.0463483	1.45786e-05	0.000245469	0.000829546	0.0128725	6.33978e-05	0.0306058	0.0524055	3.80123e-05	0.0009472	7.59822e-05	0.00115854	0.0913286	3.70198e-05	0.00117423	0.000173241	0.00422491	0.0296717	0.000317185	0.000319921	0.00267283	8.83698e-05	0.00905215	0.000323611	0.000425865	0.00277258	0.00010303	0.000218285	0.000561755	0.111325	6.50331e-05	3.16228e-05	3.75625e-05	0.0467547	0.0398304	0.0133367	0.000632675	0.00148897	0.0152153	0.000461769	0.000694366	0.0808486	0.000163679	0.0127688	0.0504702	0.000172273
Sample 92	5.56462e-05	0.00115683	0.000168148	0.0463483	1.45786e-05	0.000245469	0.000829546	0.0128725	6.33978e-05	0.0306058	0.0524055	3.80123e-05	0.0009472	7.59822e-05	0.00115854	0.0913286	3.70198e-05	0.00117423	0.000173241	0.00422491	0.0296717	0.000317185	0.000319921	0.00267283	8.83698e-05	0.00905215	0.000323611	0.000425865	0.00277258	0.00010303	0.000218285	0.000561755	0.111325	6.50331e-05	3.16228e-05	3.75625e-05	0.0467547	0.0398304	0.0133367	0.000632675	0.00148897	0.0152153	0.000461769	0.000694366	0.0808486	0.000163679	0.0127688	0.0504702	0.000172273
Sample 93	5.56462e-05	0.00115683	0.000168148	0.0463483	1.45786e-05	0.000245469	0.000829546	0.0128725	6.33978e-05	0.0306058	0.0524055	3.80123e-05	0.0009472	7.59822e-05	0.00115854	0.0913286	3.70198e-05	0.00117423	0.000173241	0.00422491	0.0296717	0.000317185	0.000319921	0.00267283	8.83698e-05	0.00905215	0.000323611	0.000425865	0.00277258	0.00010303	0.000218285	0.000561755	0.111325	6.50331e-05	3.16228e-05	3.75625e-05	0.0467547	0.0398304	0.0133367	0.000632675	0.00148897	0.0152153	0.000461769	0.000694366	0.0808486	0.000163679	0.0127688	0.0504702	0.000172273
Sample 94	5.56462e-05	0.00115683	0.000168148	0.0463483	1.45786e-05	0.000245469	0.000829546	0.0128725	6.33978e-05	0.0306058	0.0524055	3.80123e-05	0.0009472	7.59822e-05	0.00115854	0.0913286	3.70198e-05	0.00117423	0.000173241	0.00422491	0.0296717	0.000317185	0.000319921	0.00267283	8.83698e-05	0.00905215	0.000323611	0.000425865	0.00277258	0.00010303	0.000218285	0.000561755	0.111325	6.50331e-05	3.16228e-05	3.75625e-05	0.0467547	0.0398304	0.0133367	0.000632675	0.00148897	0.0152153	0.000461769	0.000694366	0.0808486	0.000163679	0.0127688	0.0504702	0.000172273
Sample 95	5.56462e-05	0.00115683	0.000168148	0.0463483	1.45786e-05	0.000245469	0.000829546	0.0128725	6.33978e-05	0.0306058	0.0524055	3.80123e-05	0.0009472	7.59822e-05	0.00115854	0.0913286	3.70198e-05	0.00117423	0.000173241	0.00422491	0.0296717	0.000317185	0.000319921	0.00267283	8.83698e-05	0.00905215	0.000323611	0.000425865	0.00277258	0.00010303	0.000218285	0.000561755	0.111325	6.50331e-05	3.16228e-05	3.75625e-05	0.0467547	0.0398304	0.0133367	0.000632675	0.00148897	0.0152153	0.000461769	0.000694366	0.0808486	0.000163679	0.0127688	0.0504702	0.000172273
Sample 96	5.56462e-05	0.00115683	0.000168148	0.0463483	1.45786e-05	0.000245469	0.000829546	0.0128725	6.33978e-05	0.0306058	0.0524055	3.80123e-05	0.0009472	7.59822e-05	0.00115854	0.0913286	3.70198e-05	0.00117423	0.000173241	0.00422491	0.0296717	0.000317185	0.000319921	0.00267283	8.83698e-05	0.00905215	0.000323611	0.000425865	0.00277258	0.00010303	0.000218285	0.000561755	0.111325	6.50331e-05	3.16228e-05	3.75625e-05	0.0467547	0.0398304	0.0133367	0.000632675	0.00148897	0.0152153	0.000461769	0.000694366	0.0808486	0.000163679	0.0127688	0.0504702	0.000172273
Sample 97	5.56462e-05	0.00115683	0.000168148	0.0463483	1.45786e-05	0.000245469	0.000829546	0.0128725	6.33978e-05	0.0306058	0.0524055	3.80123e-05	0.0009472	7.59822e-05	0.00115854	0.0913286	3.70198e-05	0.00117423	0.000173241	0.00422491	0.0296717	0.000317185	0.000319921	0.00267283	8.83698e-05	0.00905215	0.000323611	0.000425865	0.00277258	0.00010303	0.000218285	0.000561755	0.111325	6.50331e-05	3.16228e-05	3.75625e-05	0.0467547	0.0398304	0.0133367	0.000632675	0.00148897	0.0152153	0.000461769	0.000694366	0.0808486	0.000163679	0.0127688	0.0504702	0.000172273
Sample 98	5.56462e-05	0.00115683	0.000168148	0.0463483	1.45786e-05	0.000245469	0.000829546	0.0128725	6.33978e-05	0.0306058	0.0524055	3.80123e-05	0.0009472	7.59822e-05	0.00115854	0.0913286	3.70198e-05	0.00117423	0.000173241	0.00422491	0.0296717	0.000317185	0.000319921	0.00267283	8.83698e-05	0.00905215	0.000323611	0.000425865	0.00277258	0.00010303	0.000218285	0.000561755	0.111325	6.50331e-05	3.16228e-05	3.75625e-05	0.0467547	0.0398304	0.0133367	0.000632675	0.00148897	0.0152153	0.000461769	0.000694366	0.0808486	0.000163679	0.0127688	0.0504702	0.000172273
Sample 99	5.56462e-05	0.00115683	0.000168148	0.0463483	1.45786e-05	0.000245469	0.000829546	0.0128725	6.33978e-05	0.0306058	0.0524055	3.80123e-05	0.0009472	7.59822e-05	0.00115854	0.0913286	3.70198e-05	0.00117423	0.000173241	0.00422491	0.0296717	0.000317185	0.000319921	0.00267283	8.83698e-05	0.00905215	0.000323611	0.000425865	0.00277258	0.00010303	0.000218285	0.000561755	0.111325	6.50331e-05	3.16228e-05	3.75625e-05	0.0467547	0.0398304	0.0133367	0.000632675	0.00148897	0.0152153	0.000461769	0.000694366	0.0808486	0.000163679	0.0127688	0.0504702	0.000172273
Sample 100	5.56462e-05	0.00115683	0.000168148	0.0463483	1.45786e-05	0.000245469	0.000829546	0.0128725	6.33978e-05	0.0306058	0.0524055	3.80123e-05	0.0009472	7.59822e-05	0.00115854	0.0913286	3.70198e-05	0.00117423	0.000173241	0.00422491	0.0296717	0.000317185	0.000319921	0.00267283	8.83698e-05	0.00905215	0.000323611	0.000425865	0.00277258	0.00010303	0.000218285	0.000561755	0.111325	6.50331e-05	3.16228e-05	3.75625e-05	0.0467547	0.0398304	0.0133367	0.000632675	0.00148897	0.0152153	0.000461769	0.000694366	0.0808486	0.000163679	0.0127688	0.0504702	0.000172273
[truncated: 31 more columns]

## Sheet: Gene - 80 Species, nu=0.00
	Gene 1	Gene 2	Gene 3	Gene 4	Gene 5	Gene 6	Gene 7	Gene 8	Gene 9	Gene 10	Gene 11	Gene 12	Gene 13	Gene 14	Gene 15	Gene 16	Gene 17	Gene 18	Gene 19	Gene 20	Gene 21	Gene 22	Gene 23	Gene 24	Gene 25	Gene 26	Gene 27	Gene 28	Gene 29	Gene 30	Gene 31	Gene 32	Gene 33	Gene 34	Gene 35	Gene 36	Gene 37	Gene 38	Gene 39	Gene 40	Gene 41	Gene 42	Gene 43	Gene 44	Gene 45	Gene 46	Gene 47	Gene 48	Gene 49
Sample 1	0.004675	0.022839	0.0109322	0.0029318	0.005495	0.0104668	0.0158876	0.0171698	0.0066964	0.0229034	0.0137378	0.0093896	0.0267348	0.0023598	0.0127938	0.0114924	0.0231336	0.0139012	0.0151192	0.0006814	0.0259998	0.0034342	0.015919	0.0197632	0.0277138	0.0038388	0.0118568	0.0021786	0.0211712	0.001921	0.0101958	0.001435	0.0034682	0.0152984	0.0067506	0.0090798	0.0143826	0.0025802	0.0040134	0.0124834	0.0220472	0.0077376	0.0052466	0.0097166	0.004284	0.0069138	0.006609	0.0078454	0.0052532
Sample 2	0.0046892	0.0227894	0.0108444	0.0029066	0.0054474	0.0105008	0.0158798	0.017088	0.0067744	0.0228992	0.0137436	0.0093154	0.0266982	0.0023628	0.0128068	0.0116316	0.0230662	0.0137562	0.015196	0.0006886	0.0260634	0.0034092	0.016003	0.0197382	0.0276978	0.0038624	0.0117548	0.0022002	0.0212154	0.0019288	0.0102332	0.0014286	0.0034826	0.0151672	0.006707	0.009068	0.0143184	0.0026026	0.0040314	0.0125518	0.0221554	0.0077354	0.0052852	0.0096998	0.0042258	0.006918	0.0065712	0.007805	0.0052856
Sample 3	0.0046792	0.022899	0.0109166	0.0028556	0.0053986	0.010428	0.015867	0.0171704	0.006729	0.0227864	0.0138194	0.0094158	0.0268036	0.0023088	0.0128132	0.0115748	0.0231416	0.0138046	0.0152196	0.000694	0.0261094	0.0034174	0.0160574	0.0197338	0.027778	0.00385	0.0117432	0.0021938	0.021028	0.0019032	0.0101718	0.0014774	0.0034858	0.0151988	0.0067994	0.0090322	0.0143626	0.0025948	0.0039802	0.0125584	0.0220782	0.0077486	0.0052814	0.0096812	0.0042596	0.00691	0.0065584	0.0078364	0.0052398
Sample 4	0.0046684	0.0228648	0.0108702	0.0029166	0.0054044	0.0104854	0.0159554	0.0171826	0.0066906	0.0228198	0.0138538	0.0093458	0.0267484	0.0023336	0.0128482	0.0116152	0.0231768	0.0137428	0.0150948	0.0007112	0.0259338	0.0034366	0.0160674	0.0197438	0.027797	0.0038698	0.011742	0.0021774	0.0212956	0.0019492	0.0101606	0.0014564	0.0033944	0.0151988	0.006773	0.0091176	0.0143352	0.0026002	0.0040434	0.0124768	0.022041	0.0076396	0.0053308	0.0096626	0.0042828	0.006864	0.0065956	0.0078808	0.0053206
Sample 5	0.0047098	0.0228362	0.0108556	0.0028818	0.0053988	0.0105676	0.016022	0.0171322	0.0067458	0.022763	0.0137744	0.0094466	0.0268276	0.0023558	0.0128238	0.0116448	0.023123	0.0138412	0.0151306	0.0006732	0.0260252	0.003422	0.0161186	0.0197666	0.0277112	0.0038274	0.0117962	0.0022228	0.0212106	0.0018782	0.0102394	0.0014574	0.0034656	0.0151594	0.0067586	0.009007	0.0143054	0.0026218	0.0040164	0.0125076	0.0220046	0.0077272	0.005243	0.0097302	0.004255	0.0069548	0.0066536	0.007799	0.0052688
Sample 6	0.0046162	0.0228302	0.0108422	0.0028856	0.0054648	0.0104546	0.016004	0.0171022	0.0067254	0.022688	0.0138284	0.0093532	0.0267714	0.0023518	0.0127898	0.011647	0.0230616	0.013764	0.015136	0.000691	0.0259402	0.0034078	0.0160046	0.0197568	0.0277406	0.0038928	0.01179	0.0021956	0.0212194	0.0019076	0.0101408	0.0014254	0.0034218	0.0151732	0.00677	0.0090466	0.0143092	0.0026058	0.0039492	0.0125772	0.0220616	0.0076974	0.0052292	0.0097358	0.004279	0.0068938	0.0066372	0.0078064	0.0052672
Sample 7	0.0046536	0.022992	0.010937	0.0028662	0.0054774	0.0105276	0.0158948	0.0171408	0.0067544	0.022823	0.0139338	0.0093678	0.026753	0.0022858	0.0127534	0.011606	0.0231024	0.0137206	0.0152124	0.0006794	0.0260142	0.003474	0.0159686	0.0197772	0.027751	0.0038758	0.0117716	0.0021622	0.0211706	0.0019072	0.0100622	0.0014264	0.0034174	0.0152512	0.0067328	0.0090462	0.014356	0.0026024	0.0040218	0.0125392	0.022168	0.0077002	0.0052766	0.0097264	0.0042222	0.006861	0.0066118	0.0079134	0.0052698
Sample 8	0.004598	0.022798	0.0108982	0.002899	0.0054326	0.010482	0.0159726	0.0172362	0.0066156	0.0229538	0.0138322	0.009433	0.0266538	0.0023628	0.0127816	0.0115938	0.0231732	0.0138444	0.0151542	0.0006794	0.0261758	0.0034022	0.0160804	0.0197626	0.0277714	0.00382	0.0117348	0.0021418	0.0212492	0.0019442	0.010209	0.0014346	0.0034282	0.0152428	0.006699	0.0090834	0.0143256	0.0025934	0.0040348	0.012575	0.0218894	0.0076632	0.005316	0.0097672	0.0042658	0.0069124	0.006647	0.007864	0.0052194
Sample 9	0.0046298	0.0229168	0.0108842	0.0028866	0.005469	0.0104228	0.0160018	0.0172032	0.0067736	0.0229424	0.0138252	0.0093544	0.0268112	0.0023322	0.0127858	0.0115896	0.0231668	0.0137856	0.0151626	0.000699	0.0259616	0.0034722	0.0160982	0.0197956	0.0277542	0.0038172	0.0117648	0.002211	0.0212646	0.0019162	0.0100854	0.0014418	0.00341	0.0151882	0.0067804	0.0090256	0.014325	0.0025868	0.0039828	0.0124844	0.0220776	0.0076288	0.005265	0.0097336	0.004201	0.006946	0.0066016	0.0078932	0.0052832
Sample 10	0.0046698	0.0228564	0.0109394	0.002869	0.0054152	0.0103664	0.015981	0.017105	0.006611	0.0228558	0.0137986	0.0093846	0.0268406	0.0023354	0.012816	0.0115416	0.0231774	0.0137228	0.0151646	0.0007058	0.025974	0.003485	0.016024	0.019764	0.027754	0.0038464	0.0117784	0.0021958	0.021218	0.001905	0.0101354	0.0014636	0.0034418	0.0151898	0.0067322	0.0090694	0.0143166	0.0025956	0.0040806	0.0125656	0.0220286	0.0076284	0.005313	0.0097628	0.0042606	0.0069678	0.0065738	0.0078912	0.0052886
Sample 11	0.0046652	0.0229362	0.0108158	0.0028928	0.0054682	0.010482	0.0158748	0.0171788	0.0067944	0.0228044	0.0138284	0.0093526	0.0267324	0.0023712	0.0127786	0.0116106	0.02298	0.0137654	0.0151246	0.0006886	0.0260712	0.00341	0.016084	0.0198112	0.0277194	0.003869	0.011654	0.0022006	0.0211962	0.0018832	0.0101582	0.001465	0.0034124	0.0152624	0.0067096	0.0090408	0.0143252	0.002636	0.0040352	0.0125452	0.0221252	0.0076546	0.0052286	0.0097416	0.004192	0.0068876	0.0065274	0.0078192	0.0052858
Sample 12	0.0046822	0.0229396	0.0108526	0.0028612	0.0055034	0.0104846	0.015893	0.0172188	0.0067036	0.0226698	0.0137652	0.0094306	0.0268378	0.0023404	0.0127762	0.0116056	0.0230536	0.0137946	0.0151452	0.000711	0.0259938	0.0034062	0.016139	0.0198952	0.0276088	0.0038698	0.0118356	0.0021654	0.0212052	0.0019294	0.0100946	0.001435	0.003447	0.0152052	0.0067748	0.0089934	0.0143248	0.0026466	0.0039954	0.0125206	0.0220306	0.0076108	0.0053064	0.0097846	0.0042092	0.0068982	0.006613	0.0078202	0.005219
Sample 13	0.0046806	0.0228546	0.0108452	0.002894	0.0054624	0.0104662	0.0158908	0.0171554	0.006728	0.022879	0.0137392	0.0094138	0.0267992	0.0023598	0.012811	0.0116	0.0230172	0.0138542	0.0152014	0.0006822	0.0259434	0.0034274	0.0160026	0.0197572	0.0277746	0.0038328	0.0117744	0.0021904	0.0211224	0.001931	0.0102268	0.0014582	0.0034678	0.0152688	0.0067618	0.009026	0.0142924	0.0025916	0.0040156	0.0124862	0.02208	0.0077162	0.0052782	0.0097542	0.004214	0.0068756	0.0066688	0.0078318	0.0052498
Sample 14	0.004679	0.0229182	0.0108692	0.0028668	0.0054604	0.0104984	0.0159934	0.0171108	0.0068012	0.0227174	0.01385	0.0093726	0.0266214	0.002329	0.0128444	0.0116126	0.0231492	0.013724	0.0152168	0.0006826	0.0260218	0.0034632	0.0160416	0.0197678	0.0276386	0.0038398	0.0118094	0.0022188	0.021167	0.001923	0.0101572	0.0014506	0.0034606	0.0151846	0.0067868	0.0090666	0.0142984	0.0025702	0.0040226	0.0125814	0.02201	0.00767	0.0053402	0.0097776	0.0042016	0.0068816	0.0066158	0.0078456	0.0052546
Sample 15	0.0047064	0.0228626	0.010833	0.0029084	0.0054326	0.0104758	0.0158962	0.017107	0.006704	0.0228212	0.0138532	0.009429	0.02684	0.002307	0.0127574	0.0115972	0.0230386	0.0137536	0.0152576	0.0006932	0.0260962	0.0034164	0.016067	0.0198522	0.0277052	0.0038736	0.0117232	0.0021964	0.0212192	0.001919	0.0101604	0.0014738	0.0034716	0.0150976	0.0067622	0.0090636	0.0143874	0.002604	0.0040158	0.012497	0.0221168	0.0077298	0.005286	0.0096762	0.0042296	0.0069262	0.006569	0.0077618	0.0052836
Sample 16	0.0046828	0.0229432	0.0108192	0.0028816	0.0054334	0.0104278	0.0159476	0.017112	0.006782	0.0229714	0.0137238	0.009416	0.0267706	0.0023186	0.0127932	0.011622	0.023196	0.0138294	0.01524	0.0007	0.0261368	0.0034444	0.0161074	0.0198112	0.027667	0.0038748	0.0117562	0.002177	0.021242	0.0019114	0.0101238	0.0014394	0.0034696	0.0151686	0.0067424	0.0090098	0.0142806	0.0025896	0.0040346	0.012453	0.0221238	0.0076914	0.0052316	0.0097402	0.0041964	0.0069108	0.006614	0.0078258	0.0052272
Sample 17	0.0046734	0.0228806	0.0108656	0.0028944	0.0054718	0.0103816	0.0159284	0.01714	0.0067194	0.0228452	0.0138112	0.0093674	0.0267788	0.002345	0.0127224	0.011643	0.0230066	0.0136638	0.0152346	0.0007188	0.0260562	0.0033946	0.0160514	0.0197288	0.0277906	0.0038538	0.0118016	0.002217	0.0211512	0.0018948	0.0101652	0.0014164	0.0034338	0.0152286	0.0067184	0.00903	0.0142366	0.0026032	0.0039778	0.0124934	0.022084	0.007689	0.0052632	0.0097416	0.004254	0.006895	0.0066144	0.007843	0.0052874
Sample 18	0.0046502	0.0228754	0.0109986	0.002912	0.0054006	0.0104982	0.0159486	0.0172108	0.0067578	0.022794	0.0138124	0.0093676	0.0267296	0.0022838	0.0127792	0.0116042	0.0231476	0.013788	0.0151378	0.0007084	0.0259648	0.0034284	0.0161094	0.0197132	0.0278268	0.0038766	0.0117472	0.0022024	0.021118	0.0019214	0.0101198	0.0014378	0.0034562	0.0152338	0.006695	0.0090558	0.0142084	0.0025618	0.0040564	0.0125592	0.0219682	0.0076554	0.0053048	0.0096898	0.0042386	0.0069294	0.0065902	0.0077856	0.0052478
Sample 19	0.0047232	0.0228316	0.0109212	0.0028824	0.0054734	0.0104814	0.0159112	0.017187	0.0067544	0.0228114	0.0138316	0.0094144	0.0267968	0.0023274	0.0128328	0.0117258	0.0229526	0.0137756	0.0151226	0.000696	0.0260006	0.0034414	0.0160422	0.019821	0.0276354	0.0038444	0.0116464	0.002197	0.0211928	0.001909	0.0101492	0.0014488	0.003412	0.0152188	0.0067148	0.009023	0.0142574	0.0025928	0.004033	0.0125242	0.022223	0.0076964	0.00531	0.009728	0.004237	0.0068982	0.0066512	0.007838	0.0052892
Sample 20	0.0046654	0.022906	0.0108492	0.0028588	0.005535	0.010553	0.0158784	0.0171852	0.0067376	0.0228158	0.0138092	0.0094032	0.0268986	0.0023484	0.0127892	0.0116268	0.0231184	0.013753	0.0151756	0.0006896	0.0261382	0.0034562	0.016078	0.0197832	0.0277012	0.003846	0.0117574	0.002219	0.021242	0.0019196	0.010175	0.0014282	0.0034884	0.0151942	0.006743	0.0089902	0.0143324	0.0025808	0.0040142	0.0124792	0.0220058	0.0077316	0.00526	0.00973	0.004242	0.0069486	0.0066194	0.0079558	0.0052686
Sample 21	0.0046312	0.0228178	0.0108708	0.0028826	0.0054446	0.0104326	0.0159874	0.0172176	0.006709	0.022752	0.0137548	0.0094284	0.0267504	0.0022908	0.0128324	0.011629	0.0232094	0.0138394	0.0151924	0.0006994	0.025946	0.0034226	0.0160574	0.0196622	0.0276776	0.0039056	0.011674	0.0021768	0.021162	0.0019292	0.0101528	0.001454	0.0033902	0.0150874	0.0067346	0.0090264	0.0142704	0.0025868	0.0040236	0.0125498	0.0220364	0.007675	0.0053188	0.0097432	0.004261	0.0069252	0.0066214	0.0078976	0.0052196
Sample 22	0.0046698	0.0228248	0.0108836	0.0028634	0.005474	0.0104736	0.0159478	0.0171756	0.006668	0.0228666	0.0137958	0.0093752	0.026744	0.002357	0.0128226	0.0116266	0.0230286	0.013794	0.0150454	0.0006764	0.0260852	0.0034188	0.0160054	0.0197278	0.0277502	0.0038836	0.0117038	0.002173	0.0210588	0.0019222	0.0102032	0.0014314	0.0034586	0.0150964	0.0067356	0.0091134	0.0142748	0.0025952	0.004007	0.0124442	0.0221102	0.0077492	0.0052652	0.0096868	0.0042462	0.006951	0.0065766	0.0078484	0.0053226
Sample 23	0.0046496	0.0228036	0.0109114	0.0028454	0.0053882	0.0104902	0.016	0.0171484	0.0067822	0.0227536	0.0139124	0.0094846	0.0268072	0.0023254	0.0128448	0.0115454	0.0230538	0.0138746	0.0151828	0.0006948	0.0261538	0.0034934	0.0160054	0.0197612	0.0276726	0.003866	0.0117434	0.0021848	0.0210808	0.0019134	0.0102642	0.0014544	0.0034792	0.0150666	0.0067354	0.0090012	0.0143906	0.0025544	0.0040056	0.012503	0.0220214	0.0076696	0.0052634	0.0097728	0.0042722	0.0068896	0.0066174	0.0078092	0.0053312
Sample 24	0.0046732	0.0229216	0.0109022	0.0029134	0.005409	0.0104482	0.0159546	0.0171654	0.006767	0.0228618	0.0138452	0.0094666	0.0267688	0.0023492	0.0127986	0.0116604	0.0231384	0.0137064	0.0151874	0.000684	0.0259078	0.0034442	0.0160276	0.0198292	0.0277084	0.0038176	0.0117492	0.002167	0.0211042	0.001863	0.010155	0.0013932	0.0034586	0.0150898	0.0066724	0.0090592	0.0141544	0.0026028	0.0040244	0.0125606	0.0221198	0.0077316	0.0053006	0.0097118	0.0042238	0.0069234	0.0065292	0.0079026	0.005293
Sample 25	0.0046822	0.022874	0.0108896	0.0029176	0.0054908	0.0105006	0.0158826	0.0172772	0.006671	0.0229164	0.0138798	0.0094736	0.026716	0.002365	0.0127808	0.0116608	0.0230098	0.0137264	0.0151882	0.0007016	0.0260082	0.003452	0.0159628	0.0197252	0.0276234	0.0038642	0.0116796	0.0021864	0.0210934	0.0019194	0.0101982	0.0014586	0.0034374	0.015184	0.0067378	0.0090612	0.0143896	0.0025864	0.0039976	0.0125748	0.0219542	0.0076334	0.005259	0.0096508	0.0042394	0.0069256	0.00662	0.0078698	0.0052706
Sample 26	0.0046688	0.0228058	0.010897	0.0029106	0.0054	0.010422	0.0159178	0.0171102	0.0067702	0.0228832	0.0138174	0.0094228	0.026787	0.0023116	0.0127284	0.0115878	0.0230566	0.0137234	0.0152176	0.0007108	0.0260262	0.0034406	0.0160072	0.0198524	0.027764	0.0038324	0.011764	0.0021726	0.0211748	0.0019264	0.01022	0.001438	0.003443	0.0151702	0.0067498	0.0090546	0.0141914	0.0025982	0.0040156	0.0125478	0.0220544	0.0076818	0.0052324	0.0097294	0.0042122	0.0069034	0.0065562	0.0078552	0.0052518
Sample 27	0.004697	0.0229314	0.0109134	0.0028654	0.0054386	0.0105176	0.0158986	0.0171272	0.0066772	0.0228232	0.013815	0.0093242	0.0268234	0.0023284	0.012846	0.0115844	0.0230552	0.013892	0.0152142	0.0007134	0.026041	0.0034592	0.0160188	0.019625	0.0277448	0.0038688	0.0117278	0.0022216	0.0212086	0.0019172	0.010127	0.0014642	0.0034364	0.0151512	0.0066988	0.009046	0.0142918	0.0025394	0.0040546	0.0124946	0.0221358	0.007643	0.0053032	0.0097798	0.0042692	0.0069206	0.0065802	0.0078752	0.0051858
Sample 28	0.0046758	0.0228972	0.0108678	0.0029074	0.0054662	0.0104518	0.0158798	0.0170966	0.0067414	0.022737	0.013868	0.0093658	0.0267712	0.0023416	0.012816	0.0114676	0.0230548	0.0137578	0.0151868	0.0006952	0.0260756	0.0034336	0.0160684	0.0196868	0.0276524	0.0038158	0.0117308	0.002183	0.0212188	0.0019038	0.01012	0.001431	0.003436	0.0151522	0.0067232	0.0090838	0.014232	0.0026116	0.0040028	0.012561	0.0221402	0.0076952	0.0053502	0.0097318	0.004278	0.0069134	0.0067194	0.0078472	0.0052398
Sample 29	0.004647	0.0228382	0.0108702	0.0029042	0.0054606	0.0104878	0.0159492	0.0171506	0.0067432	0.022967	0.013755	0.0094272	0.026823	0.002322	0.012805	0.0116092	0.023144	0.0138626	0.0151592	0.0006814	0.0259012	0.0034606	0.016	0.0196502	0.027526	0.003812	0.0118232	0.0021866	0.021236	0.0019348	0.0102242	0.0014428	0.0034522	0.0151756	0.0067374	0.0089724	0.0144608	0.0025636	0.0040256	0.0125844	0.0220332	0.0076572	0.0052258	0.0097016	0.0042098	0.006916	0.0066636	0.0078982	0.0052706
Sample 30	0.0046764	0.0228354	0.0108916	0.0029178	0.0054148	0.0104962	0.01595	0.0171142	0.0066946	0.0227324	0.0138076	0.0093224	0.0267784	0.0023554	0.0127902	0.0115774	0.0231528	0.0136702	0.015159	0.0007032	0.026034	0.003413	0.0160244	0.0197346	0.0276928	0.0039166	0.0117872	0.0021614	0.0212106	0.0019322	0.0101338	0.0014468	0.0033768	0.0152842	0.0067164	0.0090796	0.0143556	0.0025672	0.0040448	0.0125158	0.0220426	0.0077158	0.0053072	0.0096856	0.004226	0.0068512	0.006532	0.007891	0.0053168
Sample 31	0.004663	0.022865	0.0108922	0.0028932	0.0054158	0.0105282	0.0159234	0.0171568	0.0066846	0.0229204	0.0137742	0.0094294	0.0268576	0.0023632	0.0127764	0.0115644	0.0231302	0.0138348	0.015135	0.0006832	0.0260462	0.0034686	0.016092	0.0198132	0.0276	0.003918	0.0118052	0.0021786	0.0212224	0.0018972	0.0101778	0.0014268	0.0034694	0.015179	0.0067478	0.0090122	0.0142128	0.0025942	0.0040038	0.0125094	0.0220754	0.0076646	0.0052586	0.0097348	0.004244	0.0069562	0.0066756	0.0078256	0.0052394
Sample 32	0.0046168	0.0229168	0.0109376	0.0029104	0.0054742	0.010453	0.015959	0.0171914	0.0066992	0.0227472	0.0138324	0.0093844	0.026781	0.002327	0.0128168	0.0115858	0.0231316	0.0138122	0.015318	0.0006776	0.0259778	0.0034438	0.0161294	0.0196728	0.0275956	0.0038408	0.0117644	0.0021986	0.021192	0.0019004	0.0101582	0.0014252	0.0034426	0.0152476	0.0067206	0.0090354	0.0143468	0.0026088	0.003998	0.0124256	0.0219894	0.0076474	0.0052742	0.0096248	0.004291	0.0069128	0.0066194	0.0078986	0.005245
Sample 33	0.0046914	0.022899	0.0108298	0.0028974	0.0054746	0.0104714	0.01597	0.0171048	0.0067094	0.0229714	0.013902	0.009422	0.026672	0.0023348	0.0128028	0.011581	0.0231526	0.0138026	0.0151894	0.0006784	0.0260438	0.003448	0.0160156	0.0197062	0.0276108	0.0039304	0.0117114	0.002233	0.0211044	0.0019332	0.0101666	0.0014526	0.0034246	0.0151522	0.0067084	0.0090642	0.014194	0.0025792	0.0040222	0.0124212	0.022024	0.0077176	0.0052964	0.0097276	0.0042572	0.0069784	0.0065928	0.0078822	0.0052812
Sample 34	0.0046696	0.0227958	0.0108714	0.0028836	0.0054132	0.0104804	0.0159712	0.0171202	0.0067796	0.0228106	0.0138048	0.009427	0.0268118	0.0023912	0.0127944	0.0116376	0.0230872	0.0137612	0.0151506	0.0007044	0.025903	0.003398	0.0161756	0.0197554	0.02762	0.0038798	0.011813	0.0022012	0.0211024	0.001908	0.010199	0.0014552	0.0034332	0.0151998	0.0067244	0.0090622	0.0142298	0.0026208	0.0040668	0.01261	0.0221238	0.0077124	0.0052748	0.0097632	0.0042848	0.0069024	0.0066032	0.0078414	0.0052858
Sample 35	0.0046314	0.0229018	0.0108596	0.0028468	0.0054622	0.0104622	0.0159248	0.017202	0.0067808	0.0228834	0.0138048	0.0093178	0.0267554	0.0023304	0.0128274	0.0115542	0.0231308	0.0138526	0.0151076	0.0006976	0.0261122	0.0034236	0.0160448	0.0197404	0.027689	0.0038278	0.0117954	0.0022036	0.0212022	0.0019222	0.010163	0.0014538	0.0034224	0.0151404	0.0067078	0.0090794	0.0143112	0.0025474	0.004025	0.0125396	0.0220636	0.0077184	0.0052412	0.0096918	0.0042326	0.0068856	0.0066348	0.007872	0.0052474
Sample 36	0.0046718	0.022817	0.0107966	0.0029182	0.0054484	0.0105386	0.0160084	0.0172356	0.0067494	0.0228148	0.0137766	0.009417	0.0267362	0.0023514	0.0128612	0.011514	0.0232296	0.013878	0.0151712	0.000684	0.0260722	0.0034176	0.015924	0.0197924	0.027627	0.0038176	0.0117316	0.0021878	0.0211822	0.001905	0.0101854	0.0014368	0.0034618	0.0152214	0.0067148	0.00907	0.0143372	0.0025918	0.0040124	0.0125266	0.0219828	0.0076334	0.0052796	0.0097278	0.004297	0.0068482	0.0065636	0.00778	0.0052782
Sample 37	0.004646	0.0228302	0.0108702	0.0029178	0.0054356	0.010491	0.016004	0.0171666	0.0067418	0.0227944	0.013887	0.0094194	0.0267524	0.00234	0.0127602	0.011643	0.0231164	0.0137948	0.0151146	0.0006802	0.0258984	0.0034356	0.0160354	0.0198092	0.0277774	0.0038572	0.011786	0.0022026	0.0211732	0.0019136	0.0100996	0.0014614	0.0034926	0.0151828	0.0067214	0.0090726	0.014245	0.0025514	0.0040072	0.012546	0.0221574	0.0076962	0.0052912	0.0097352	0.0042958	0.0068976	0.006646	0.0078944	0.0052578
Sample 38	0.0045922	0.02276	0.0108742	0.0028736	0.0053996	0.010365	0.0159338	0.0171548	0.0067726	0.0228854	0.0138776	0.009395	0.026707	0.0023252	0.0127606	0.0115694	0.0232852	0.0137808	0.0150704	0.000691	0.0260068	0.0034218	0.0161232	0.0196312	0.0277344	0.0038508	0.0118428	0.0022122	0.021107	0.0018976	0.0101366	0.0014376	0.0034592	0.0153046	0.0067592	0.0091258	0.0142252	0.0025962	0.0039626	0.012529	0.0221222	0.0076414	0.0052644	0.009679	0.0042932	0.0069422	0.0066002	0.0078186	0.0052434
Sample 39	0.0046516	0.0229306	0.0108678	0.002893	0.0054894	0.0105234	0.0159012	0.0171022	0.006722	0.0227712	0.0137734	0.0094892	0.0267764	0.0023516	0.0129008	0.011666	0.0231234	0.0138012	0.0152104	0.0006912	0.0261252	0.0034004	0.0159252	0.0196786	0.0277014	0.0038364	0.0117798	0.0021894	0.0211704	0.001943	0.0101574	0.0014224	0.0034314	0.0151178	0.0067904	0.0090314	0.0142614	0.0026128	0.004008	0.0124902	0.022072	0.0076674	0.0052768	0.0096542	0.0042908	0.0069734	0.0066012	0.007836	0.0052936
Sample 40	0.0046592	0.0228158	0.0109394	0.002915	0.0054446	0.0105642	0.0158506	0.017227	0.0068154	0.0227562	0.0137656	0.009369	0.0267402	0.0023268	0.0128416	0.011608	0.023166	0.0137812	0.0152222	0.0006876	0.026008	0.003374	0.0160866	0.0196298	0.0276132	0.0038348	0.0117566	0.0022114	0.0210828	0.0018968	0.0101934	0.001434	0.0034504	0.0152336	0.0068018	0.0090358	0.0142798	0.0025916	0.0040242	0.0124218	0.0221188	0.0076934	0.0053032	0.009741	0.0042778	0.0068752	0.006585	0.0078372	0.0052644
Sample 41	0.0046124	0.0229032	0.0108944	0.0029094	0.0054562	0.0104838	0.0159682	0.0172108	0.0067926	0.0227902	0.0137978	0.0093848	0.0267328	0.0023844	0.0128918	0.011632	0.023048	0.0138166	0.0151356	0.000672	0.0258994	0.003441	0.016104	0.0197122	0.0278046	0.0038104	0.011763	0.0022042	0.0211216	0.001903	0.0102262	0.0014356	0.003416	0.015171	0.0067594	0.009133	0.0143112	0.0026008	0.0040048	0.0124962	0.022015	0.0076558	0.005258	0.009741	0.004242	0.0068506	0.0065716	0.0078808	0.0052138
Sample 42	0.0046228	0.0228722	0.0108834	0.0028962	0.0054634	0.0104898	0.015807	0.017175	0.0067516	0.0227406	0.0138862	0.0093748	0.0266674	0.0023286	0.0127586	0.0115752	0.0230708	0.0138176	0.0151722	0.000699	0.0259782	0.0034632	0.0160694	0.0198258	0.0276468	0.0038566	0.011692	0.0021898	0.0212528	0.0018978	0.0101626	0.0014362	0.0034258	0.0151844	0.0068054	0.0090236	0.0143738	0.0025928	0.0040074	0.012454	0.0220362	0.007666	0.0053152	0.009788	0.0041914	0.006948	0.0066422	0.0078146	0.0052594
Sample 43	0.0046664	0.0229242	0.0109056	0.0028556	0.0055156	0.0104298	0.0159178	0.017067	0.0067128	0.0227924	0.0138422	0.0093828	0.0268546	0.0023404	0.0127562	0.0115968	0.0232412	0.0138536	0.0152558	0.0006862	0.02593	0.0034496	0.0161074	0.0198522	0.0277812	0.003806	0.0117188	0.0021804	0.0212332	0.0019294	0.010173	0.0014112	0.003454	0.015272	0.0067584	0.0090004	0.0142128	0.0025956	0.0039812	0.0125074	0.022102	0.0077042	0.005302	0.009744	0.0042546	0.0068902	0.0066166	0.0078074	0.0052496
Sample 44	0.0046994	0.0228702	0.0107992	0.002907	0.005471	0.0105176	0.0159072	0.0170842	0.006708	0.0227328	0.0138254	0.009404	0.0267524	0.0023236	0.0127986	0.011585	0.0230442	0.013866	0.0151514	0.0006748	0.0260218	0.0034272	0.0161962	0.0198244	0.0276492	0.0038598	0.0117858	0.0021694	0.0211254	0.0018972	0.0102594	0.0014484	0.0034732	0.0151884	0.006732	0.009051	0.014374	0.0025762	0.004019	0.0125752	0.0221018	0.0076248	0.0052282	0.0097898	0.00429	0.0069426	0.0066106	0.0078514	0.0052618
Sample 45	0.0047128	0.0228956	0.0108866	0.0028926	0.0054362	0.0103922	0.0158996	0.0172488	0.0067372	0.0227872	0.0138416	0.0092886	0.0268186	0.0023384	0.0127808	0.0115376	0.0230756	0.01377	0.0151984	0.0007038	0.026048	0.003469	0.0161606	0.0197894	0.027744	0.0038762	0.0116756	0.0021724	0.0212184	0.0019022	0.0101724	0.0014148	0.0034368	0.0151948	0.006729	0.0089818	0.01428	0.0025822	0.0039822	0.0124942	0.022094	0.0076748	0.0053318	0.0096474	0.0042086	0.0069672	0.0065582	0.007913	0.0051658
Sample 46	0.004658	0.022821	0.0109246	0.0029214	0.005437	0.010563	0.0158048	0.0171744	0.006665	0.022809	0.0137798	0.0094066	0.02676	0.002322	0.0127542	0.0116334	0.0231086	0.013879	0.015071	0.0006938	0.0260354	0.0034342	0.0160128	0.019834	0.027625	0.003876	0.0117268	0.0021942	0.0212102	0.0019048	0.0101624	0.0014558	0.003417	0.0152054	0.0066916	0.0090578	0.0142762	0.0025682	0.0040206	0.0126032	0.022078	0.007622	0.0052968	0.009745	0.004252	0.0069108	0.0066106	0.0077936	0.0052438
Sample 47	0.0046674	0.0228358	0.0108408	0.0028704	0.005476	0.0104524	0.0158338	0.0170924	0.0068162	0.0227964	0.0139018	0.00934	0.0268288	0.0023166	0.0128242	0.0115006	0.023089	0.0137302	0.015163	0.0006936	0.026019	0.0034668	0.0161258	0.0197376	0.0278234	0.0039236	0.0118126	0.0022036	0.0212178	0.0019596	0.0102244	0.0014676	0.0034548	0.015195	0.006697	0.0090782	0.0142808	0.0025938	0.0040098	0.0124978	0.0219768	0.007663	0.0053344	0.0097114	0.0042694	0.006895	0.0066262	0.0078638	0.0052556
Sample 48	0.0046578	0.022834	0.0108764	0.0029112	0.0054898	0.0104624	0.0158564	0.0171336	0.006733	0.0228838	0.0138904	0.0093918	0.0268586	0.0023424	0.0128394	0.0116196	0.023059	0.0137004	0.0151194	0.000672	0.0259514	0.0034716	0.0160422	0.0198698	0.0276342	0.0038796	0.0117006	0.0021768	0.0212422	0.0019206	0.0102136	0.0014374	0.0033956	0.0152908	0.0067724	0.0090554	0.0142708	0.0026036	0.003987	0.0125502	0.0220804	0.007682	0.0052846	0.0097202	0.004225	0.0068302	0.0065636	0.0078322	0.0052632
Sample 49	0.004681	0.0228926	0.0109564	0.002911	0.0054774	0.0104528	0.0159678	0.0171682	0.0066776	0.0227662	0.013848	0.0093974	0.0267894	0.002341	0.0128196	0.0115964	0.023162	0.0137762	0.0152402	0.0006882	0.026024	0.0034842	0.0159614	0.0196762	0.0276358	0.0038684	0.0117082	0.0022036	0.0211486	0.0019188	0.010227	0.0014514	0.0034284	0.015282	0.0067302	0.009129	0.0141998	0.0025858	0.0040022	0.0125376	0.0220728	0.0076238	0.0053326	0.0097032	0.0042566	0.006944	0.0065864	0.0077602	0.0052924
Sample 50	0.004689	0.0228896	0.0109476	0.0028762	0.0054422	0.0105022	0.0158836	0.0170868	0.0067194	0.0229084	0.013838	0.009358	0.0268134	0.0023388	0.0128798	0.0115774	0.0229902	0.0137644	0.015133	0.0006796	0.0260994	0.0034262	0.0160748	0.0197524	0.0277102	0.0038474	0.0117212	0.0021604	0.021148	0.001899	0.0101542	0.0014436	0.0034202	0.0151962	0.0067486	0.0090234	0.0143778	0.0026306	0.0040646	0.0125064	0.0221156	0.0076964	0.0053008	0.0097152	0.0042334	0.0069782	0.0065348	0.0077986	0.0052484
Sample 51	0.0047012	0.022873	0.0108108	0.0029012	0.005448	0.0105672	0.0159976	0.0171756	0.0067116	0.0228564	0.0137836	0.0093664	0.0267576	0.0023482	0.0127534	0.011569	0.0231184	0.0137526	0.015122	0.0006974	0.0260636	0.0034378	0.0160112	0.0197636	0.02771	0.0038548	0.0117548	0.0021532	0.0210638	0.001885	0.0101928	0.001445	0.0034372	0.01527	0.006809	0.0091204	0.0144228	0.0025744	0.003996	0.0124446	0.021946	0.0077132	0.0052622	0.0097996	0.0042168	0.0069028	0.0066418	0.0078276	0.0052836
Sample 52	0.0046604	0.0228212	0.010893	0.0028708	0.0054162	0.0105256	0.0160056	0.0170598	0.0066856	0.022794	0.0138652	0.0093842	0.0268784	0.0023288	0.012699	0.0115588	0.0230926	0.013833	0.0152482	0.0007038	0.0262806	0.0034214	0.016123	0.0197836	0.0276798	0.003843	0.0117552	0.0022006	0.0212788	0.0019478	0.0101738	0.0014588	0.0034214	0.0152394	0.0067336	0.0090028	0.0144054	0.002557	0.0040742	0.0125086	0.0220186	0.0076614	0.0053056	0.0097248	0.0042654	0.0069152	0.0065386	0.0078934	0.0052716
Sample 53	0.0046498	0.0228284	0.0108584	0.002885	0.00544	0.010455	0.0159284	0.0171808	0.0067746	0.0229792	0.0138762	0.0093438	0.0267458	0.0023696	0.0127426	0.0115748	0.0230884	0.0136996	0.0152356	0.0007008	0.0259488	0.0034488	0.016116	0.0196992	0.0277712	0.0038686	0.0117778	0.0021854	0.0210098	0.0019076	0.010053	0.0014402	0.0034294	0.0152062	0.0067442	0.009041	0.0142794	0.002658	0.004013	0.0125186	0.0221198	0.0077124	0.0052758	0.0097896	0.004217	0.006956	0.006548	0.0078398	0.0052356
Sample 54	0.0046608	0.0227918	0.0109188	0.0028704	0.005474	0.01043	0.015893	0.0171148	0.0067374	0.0227996	0.0138958	0.009393	0.0269124	0.002353	0.0128486	0.0115632	0.0231944	0.0137856	0.0150994	0.000679	0.0260254	0.0034694	0.0161032	0.0196322	0.0278382	0.0038722	0.011728	0.0021926	0.0211284	0.0019228	0.0101764	0.0014276	0.0034348	0.0152054	0.006743	0.0089946	0.014303	0.0025804	0.0040262	0.0125024	0.0220346	0.0076714	0.005285	0.0097278	0.0042282	0.0069034	0.0066256	0.0078424	0.0053332
Sample 55	0.0046594	0.0229188	0.0108294	0.0028536	0.0054846	0.0104334	0.0159796	0.0171052	0.0067584	0.0227748	0.013772	0.0093434	0.0268718	0.0023242	0.0128518	0.011607	0.0231306	0.013823	0.015087	0.0006762	0.0259948	0.003429	0.01598	0.0198104	0.0277706	0.0038506	0.0117234	0.0021958	0.0211242	0.0019134	0.0101938	0.0014266	0.003416	0.0151834	0.0067476	0.0089748	0.0142298	0.0026002	0.0039994	0.0125376	0.0221208	0.0077584	0.0052678	0.0097516	0.0042518	0.0069038	0.0066142	0.007818	0.0052394
Sample 56	0.0046828	0.0228756	0.010854	0.002868	0.005438	0.0104544	0.015942	0.017152	0.0067634	0.0227794	0.013823	0.0093478	0.026744	0.0023336	0.012869	0.0116846	0.0232118	0.013861	0.0153102	0.0006882	0.0259788	0.0034354	0.016084	0.0196976	0.027745	0.0038286	0.0117554	0.0021646	0.0212848	0.0019336	0.0101264	0.0014374	0.0034322	0.0151518	0.0067954	0.00906	0.0142364	0.0026386	0.0039982	0.012443	0.0220558	0.007726	0.0053062	0.0097124	0.0042864	0.0069364	0.0065782	0.0078468	0.0052604
Sample 57	0.0046534	0.0229278	0.0108868	0.00285	0.005494	0.0104	0.0158866	0.01728	0.0066982	0.0227526	0.013771	0.0093552	0.0267096	0.0022932	0.0128946	0.0115578	0.0232778	0.013826	0.0152134	0.0006786	0.0259278	0.0034248	0.0162194	0.0197276	0.0277144	0.0038872	0.0117282	0.0021702	0.0211724	0.0019088	0.0101104	0.0014378	0.0033914	0.0152394	0.0068	0.0090454	0.0142686	0.0025404	0.004051	0.01253	0.0221428	0.0076244	0.0052724	0.0097114	0.0042308	0.0069216	0.0066054	0.0078746	0.0052378
Sample 58	0.0045776	0.022788	0.0109098	0.002904	0.0054808	0.01059	0.0159278	0.0172872	0.006707	0.0227786	0.013908	0.009458	0.0267044	0.0023272	0.012768	0.0115576	0.0230494	0.0137234	0.01517	0.0006896	0.0260628	0.0034724	0.0160262	0.0198464	0.0275936	0.0038986	0.0116876	0.002229	0.0211046	0.00191	0.0101954	0.0014454	0.0034194	0.0151968	0.0067392	0.0090762	0.0144346	0.0026048	0.004061	0.0125672	0.0221242	0.0076328	0.0053226	0.009702	0.004212	0.006917	0.0065844	0.007769	0.005285
Sample 59	0.0046928	0.0228562	0.0109866	0.0029038	0.0054246	0.0104834	0.0160092	0.0172162	0.0067526	0.0226466	0.0137928	0.0094088	0.0267288	0.0023538	0.0127996	0.0114942	0.0231272	0.0137008	0.015123	0.0006814	0.0260384	0.0035134	0.0161068	0.0198822	0.027598	0.0038442	0.0117254	0.0022036	0.0211014	0.0019296	0.0101264	0.0014552	0.0034084	0.0152182	0.0067546	0.0091176	0.0142352	0.0026248	0.004001	0.0125526	0.0220554	0.0076224	0.0052618	0.0097668	0.0042038	0.0069628	0.00661	0.007859	0.0052248
Sample 60	0.0046564	0.0228182	0.010855	0.0028572	0.0054674	0.0104918	0.0158972	0.017148	0.0066944	0.022888	0.013838	0.0094676	0.026761	0.0022922	0.0127764	0.0115716	0.0232248	0.0137986	0.0151102	0.0006938	0.0261386	0.0034314	0.0159992	0.0196936	0.0277052	0.003848	0.0118054	0.0021908	0.0211464	0.001919	0.0101262	0.001443	0.0034584	0.0151198	0.0067948	0.0090598	0.014267	0.0025468	0.004032	0.0125336	0.0220704	0.0077092	0.0053132	0.0097712	0.0042018	0.0069144	0.0066366	0.0078496	0.0052444
Sample 61	0.0046262	0.022843	0.0108806	0.0028802	0.0054566	0.0105728	0.0159624	0.0171184	0.006763	0.0227718	0.0138282	0.0094036	0.0267764	0.0023534	0.012777	0.0116116	0.0231136	0.0138206	0.0151482	0.0006962	0.0261334	0.0034558	0.0160448	0.0198046	0.0276114	0.0038546	0.0117358	0.0021884	0.021109	0.0019238	0.0101416	0.0014564	0.0034252	0.0151644	0.0067134	0.009045	0.0143182	0.002602	0.0040358	0.0125258	0.0221636	0.007726	0.0052556	0.0097122	0.0042366	0.0069196	0.006595	0.007881	0.0052642
Sample 62	0.0047132	0.022832	0.0108434	0.0028922	0.0054842	0.0104778	0.0158896	0.0171786	0.006729	0.0228262	0.0138528	0.0093488	0.0268094	0.0023276	0.012749	0.0114996	0.023156	0.0137732	0.0152288	0.0006992	0.0261566	0.0034432	0.0159614	0.0198362	0.0276944	0.003858	0.0117782	0.0022072	0.021293	0.0018754	0.0101036	0.0014184	0.0034556	0.0151816	0.0067494	0.0089706	0.0143552	0.0025974	0.0039978	0.0124862	0.0221006	0.0076806	0.0052804	0.0097516	0.0042498	0.0068708	0.00658	0.0077922	0.0052426
Sample 63	0.004608	0.0229584	0.0109196	0.0028946	0.00547	0.010531	0.0159558	0.017225	0.00681	0.0227308	0.013767	0.0092262	0.0268272	0.0023328	0.012697	0.0116408	0.0231724	0.0137226	0.0152168	0.0006756	0.0258828	0.0034746	0.0160664	0.0197848	0.027738	0.003895	0.0118358	0.0022066	0.0211866	0.0018826	0.010151	0.001461	0.0034284	0.0152178	0.0067634	0.0090166	0.0143286	0.0025806	0.0040162	0.01252	0.0221122	0.0077202	0.0052962	0.009642	0.0042246	0.0068688	0.0066024	0.0079134	0.0052566
Sample 64	0.0046856	0.0230286	0.0108996	0.0028646	0.0054452	0.0105116	0.01597	0.017201	0.0067112	0.0228106	0.0137906	0.0093216	0.0266702	0.0023318	0.0127108	0.0115396	0.023094	0.013774	0.0153122	0.0007148	0.0259814	0.0034396	0.016033	0.0197664	0.0277418	0.0038854	0.0117948	0.0021954	0.0212416	0.0018776	0.0101038	0.001441	0.0034394	0.0150858	0.0067946	0.0090676	0.014343	0.0026036	0.003986	0.0126188	0.0219392	0.0076694	0.005263	0.0096824	0.00429	0.0069002	0.0066158	0.007762	0.0052538
Sample 65	0.004677	0.022753	0.0108468	0.002885	0.0054648	0.0105032	0.0158332	0.0171296	0.0067382	0.0228244	0.013837	0.0093426	0.0267706	0.0023546	0.0127898	0.011539	0.0231084	0.0137194	0.0152288	0.0006814	0.026142	0.0034428	0.0161308	0.0198598	0.0276988	0.003855	0.0116866	0.0021854	0.0211876	0.0019394	0.0101674	0.0014622	0.003386	0.0151276	0.0067562	0.0091324	0.0142816	0.0025842	0.0039956	0.0126078	0.0221092	0.007708	0.0052528	0.0096182	0.0042396	0.0069106	0.0065138	0.00783	0.0052976
Sample 66	0.0046992	0.022777	0.010893	0.002876	0.0054882	0.0105196	0.015993	0.0171756	0.0067144	0.0228118	0.01382	0.0093738	0.0267072	0.0023392	0.0128164	0.0116396	0.023211	0.0138278	0.01524	0.0006876	0.0260532	0.0034736	0.0161496	0.019701	0.0277296	0.0038804	0.0116942	0.0021798	0.0212212	0.0019062	0.0101758	0.0014238	0.0034394	0.0151608	0.0067386	0.0090952	0.0141876	0.0025426	0.004064	0.0125908	0.021963	0.0076222	0.0053318	0.0096674	0.0042426	0.006959	0.0065808	0.0078296	0.005216
Sample 67	0.0047042	0.022949	0.0109574	0.002924	0.0054852	0.0104782	0.0159524	0.0171736	0.0066938	0.0227552	0.0137636	0.0094622	0.026632	0.0023572	0.012859	0.0115144	0.0231248	0.0138256	0.015123	0.0006934	0.0260612	0.003438	0.0159838	0.019807	0.027684	0.00385	0.0117264	0.0022028	0.0211364	0.0019006	0.0100916	0.0014336	0.0034492	0.0152454	0.0067878	0.009053	0.0143802	0.002641	0.0039962	0.012565	0.0220416	0.0076356	0.0052862	0.0098154	0.0042494	0.0069374	0.0066714	0.007831	0.0052606
Sample 68	0.0047168	0.0228488	0.0108798	0.0029064	0.005411	0.0105068	0.0159554	0.0171794	0.0067214	0.0228582	0.0137972	0.0093276	0.0267216	0.0023492	0.012819	0.0115436	0.0231488	0.0138506	0.0151542	0.0006958	0.026127	0.0034566	0.0160452	0.0197282	0.0277238	0.0039138	0.011671	0.0022132	0.0212104	0.0019228	0.0101396	0.0014138	0.0034522	0.0151054	0.0067424	0.0090566	0.014346	0.0025924	0.0039952	0.0124944	0.0221076	0.007741	0.0053398	0.009676	0.0042508	0.0069016	0.0065764	0.0079052	0.0052052
Sample 69	0.00467	0.0229192	0.0108884	0.0028912	0.0054068	0.0105124	0.0159298	0.0173082	0.0066866	0.0229406	0.0138546	0.0093132	0.026735	0.0023498	0.0127768	0.011584	0.0230796	0.0137838	0.0151612	0.0006932	0.025993	0.0034508	0.0160256	0.0197658	0.0276652	0.0038912	0.0118096	0.0022128	0.0212086	0.0019254	0.0102402	0.001416	0.003459	0.0151692	0.0067828	0.0090638	0.0143168	0.0025698	0.0040038	0.0125766	0.0220226	0.0076872	0.0052546	0.0098262	0.0042818	0.0068686	0.0066164	0.007812	0.005295
Sample 70	0.0046826	0.0229006	0.0108864	0.002875	0.0054902	0.0104672	0.0158966	0.0170666	0.006683	0.0228816	0.0139308	0.0094582	0.0267172	0.00234	0.0127944	0.0115092	0.0231332	0.0138558	0.0151614	0.0006776	0.0259048	0.0034708	0.0161046	0.0197656	0.0277752	0.0038412	0.01179	0.002161	0.0210458	0.0019266	0.0101212	0.0014438	0.0034918	0.0151282	0.0066982	0.009071	0.0142894	0.0026246	0.0040034	0.0124924	0.0220086	0.0076176	0.00528	0.0097342	0.0042592	0.0069646	0.006594	0.0078484	0.0053036
Sample 71	0.004673	0.022816	0.010917	0.0028756	0.0054924	0.0105786	0.0159106	0.0171916	0.0067294	0.0226782	0.0137178	0.009352	0.0266916	0.0023298	0.0128912	0.0115562	0.0232116	0.0138104	0.0151252	0.0006912	0.0260992	0.003423	0.0161442	0.0197574	0.027663	0.0037968	0.011731	0.0021922	0.0212092	0.0019324	0.0101662	0.0014252	0.0034372	0.0151414	0.006709	0.009073	0.0143024	0.0025856	0.0040064	0.0125616	0.0221026	0.0075662	0.005239	0.009707	0.0043348	0.0069098	0.0065806	0.0078486	0.0052564
Sample 72	0.0046764	0.0228536	0.0109192	0.0029004	0.005467	0.010576	0.0159558	0.0172048	0.0067952	0.0227632	0.0138278	0.0093672	0.0267572	0.0023042	0.0128412	0.0116062	0.0230206	0.0138544	0.0151694	0.000695	0.0260252	0.0034378	0.0161022	0.019722	0.0276398	0.0038462	0.0117582	0.0022206	0.0210742	0.0018966	0.0101856	0.0014308	0.0034304	0.0151794	0.0067522	0.00911	0.0143178	0.002605	0.0039688	0.0125898	0.0221872	0.0075978	0.0052074	0.0097712	0.0042206	0.0068572	0.0065582	0.0078902	0.0052714
Sample 73	0.0046744	0.0229944	0.0108476	0.002928	0.005492	0.0103736	0.0158614	0.0171828	0.0067254	0.0227768	0.0137706	0.0093822	0.0268058	0.0023512	0.0127574	0.0115504	0.0230672	0.0138888	0.0151538	0.0006876	0.026149	0.003442	0.016099	0.0197056	0.0275806	0.0038846	0.0117982	0.0021476	0.0211264	0.001918	0.0102016	0.0014394	0.00341	0.01518	0.0066526	0.0090322	0.0142496	0.0025668	0.0039812	0.0124932	0.0221818	0.0077088	0.005259	0.0096726	0.0042638	0.0069202	0.0065742	0.0077976	0.005245
Sample 74	0.0046952	0.0228392	0.0108802	0.0029078	0.0054858	0.0105404	0.0160008	0.0172164	0.006653	0.0228828	0.013799	0.009339	0.0268362	0.0023386	0.0127558	0.0115778	0.0231622	0.0138366	0.0151758	0.0006868	0.02603	0.0034524	0.0160652	0.019754	0.0276202	0.0038902	0.0117498	0.0021682	0.0211238	0.001897	0.0101704	0.001429	0.0034128	0.0151676	0.0067058	0.0090118	0.0142746	0.0025856	0.0040404	0.0124794	0.0220562	0.007601	0.0053188	0.0096698	0.0042438	0.0069376	0.006611	0.0078446	0.005257
Sample 75	0.004696	0.022954	0.0108524	0.0028866	0.005451	0.0105442	0.0159698	0.0172414	0.0067422	0.0229044	0.0138132	0.0094006	0.0266672	0.0023288	0.0127246	0.0115674	0.0232062	0.0138854	0.0150872	0.0006738	0.025909	0.0034882	0.015964	0.0197614	0.0279838	0.003875	0.0118164	0.0022004	0.0211574	0.0019036	0.0101336	0.0014302	0.0034116	0.0152216	0.0067296	0.0089738	0.0142174	0.0025788	0.0040398	0.0125226	0.0221884	0.00766	0.0053224	0.0097066	0.004254	0.0068818	0.0065744	0.0078596	0.0052752
Sample 76	0.0046856	0.022869	0.0108092	0.0028768	0.005482	0.010446	0.0158524	0.0171526	0.006759	0.022912	0.0138366	0.0092954	0.0267204	0.0023452	0.0127024	0.0115732	0.0231724	0.0137284	0.0151884	0.000674	0.026119	0.0034324	0.01605	0.019658	0.0277014	0.0038822	0.011685	0.0022096	0.0212064	0.0019256	0.010206	0.0014316	0.0034042	0.0152998	0.0067266	0.0090456	0.014255	0.002555	0.0040032	0.0125478	0.0220034	0.0078212	0.0052328	0.0097108	0.0042472	0.0069464	0.0066018	0.007827	0.0052298
Sample 77	0.004668	0.0227698	0.0108616	0.0029428	0.0054518	0.010469	0.015934	0.0171322	0.0068262	0.0228598	0.0137594	0.0094018	0.0269112	0.002334	0.012756	0.0115278	0.0232174	0.0137256	0.0151692	0.0007084	0.0261282	0.0034682	0.0160086	0.0197778	0.0277066	0.0038496	0.0117906	0.0021712	0.021022	0.0018836	0.0101238	0.0014114	0.0035018	0.0152198	0.0067668	0.0090838	0.0142708	0.0025962	0.0039802	0.0125312	0.022075	0.0077666	0.005302	0.0096824	0.004226	0.0068536	0.006571	0.007893	0.0052074
Sample 78	0.0046346	0.0229056	0.0108224	0.002879	0.00542	0.0105344	0.0158704	0.0171482	0.006759	0.0228092	0.013897	0.009388	0.0266596	0.0023476	0.012767	0.0114886	0.023036	0.0137726	0.015193	0.000698	0.0259938	0.0034446	0.016016	0.0196936	0.0276792	0.0038708	0.0117954	0.00216	0.0212128	0.0019292	0.0101464	0.0014286	0.0034224	0.01514	0.0067406	0.0089844	0.014325	0.0025708	0.0040642	0.012615	0.0219386	0.0077238	0.005257	0.0096216	0.0042318	0.0068634	0.006589	0.0079038	0.0052196
Sample 79	0.0046416	0.0229072	0.0109058	0.0028928	0.0054276	0.010456	0.0158112	0.0171244	0.0066924	0.0227992	0.0137684	0.0094216	0.026912	0.0023312	0.0127684	0.0115736	0.023125	0.0137858	0.015098	0.000698	0.026012	0.0034522	0.0159644	0.0198546	0.0278076	0.0038776	0.0117708	0.0022086	0.021236	0.001901	0.010122	0.0014594	0.0034506	0.0151442	0.0067882	0.0090624	0.014255	0.0026282	0.004007	0.0124352	0.0220142	0.0076342	0.0052814	0.009766	0.0042682	0.0069318	0.0065972	0.0078616	0.0052634
Sample 80	0.004649	0.0228308	0.0108452	0.0028718	0.0054562	0.0104488	0.0158522	0.01713	0.0067166	0.0227806	0.013723	0.0094638	0.0268776	0.0023012	0.012894	0.0115638	0.0230912	0.0138244	0.0150914	0.0006812	0.026009	0.00345	0.016037	0.0196964	0.0277258	0.0038484	0.0118134	0.0022064	0.0212932	0.0019092	0.0102026	0.0014344	0.0034414	0.0151628	0.006729	0.0090046	0.0142824	0.0026044	0.0040128	0.0125976	0.0220672	0.0076726	0.0052578	0.0097622	0.004212	0.0069316	0.0065742	0.0078038	0.0052694
Sample 81	0.0046684	0.0227716	0.0109236	0.002916	0.0054584	0.0105202	0.0158528	0.017241	0.0067312	0.0226874	0.0137954	0.009329	0.02677	0.0023448	0.012852	0.0116214	0.0231226	0.0137578	0.0150516	0.0006894	0.0260514	0.0034658	0.016107	0.0197994	0.0277342	0.0038306	0.0117548	0.002184	0.0212968	0.0019268	0.010175	0.0014202	0.0033818	0.015162	0.0068416	0.0089748	0.014291	0.0026076	0.0039862	0.0125782	0.0220652	0.007672	0.0053078	0.0096752	0.0042962	0.006908	0.0066466	0.0078464	0.0052154
Sample 82	0.0046674	0.0228204	0.010941	0.0028878	0.0054546	0.0105096	0.0159166	0.0171296	0.0067058	0.0228608	0.0137548	0.0094596	0.0266738	0.0023828	0.012821	0.0116082	0.0231422	0.0136882	0.0151428	0.000701	0.0261482	0.0034048	0.0160866	0.0197778	0.0277926	0.0038404	0.0117188	0.002184	0.0211102	0.001911	0.0101038	0.0014172	0.0034638	0.0152502	0.0067302	0.0090132	0.0142592	0.0025984	0.0040414	0.0124774	0.0219784	0.0076218	0.0052594	0.0097172	0.00421	0.0069016	0.006633	0.007855	0.0052386
Sample 83	0.0045888	0.0227722	0.0109074	0.0029152	0.0054436	0.010452	0.0158654	0.0172392	0.0067394	0.0229784	0.0137988	0.0093774	0.026688	0.0023108	0.012862	0.011631	0.0230952	0.013749	0.0151014	0.0006764	0.026043	0.0034706	0.0160696	0.0197814	0.0276368	0.0038674	0.011777	0.0021996	0.0211412	0.0019108	0.0102046	0.0014568	0.0034554	0.0152758	0.006691	0.0089884	0.0143044	0.0025874	0.0040026	0.0125998	0.0220958	0.007725	0.0052862	0.0097164	0.0042452	0.0068876	0.006611	0.0079488	0.005292
Sample 84	0.0046826	0.0228916	0.0109584	0.0028536	0.0054468	0.0105064	0.0158258	0.0170866	0.0067258	0.0227612	0.0138364	0.0094072	0.0268346	0.0023386	0.01279	0.0115848	0.0230584	0.0137628	0.015093	0.0006984	0.0260246	0.003452	0.0160236	0.0197238	0.027733	0.0038568	0.0117232	0.0022146	0.0211098	0.0019184	0.010171	0.0014278	0.0034582	0.0152294	0.006718	0.0091174	0.0144166	0.0026434	0.0040738	0.0125784	0.0220308	0.0076362	0.00528	0.0097396	0.0042196	0.00689	0.0065916	0.0078498	0.005231
Sample 85	0.0046834	0.0229282	0.0109692	0.002895	0.0054192	0.0104246	0.0158808	0.0172036	0.0067168	0.0228242	0.013819	0.009361	0.0267202	0.0023072	0.0128944	0.0115428	0.023049	0.0137778	0.0151398	0.000707	0.0258624	0.0034594	0.0160156	0.0197712	0.027655	0.0038566	0.0118334	0.0022398	0.0211994	0.0019046	0.0101572	0.0014242	0.0034628	0.0151584	0.0067228	0.009001	0.0142498	0.0026134	0.0040706	0.0126454	0.02201	0.0076772	0.005283	0.0096436	0.0042206	0.006919	0.0065726	0.0079008	0.0053016
Sample 86	0.0046634	0.0228596	0.0109054	0.0029032	0.0054256	0.0105158	0.0159268	0.0171766	0.0067332	0.0228348	0.0138364	0.009449	0.026759	0.0023232	0.0128506	0.0114774	0.0231362	0.0137956	0.0151722	0.0007218	0.0259498	0.0034552	0.0160226	0.0196974	0.0276144	0.0038888	0.011795	0.0021588	0.0212336	0.0019412	0.0101694	0.0014444	0.0034278	0.0151854	0.0066866	0.0091118	0.0142038	0.0026182	0.0040056	0.012577	0.0220914	0.0076834	0.0053226	0.0097664	0.004292	0.0068538	0.0066064	0.0078624	0.005256
Sample 87	0.0046892	0.0228456	0.010905	0.002895	0.0054564	0.0105236	0.015968	0.017187	0.0067946	0.0228726	0.0137668	0.0094318	0.0267584	0.0023304	0.0127948	0.011576	0.0231772	0.0137622	0.0152016	0.000687	0.0259274	0.0034738	0.0161354	0.019798	0.0275126	0.0038602	0.0117812	0.0021868	0.021066	0.001886	0.0101994	0.0014362	0.0034418	0.015188	0.0067202	0.0090846	0.014294	0.0025628	0.004014	0.0125832	0.0220802	0.0076488	0.0052996	0.0096756	0.0042154	0.0069238	0.0065478	0.0077786	0.0052138
Sample 88	0.0046834	0.022832	0.010928	0.0028562	0.0054158	0.0105058	0.015854	0.0170462	0.0067016	0.0227728	0.013811	0.0093922	0.0267748	0.0023946	0.0127464	0.011437	0.0231388	0.0137308	0.0151124	0.0006874	0.0259706	0.0034406	0.016085	0.019713	0.0277634	0.0038792	0.011737	0.0021674	0.0211938	0.0019116	0.0101278	0.0014496	0.003442	0.0151802	0.006688	0.0089882	0.014354	0.0025802	0.0039926	0.0125604	0.0222	0.0076986	0.0052752	0.0097262	0.0042896	0.0069538	0.006556	0.0078736	0.005287
Sample 89	0.0047124	0.0228978	0.0108654	0.002901	0.0054648	0.0104126	0.0159218	0.017084	0.0067238	0.022769	0.0139156	0.0094304	0.0267916	0.0023214	0.012765	0.0115912	0.0231086	0.0137812	0.015134	0.000679	0.0260194	0.0034478	0.016001	0.0197468	0.0277712	0.0038254	0.0118342	0.00217	0.0211234	0.0019564	0.0101788	0.001412	0.0034362	0.0151916	0.0067016	0.0089728	0.014226	0.0025784	0.0040378	0.0126022	0.0222368	0.007708	0.005244	0.009707	0.0042592	0.0069146	0.0066538	0.0078082	0.0052518
Sample 90	0.0046724	0.0228122	0.0109154	0.0028368	0.005504	0.0104582	0.0159902	0.017133	0.006812	0.0228852	0.0137638	0.0094038	0.0267724	0.002322	0.0127584	0.0115282	0.0231224	0.013764	0.015151	0.0007114	0.0261028	0.0034778	0.0159792	0.0197612	0.0275916	0.0039016	0.0117214	0.0021978	0.0210988	0.0019094	0.0101528	0.0014522	0.0034284	0.0152212	0.0067844	0.0090656	0.0142608	0.002569	0.0040376	0.0125082	0.0219668	0.00768	0.0053112	0.009746	0.0041776	0.0068692	0.0065958	0.0078288	0.0053016
Sample 91	0.004685	0.0228894	0.0108772	0.0029348	0.0054894	0.0104902	0.0158672	0.0171114	0.006706	0.0226858	0.0137748	0.0093664	0.0268612	0.0023452	0.0128048	0.011605	0.02303	0.0136986	0.0151802	0.0006954	0.0260296	0.0034024	0.0161184	0.019812	0.0277054	0.0038108	0.0117198	0.002169	0.021114	0.0019214	0.0101418	0.0014398	0.0034848	0.015158	0.0066504	0.0090712	0.0143026	0.0026086	0.0040532	0.012513	0.022041	0.0076792	0.0053086	0.0097288	0.0042806	0.0069286	0.0065826	0.0078594	0.0052882
Sample 92	0.0046512	0.0229538	0.0108504	0.0028674	0.0054544	0.0105784	0.015829	0.0172336	0.0067076	0.0227818	0.0138098	0.0093854	0.0267276	0.0023592	0.0128548	0.0116118	0.023097	0.013718	0.0151236	0.0006952	0.025899	0.0034306	0.015961	0.019694	0.027578	0.0039172	0.0117682	0.0022296	0.0212454	0.0019092	0.0101468	0.0014564	0.0034826	0.0151474	0.006702	0.0090836	0.0143102	0.0025964	0.0040124	0.012585	0.022139	0.0077406	0.005304	0.0097634	0.0042462	0.006925	0.0065962	0.0078792	0.0053
Sample 93	0.004673	0.0229396	0.0109204	0.0028984	0.0054946	0.01052	0.0159168	0.0171724	0.0067918	0.0228348	0.0137238	0.0094162	0.026768	0.002322	0.0128034	0.0115976	0.0232578	0.0137904	0.0152194	0.000698	0.0260578	0.0034672	0.0160252	0.0198018	0.0276042	0.0037932	0.0117376	0.0021624	0.0211458	0.0019224	0.0101384	0.0014384	0.0034222	0.0152106	0.0067796	0.0090732	0.0143286	0.0026	0.0039888	0.0124826	0.0221026	0.0076628	0.0052926	0.009688	0.0042824	0.0069386	0.0065502	0.0078908	0.0052708
Sample 94	0.0046552	0.0228058	0.0107984	0.0029	0.0054272	0.0105432	0.0159518	0.017015	0.006749	0.022644	0.0136828	0.0092792	0.026821	0.002355	0.0129602	0.0116462	0.0231074	0.0138274	0.0151224	0.0007026	0.0260222	0.0035102	0.016047	0.0197802	0.0276318	0.0038618	0.0117868	0.0022124	0.0211546	0.001935	0.0101228	0.0014504	0.0034708	0.0152524	0.0067238	0.0089864	0.0143568	0.0025922	0.004023	0.0125306	0.0220606	0.0076752	0.0052548	0.0097158	0.004233	0.0069598	0.0065986	0.007882	0.005259
Sample 95	0.0046916	0.0229776	0.0109232	0.0028716	0.0054784	0.0104802	0.0160184	0.0171082	0.0067424	0.022849	0.0137724	0.0093026	0.0268024	0.0023658	0.0128074	0.011651	0.0232082	0.0137188	0.0151496	0.000681	0.026227	0.0034378	0.016	0.0196268	0.027752	0.003858	0.011726	0.0021978	0.0211648	0.0019058	0.010107	0.001404	0.0034108	0.0152652	0.0067446	0.0091164	0.0142584	0.002594	0.0040166	0.012565	0.0219166	0.007694	0.0052488	0.0096834	0.004227	0.0068472	0.0065942	0.0078484	0.005295
Sample 96	0.0046282	0.022857	0.0108638	0.002918	0.0054476	0.0104654	0.0158206	0.017063	0.006714	0.022821	0.0138164	0.0093772	0.026836	0.0023298	0.012819	0.0115646	0.0230978	0.013892	0.0151758	0.0007024	0.0259904	0.0034702	0.0161102	0.019694	0.0277816	0.0038394	0.0117146	0.0021704	0.0211568	0.00191	0.0101948	0.001438	0.0034588	0.0151294	0.006762	0.0090762	0.014317	0.0025552	0.0039672	0.0124598	0.0220528	0.0076828	0.0053464	0.0097078	0.004262	0.0069308	0.0065154	0.0078536	0.0052134
Sample 97	0.0046712	0.022858	0.0109068	0.002886	0.0054434	0.010477	0.0159098	0.017151	0.0067398	0.022823	0.0138418	0.0094692	0.0268236	0.0023386	0.012805	0.011592	0.0231008	0.0137126	0.0152006	0.0006776	0.0259494	0.0034194	0.0160042	0.0197016	0.0277102	0.0038856	0.011797	0.0021748	0.0211462	0.0019146	0.0101486	0.001415	0.0034784	0.0152712	0.0067166	0.009023	0.0142948	0.002562	0.0040198	0.012528	0.022058	0.0076692	0.0052264	0.0096118	0.0042278	0.006954	0.0066038	0.0078544	0.0052896
Sample 98	0.0046732	0.0229162	0.0108558	0.0028968	0.0054168	0.0105372	0.0159122	0.0171664	0.0066832	0.0228008	0.0138098	0.0093662	0.0267852	0.0023424	0.012857	0.0116194	0.023045	0.01384	0.015133	0.0006828	0.0259158	0.0034702	0.0160212	0.0198502	0.027665	0.0038424	0.0117692	0.0022056	0.0212512	0.0019328	0.0102168	0.0014218	0.0034272	0.0151618	0.0066558	0.0090858	0.01424	0.002612	0.0040088	0.0125374	0.0220886	0.0076446	0.0052898	0.0097096	0.0042216	0.0069304	0.0066342	0.0078596	0.0052574
Sample 99	0.0046608	0.022806	0.0108812	0.0028742	0.005429	0.0105244	0.0158482	0.0172052	0.0067414	0.0229002	0.01387	0.0093002	0.0268404	0.0023194	0.0127964	0.0115598	0.023132	0.0137304	0.0152248	0.0006976	0.0261124	0.0034356	0.0161132	0.0197058	0.0277492	0.0038584	0.011704	0.002174	0.0210906	0.0018828	0.0101616	0.0014518	0.0034776	0.0152142	0.006743	0.0090422	0.0143106	0.0025778	0.0040076	0.012526	0.022114	0.0077032	0.0052726	0.0096352	0.0042298	0.006849	0.0065512	0.0078696	0.0052364
Sample 100	0.0046936	0.0228026	0.0108642	0.0029002	0.0055382	0.0105296	0.0159704	0.017169	0.0067534	0.022824	0.0138466	0.009398	0.0267512	0.0023344	0.0128572	0.0115418	0.0231032	0.01388	0.0152284	0.0006896	0.026009	0.0034504	0.0161212	0.0198654	0.0277134	0.0038776	0.0117494	0.0022046	0.0212404	0.0019318	0.0101608	0.0014492	0.003459	0.0152014	0.0067186	0.0090108	0.0142636	0.0025528	0.0039526	0.0124278	0.0220078	0.0076512	0.0052678	0.0097828	0.0042202	0.0069152	0.006587	0.0078818	0.0053356
[truncated: 51 more columns]

## Sheet: Species - 100 Species, nu=0.00
	Species 1	Species 2	Species 3	Species 4	Species 5	Species 6	Species 7	Species 8	Species 9	Species 10	Species 11	Species 12	Species 13	Species 14	Species 15	Species 16	Species 17	Species 18	Species 19	Species 20	Species 21	Species 22	Species 23	Species 24	Species 25	Species 26	Species 27	Species 28	Species 29	Species 30	Species 31	Species 32	Species 33	Species 34	Species 35	Species 36	Species 37	Species 38	Species 39	Species 40	Species 41	Species 42	Species 43	Species 44	Species 45	Species 46	Species 47	Species 48	Species 49
Sample 1	0.000262845	0.000157846	0.000102486	2.13405e-05	0.0012545	2.0158e-05	0.015573	0.00208622	0.00011007	0.0455137	0.000196272	0.00126566	3.15695e-05	5.57203e-05	0.000680862	0.0519002	0.00010177	0.000198356	0.00591738	8.72197e-05	0.0618618	0.00163433	0.0223755	7.53105e-05	4.37934e-05	3.62229e-05	0.00187186	0.00328409	0.0467439	0.00148625	0.0013857	4.0389e-05	0.000281681	0.00275406	0.0797342	0.00232749	0.00873663	0.0294005	0.0392776	0.0240724	2.7162e-05	0.0053878	0.0034746	0.0548367	5.71055e-05	2.79269e-05	0.0496826	6.7819e-05	1.10183e-05
Sample 2	0.000262845	0.000157846	0.000102486	2.13405e-05	0.0012545	2.0158e-05	0.015573	0.00208622	0.00011007	0.0455137	0.000196272	0.00126566	3.15695e-05	5.57203e-05	0.000680862	0.0519002	0.00010177	0.000198356	0.00591738	8.72197e-05	0.0618618	0.00163433	0.0223755	7.53105e-05	4.37934e-05	3.62229e-05	0.00187186	0.00328409	0.0467439	0.00148625	0.0013857	4.0389e-05	0.000281681	0.00275406	0.0797342	0.00232749	0.00873663	0.0294005	0.0392776	0.0240724	2.7162e-05	0.0053878	0.0034746	0.0548367	5.71055e-05	2.79269e-05	0.0496826	6.7819e-05	1.10183e-05
Sample 3	0.000262845	0.000157846	0.000102486	2.13405e-05	0.0012545	2.0158e-05	0.015573	0.00208622	0.00011007	0.0455137	0.000196272	0.00126566	3.15695e-05	5.57203e-05	0.000680862	0.0519002	0.00010177	0.000198356	0.00591738	8.72197e-05	0.0618618	0.00163433	0.0223755	7.53105e-05	4.37934e-05	3.62229e-05	0.00187186	0.00328409	0.0467439	0.00148625	0.0013857	4.0389e-05	0.000281681	0.00275406	0.0797342	0.00232749	0.00873663	0.0294005	0.0392776	0.0240724	2.7162e-05	0.0053878	0.0034746	0.0548367	5.71055e-05	2.79269e-05	0.0496826	6.7819e-05	1.10183e-05
Sample 4	0.000262845	0.000157846	0.000102486	2.13405e-05	0.0012545	2.0158e-05	0.015573	0.00208622	0.00011007	0.0455137	0.000196272	0.00126566	3.15695e-05	5.57203e-05	0.000680862	0.0519002	0.00010177	0.000198356	0.00591738	8.72197e-05	0.0618618	0.00163433	0.0223755	7.53105e-05	4.37934e-05	3.62229e-05	0.00187186	0.00328409	0.0467439	0.00148625	0.0013857	4.0389e-05	0.000281681	0.00275406	0.0797342	0.00232749	0.00873663	0.0294005	0.0392776	0.0240724	2.7162e-05	0.0053878	0.0034746	0.0548367	5.71055e-05	2.79269e-05	0.0496826	6.7819e-05	1.10183e-05
[truncated: 96 more rows]
[truncated: 51 more columns]

[truncated: 51 more sheets: Gene - 100 Species, nu=0.00, Species - 20 Species, nu=0.05, Gene - 20 Species, nu=0.05, Species - 40 Species, nu=0.05, Gene - 40 Species, nu=0.05, Species - 60 Species, nu=0.05, Gene - 60 Species, nu=0.05, Species - 80 Species, nu=0.05, Gene - 80 Species, nu=0.05, Species - 100 Species, nu=0.05, Gene - 100 Species, nu=0.05, Species - 20 Species, nu=0.07, Gene - 20 Species, nu=0.07, Species - 40 Species, nu=0.07, Gene - 40 Species, nu=0.07, Species - 60 Species, nu=0.07, Gene - 60 Species, nu=0.07, Species - 80 Species, nu=0.07, Gene - 80 Species, nu=0.07, Species - 100 Species, nu=0.07 …]
