# Supplementary material for: Reconstructing the Genomic Content of Microbiome Taxa through Shotgun Metagenomic Deconvolution
Source: PLoS Comput Biol. 2013 Oct 17;9(10):e1003292. doi: 10.1371/journal.pcbi.1003292 (PMC3798274; doi:10.1371/journal.pcbi.1003292)
Supplement: Dataset S2 — Strain KO lengths, strain and KO abundances for each sample, and the observed annotation error for the dataset simulated with sequencing and annotation error. (XLS) [file pcbi.1003292.s002.xls]

## Sheet: Strain definitions
	Alistipes shahii WAL 8301	Bifidobacterium longum longum F8	Ruminococcus sp. 18P13
K00001	0	1044	0
K00003	1209	0	1308
K00012	1317	0	1185
K00013	1296	1398	1293
K00014	738	972	846
K00015	0	0	0
K00016	0	1905	945
K00018	945	0	954
K00019	0	0	0
K00023	0	0	0
K00024	1884	0	0
K00027	0	0	0
K00028	0	0	0
K00029	1281	0	0
K00030	0	0	0
K00031	0	1221	1212
K00033	0	1455	0
K00034	0	0	0
K00036	0	1539	0
K00038	0	0	0
K00039	0	0	0
K00041	1458	0	0
K00046	795	0	0
K00048	0	1152	0
K00052	1062	1032	0
K00053	0	2106	0
K00057	0	0	1020
K00058	1002	1200	1164
K00059	747	771	2199
K00064	0	0	0
K00067	861	0	861
K00072	0	0	0
K00074	0	0	1128
K00075	1008	1224	906
K00077	0	0	0
K00082	1080	0	0
K00086	0	0	0
K00088	1479	1554	1470
K00090	0	0	0
K00096	1401	0	0
K00097	0	0	0
K00099	1158	0	1143
K00100	0	2406	0
K00111	1569	0	0
K00112	0	0	0
K00117	0	0	0
K00118	0	0	0
K00123	0	0	0
K00128	1383	1638	0
K00129	0	0	0
K00133	993	1095	1080
K00134	1017	1059	1032
K00135	0	0	0
K00145	963	1095	966
K00147	1251	1296	1248
K00154	0	0	0
K00155	0	0	0
K00156	1737	0	0
K00158	0	0	0
K00162	0	0	0
K00163	0	0	0
K00172	0	0	0
K00174	1095	0	0
K00175	768	0	756
K00176	228	0	207
K00177	543	0	531
K00179	0	0	3510
K00180	588	0	1161
K00184	0	0	0
K00186	0	0	0
K00187	0	0	0
K00207	0	0	0
K00208	0	0	0
K00215	762	1782	762
K00219	0	0	0
K00226	0	2139	912
K00231	0	0	0
K00235	0	0	0
K00239	1947	1842	1599
K00240	744	966	0
K00241	651	0	0
K00243	0	0	0
K00244	0	0	0
K00245	0	0	0
K00246	0	0	0
K00254	0	0	0
K00256	0	0	0
K00257	1668	0	0
K00259	1107	0	0
K00261	61.6364	0	0
K00262	2632.36	1347	1353
K00264	0	0	0
K00265	0	0	0
K00266	0	1536	1356
K00274	0	0	0
K00278	1560	1632	1452
K00281	0	0	0
K00282	0	0	0
K00284	0	0	0
K00285	0	0	0
K00286	0	822	807
K00287	0	663	495
K00288	0	0	0
K00290	1191	0	1203
K00294	0	0	0
K00297	957	855	1770
K00302	0	0	0
K00303	0	0	0
K00313	0	0	0
K00324	0	1470	0
K00325	0	1425	0
K00330	351	0	0
K00331	657	0	0
K00333	0	0	0
K00334	0	0	501
K00335	0	0	1784.03
K00336	0	0	1749
K00337	1077	0	0
K00338	0	0	0
K00339	510	0	0
K00340	300	0	0
K00341	1893	0	0
K00342	1446	0	0
K00343	0	0	0
K00346	1356	0	0
K00347	1110	0	0
K00348	852	0	0
K00349	648	0	0
K00350	0	0	0
K00351	0	0	0
K00356	0	1386	0
K00358	0	0	0
K00359	0	0	0
K00362	0	0	0
K00375	0	0	1092
K00378	0	0	1671
K00382	1380	1491	0
K00384	924	2937	906
K00390	0	0	1491
K00425	0	0	0
K00426	0	0	0
K00459	0	0	0
K00511	0	0	0
K00520	0	0	0
K00525	2553	2196	0
K00526	0	993	0
K00527	4482	2409	2325
K00528	885	0	783
K00529	0	0	0
K00532	0	0	0
K00533	0	0	0
K00540	762	768	0
K00547	0	0	0
K00548	3615	0	2358
K00549	0	2294.67	0
K00554	678	816	732
K00556	732	0	0
K00557	0	0	0
K00558	3600	0	5430
K00560	0	873	0
K00566	0	0	1080
K00567	474	552	543
K00568	0	0	0
K00571	3789	0	0
K00574	0	1305	0
K00588	0	0	0
K00590	0	0	0
K00598	0	780	0
K00599	0	2151	0
K00600	1281	702	1254
K00601	0	0	0
K00602	0	0	589.5
K00603	0	0	0
K00604	972	987	954
K00605	1101	0	0
K00606	765	0	0
K00609	0	963	1083
K00610	0	429.328	0
K00611	0	945	906
K00615	1971	2109	1794
K00616	0	1104	0
K00620	0	0	1275
K00625	0	0	0
K00633	0	675	0
K00634	909	0	0
K00638	0	0	639
K00639	2460	0	0
K00640	0	0	0
K00641	621	0	0
K00645	882	0	930
K00647	0	0	0
K00648	0	0	0
K00651	0	1035	0
K00655	0	0	0
K00656	2229	2376	2214
K00657	531	0	0
K00661	1146	1311	0
K00666	0	0	2523
K00674	828	1020	0
K00677	795	0	0
K00680	0	0	0
K00683	0	0	0
K00687	0	0	0
K00688	4194.9	2448	4749
K00690	0	1527	0
K00691	2089.53	0	0
K00693	53.1	0	0
K00700	2037	2253	3639
K00701	0	0	0
K00702	0	0	2484
K00703	807	0	0
K00705	2604	4404	0
K00721	720	0	0
K00748	0	0	0
K00749	0	0	0
K00754	0	0	0
K00756	0	0	1320
K00757	879	0	0
K00758	0	0	0
K00759	0	582	423
K00760	543	573	549
K00761	657	642	627
K00762	0	696	660
K00763	0	1323	1449
K00764	0	0	1422
K00765	852	858	636
K00766	0	1098	1017
K00767	855	894	846
K00773	1131	1314	1134
K00783	474	480	477
K00784	0	0	0
K00786	0	0	0
K00788	0	0	651
K00789	1311	1221	1176
K00790	1317	0	1257
K00791	906	987	948
K00793	597	0	0
K00794	531	0	0
K00795	0	0	0
K00796	816	876	822
K00797	0	0	849
K00798	540	0	510
K00800	1245	1338	1251
K00805	0	0	525
K00806	0	789	741
K00811	1197	0	0
K00812	0	0	0
K00817	0	1161	1083
K00818	1131	1224	0
K00819	0	0	0
K00820	1845	0	1839
K00821	0	0	1167
K00822	0	0	0
K00823	0	0	0
K00826	0	1128	1068
K00827	0	0	0
K00831	1074	1143	1092
K00833	0	0	0
K00837	0	0	0
K00839	0	0	0
K00841	0	0	0
K00845	1941	951	957
K00846	0	0	0
K00847	957	1375.5	867
K00849	1128	1251	0
K00850	981	0	2175
K00851	0	366	0
K00852	0	3747	0
K00853	0	0	0
K00854	0	1284	1524
K00857	576	0	534
K00858	879	1023	861
K00859	594	618	0
K00864	0	0	0
K00865	0	1131	0
K00868	0	873	855
K00870	0	142.125	0
K00872	0	0	0
K00873	1476	1443	1422
K00874	2040	478.5	0
K00876	2295	0	936
K00877	0	0	0
K00878	0	0	807
K00880	0	0	0
K00882	0	0	0
K00886	0	768	0
K00891	528	0	504
K00895	0	0	0
K00901	0	0	0
K00903	0	0	0
K00912	1044	0	0
K00919	813	951	879
K00924	0	0	0
K00925	1203	1230	1209
K00927	1263	1263	1221
K00928	1257	567	1326
K00929	1068	0	0
K00930	774	0	870
K00931	1095	1134	0
K00933	0	0	0
K00936	0	0	0
K00937	0	2238	2328
K00939	576	561	633
K00941	0	819	0
K00942	564	591	606
K00943	687	621	705
K00945	702	0	1293
K00946	1974	0	0
K00948	942	2037	1173
K00949	0	726	0
K00950	0	0	0
K00951	4422	2343.62	2214
K00954	471	501	507
K00957	0	0	651
K00962	2244	2742	2121
K00963	0	0	0
K00965	0	2799	1485
K00967	0	0	0
K00968	0	0	0
K00969	810	0	621
K00970	0	0	0
K00971	1047	0	1077
K00972	0	0	1209
K00973	1791	1086	897
K00974	0	0	0
K00975	0	1245	2301
K00978	699	0	0
K00979	765	0	0
K00980	0	0	447
K00981	837	987	834
K00982	0	3231	0
K00983	0	0	0
K00986	0	0	0
K00989	0	777	0
K00990	0	1791	0
K00991	738	876	747
K00995	0	1269	588
K00996	0	0	0
K00997	0	549	0
K00998	720	0	621
K01000	1245	0	1047
K01002	0	0	0
K01005	0	0	0
K01006	2730	0	2631
K01012	0	0	1041
K01028	0	0	0
K01041	0	0	0
K01043	0	0	0
K01048	0	1101	0
K01051	981	0	0
K01055	0	0	0
K01056	564	600	621
K01057	0	801	0
K01066	825	0	0
K01067	0	0	0
K01069	0	0	0
K01070	0	0	0
K01071	0	0	0
K01077	0	0	0
K01079	0	723	0
K01081	0	0	0
K01082	846	0	0
K01089	1128	0	0
K01090	0	1695	3267
K01091	651	1407	660
K01092	783	897	0
K01104	0	1125	1428
K01106	0	0	0
K01112	0	0	0
K01114	0	0	0
K01119	0	0	0
K01126	4602	0	0
K01129	0	651	996
K01130	924	0	0
K01132	0	0	0
K01133	0	0	0
K01134	0	0	0
K01135	0	0	0
K01136	0	0	0
K01137	0	0	0
K01138	0	0	0
K01139	0	11.3768	0
K01142	0	861	771
K01144	0	0	0
K01146	0	0	0
K01151	849	852	0
K01152	0	0	0
K01153	9084	3120	0
K01154	1215	1245	627
K01155	0	0	3060
K01159	624	0	507
K01163	0	0	0
K01173	2721	0	0
K01175	0	0	0
K01176	0	0	0
K01179	0	0	1863
K01180	0	0	0
K01181	0	0	5709
K01182	0	3645	0
K01183	0	0	0
K01185	0	0	0
K01187	8220	3486	1980
K01188	0	0	2094
K01190	4407	3072	0
K01191	0	6273	0
K01192	2526	0	0
K01193	0	1557	0
K01195	1794	588	0
K01198	0	1620	0
K01200	0	0	0
K01201	1515	0	0
K01202	0	0	0
K01205	0	0	0
K01206	1308	0	0
K01207	0	0	0
K01209	0	4818	0
K01210	0	1206	0
K01215	0	0	0
K01216	0	0	0
K01218	0	0	0
K01223	0	0	0
K01224	0	2664	0
K01225	0	0	0
K01226	0	0	0
K01227	0	0	0
K01229	0	0	0
K01234	0	0	0
K01236	0	0	0
K01238	262.195	7209	0
K01239	0	0	0
K01243	0	714	681
K01246	576	555	0
K01247	0	0	645
K01250	0	984	0
K01251	1410	1335	0
K01255	0	0	0
K01256	0	2610	0
K01258	1218	0	0
K01259	0	1473	0
K01261	0	0	0
K01262	1395	1596	1086
K01265	777	783	750
K01266	0	0	0
K01269	0	0	0
K01270	2910	0	0
K01271	0	0	0
K01277	1998	0	0
K01278	0	2445	0
K01282	0	0	0
K01284	4025.73	0	0
K01286	0	0	0
K01299	0	0	0
K01304	0	678	0
K01317	0	0	0
K01322	2133	0	0
K01338	2430	0	2427
K01342	0	0	0
K01343	0	0	0
K01354	0	2517	0
K01356	0	0	552
K01358	669	1296	591
K01362	1482	0	1440
K01372	0	2871	0
K01373	0	0	0
K01387	0	0	0
K01392	0	0	0
K01406	0	0	0
K01409	1023	1044	1026
K01414	189.273	0	0
K01415	0	0	0
K01417	0	0	0
K01421	0	7155	0
K01422	0	0	0
K01423	0	0	0
K01424	1029	0	0
K01425	984	0	0
K01426	0	0	0
K01436	0	0	0
K01438	0	0	0
K01439	0	2835	1422
K01442	1044	1005	0
K01443	0	1305	0
K01447	0	0	0
K01448	1173	0	726
K01449	0	0	0
K01451	0	0	0
K01462	1155	1059	462
K01463	0	0	0
K01464	0	0	1353
K01465	0	0	1260
K01466	0	0	0
K01467	0	0	0
K01468	1245	0	0
K01470	0	759	0
K01478	0	0	0
K01480	1041	0	858
K01485	0	1320	0
K01487	0	0	0
K01489	456	0	0
K01491	858	876	858
K01492	0	0	589.5
K01493	438	0	489
K01494	0	582	0
K01495	609	600	552
K01496	0	396	0
K01497	0	0	0
K01500	0	0	0
K01506	0	0	0
K01507	2217	495	531
K01512	0	0	0
K01515	0	0	555
K01520	0	477	438
K01523	0	264	360
K01524	0	1971	0
K01528	0	0	0
K01529	0	278.7	75.8389
K01531	0	0	0
K01533	2998.35	2709	2508
K01534	0	0	1854
K01535	0	0	0
K01537	2586	5496.3	5216.16
K01539	0	0	0
K01542	0	0	0
K01546	1692	0	0
K01547	2043	0	0
K01548	570	0	0
K01552	130.463	4626	897
K01560	0	0	0
K01565	0	0	0
K01571	894	0	1398
K01572	0	0	2352
K01579	360	0	0
K01580	1416	0	0
K01582	0	0	1260
K01583	0	0	210
K01585	1395	0	0
K01586	1164	0	1260
K01588	468	501	477
K01589	1092	1140	0
K01591	705	1806	924
K01595	0	2754	0
K01596	0	0	1803
K01607	0	0	0
K01608	0	0	0
K01609	0	0	780
K01610	1608	0	0
K01611	0	0	0
K01613	684	0	903
K01618	0	0	0
K01619	882	0	0
K01620	0	1026	0
K01621	0	1484.57	0
K01623	1053	0	0
K01624	1002	1068	864
K01625	0	0	0
K01626	0	2367	0
K01627	753	0	0
K01632	0	647.405	0
K01633	354	0	0
K01636	0	346.027	0
K01640	0	0	0
K01647	0	1293	2724
K01649	0	1917	1668
K01652	1737	0	1698
K01653	552	555	507
K01657	0	1557	1467
K01658	0	0	522
K01659	0	0	0
K01662	0	2190	1914
K01663	0	0	0
K01664	0	645	0
K01665	0	0	0
K01667	1383	0	0
K01668	0	0	0
K01669	0	0	0
K01673	0	684	0
K01676	1614	0	0
K01679	0	0	1377
K01681	0	2700	1938
K01685	1491	0	0
K01686	1179	0	0
K01687	1827	1770	0
K01689	1302	0	1260
K01692	0	0	702
K01693	0	603	582
K01695	0	870	777
K01696	0	2088	1185
K01697	0	1068	0
K01702	0	0	0
K01703	1377	1404	0
K01704	594	693	0
K01709	957	0	0
K01710	2592	1023	1035
K01711	0	0	1032
K01712	2040	0	0
K01713	0	978	0
K01714	855	906	897
K01719	0	0	0
K01726	0	0	0
K01727	0	0	0
K01728	0	0	0
K01732	0	0	0
K01733	1293	1530	0
K01734	489	0	405
K01735	1026	0	0
K01736	978	1137	1095
K01737	0	0	0
K01738	0	0	1941
K01739	0	1185	0
K01740	0	1317	2550
K01744	1434	1434	0
K01745	1482	1560	0
K01746	0	0	0
K01752	1143	1461	0
K01754	0	1266	0
K01755	1257	1473	1386
K01756	1347	1437	1437
K01758	0	552	0
K01759	381	0	0
K01760	0	1239	0
K01761	0	0	0
K01763	0	0	0
K01766	0	0	0
K01768	0	0	0
K01770	492	0	480
K01771	2064	0	0
K01775	2370	1359	0
K01776	0	795	0
K01778	0	894	840
K01782	0	0	0
K01783	627	669	0
K01784	975	2037	0
K01785	1056	0	0
K01786	0	519.75	0
K01787	2337	0	0
K01789	0	0	0
K01790	999	1452	609
K01791	0	0	0
K01792	0	0	0
K01795	0	0	0
K01802	0	1329	0
K01803	0	804	768
K01804	0	1512	0
K01805	0	1350	1326
K01807	0	699	0
K01808	444	0	450
K01809	966	0	948
K01810	1335	1698	1335
K01811	0	1827	2337
K01812	1413	0	0
K01814	729	0	738
K01815	843	0	0
K01817	0	1374	0
K01826	0	0	0
K01828	0	0	0
K01834	2277	3675	3975
K01835	0	1677	0
K01838	0	0	0
K01840	1743	0	2085
K01841	0	0	873
K01842	0	0	0
K01843	2100	0	0
K01845	0	0	0
K01847	3987	0	0
K01848	0	0	0
K01854	0	1233	0
K01855	0	0	0
K01866	1305	1323	1218
K01867	1131	1083	0
K01868	1815	2034	1941
K01869	2757	2964	2409
K01870	3396	0	2790
K01872	2622	2682	2652
K01873	2637	2736	2622
K01874	2043	0	3972
K01875	0	1287	1281
K01876	1755	0	3555
K01880	1545	0	1380
K01881	1485	1794	1458
K01883	1476	1650	1395
K01885	0	2595	1446
K01886	1677	0	0
K01887	1782	1863	1689
K01889	1026	1056	1020
K01890	2466	2604	2379
K01892	1347	0	1308
K01893	1389	0	0
K01895	1659	0	3978
K01896	0	0	0
K01897	5277	5769	3201
K01902	0	912	0
K01903	0	1203	0
K01904	0	0	0
K01908	0	0	0
K01911	0	0	0
K01912	0	0	2538
K01914	0	0	0
K01915	2157	1338	4203
K01916	0	0	0
K01918	840	0	0
K01919	0	1278	0
K01920	0	0	0
K01921	0	1188	1074
K01923	717	753	714
K01924	1383	0	1416
K01925	1365	1446	1389
K01926	0	0	567
K01928	1455	1554	0
K01929	1254	1443	1365
K01930	0	0	0
K01932	0	0	0
K01933	1026	1038	1035
K01934	0	741	552
K01937	1620	0	1608
K01938	0	1518	1680
K01939	1266	1287	1275
K01940	1206	1239	1230
K01941	0	0	0
K01945	1257	1269	1281
K01948	0	0	0
K01950	3507	1698	0
K01951	1527	1563	1665
K01952	3720	3711.21	3705
K01953	0	0	1875
K01955	3183	3384	3195
K01956	1092	0	1131
K01958	0	0	0
K01959	0	0	0
K01960	894	0	0
K01961	0	0	1359
K01962	0	0	804
K01963	0	0	846
K01964	0	0	0
K01965	0	0	0
K01966	1566	0	0
K01968	0	0	0
K01972	2025	2763	1983
K01975	0	0	0
K01976	0	0	0
K01977	0	0	0
K01990	2655	3117	3306
K01991	798	0	0
K01992	1323	2523	7233
K01993	990	0	0
K01995	0	861	0
K01996	0	705	0
K01997	0	927	0
K01998	0	1089	0
K01999	0	1188	0
K02000	0	0	0
K02003	0	5115	6132
K02004	0	10788	12774
K02005	0	0	0
K02006	0	7956	2520
K02008	0	2331	1710
K02010	0	0	0
K02011	0	0	0
K02013	1518	849	0
K02014	10497	0	0
K02015	1989	0	0
K02016	2286	0	0
K02017	0	0	0
K02021	0	0	0
K02022	0	0	1242
K02023	0	0	0
K02025	0	4644	1029
K02026	0	8748	1941
K02027	0	14331	0
K02028	0	831	762
K02029	0	1656	651
K02030	0	2712	1485
K02031	0	792	0
K02032	0	3720	0
K02033	0	1905	0
K02034	0	3012	0
K02035	0	4902	0
K02036	0	780	750
K02037	0	0	849
K02038	0	999	864
K02039	0	675	0
K02040	0	1134	837
K02041	0	0	0
K02049	0	1413	810
K02050	0	1791	1614
K02051	0	0	1125
K02052	0	1278	0
K02053	0	855	0
K02054	0	855	0
K02055	0	1167	0
K02056	0	2436	0
K02057	0	1071	0
K02058	0	984	0
K02062	0	0	0
K02065	756	0	0
K02066	744	0	0
K02067	0	0	0
K02068	0	768	0
K02069	0	801	0
K02071	0	1206	0
K02072	0	687	0
K02073	0	981	0
K02074	0	891	0
K02075	0	834	0
K02077	0	2121	0
K02078	237	0	468
K02081	0	0	0
K02085	0	0	0
K02099	0	0	0
K02100	0	0	0
K02103	0	0	0
K02108	0	813	759
K02109	0	519	498
K02110	0	228	255
K02111	0	1632	1515
K02112	0	1473	1168.82
K02113	0	837	528
K02114	0	294	405
K02115	0	924	870
K02117	1755	0	0
K02118	0	0	1398
K02119	0	0	0
K02120	609	0	630
K02121	615	0	582
K02122	0	0	309
K02123	1824	0	1947
K02124	0	0	438
K02132	0	0	0
K02133	0	0	229.18
K02145	0	0	0
K02147	0	0	0
K02154	0	0	0
K02157	0	0	0
K02160	0	0	456
K02182	0	0	0
K02199	0	0	0
K02213	0	0	0
K02214	0	0	0
K02217	498	0	510
K02221	0	0	0
K02224	0	0	0
K02226	0	0	0
K02237	0	780	741
K02238	873	0	0
K02242	0	0	0
K02245	0	0	0
K02257	0	0	0
K02267	0	0	0
K02283	0	651	0
K02312	0	0	0
K02313	0	1503	1368
K02314	1557	1461	1338
K02315	0	0	1824
K02316	1974	2100	1746
K02319	0	0	0
K02335	2877	2868	2556
K02337	3810	5601	3486
K02338	1125	1125	1107
K02340	1071	972	1029
K02341	1146	1152	969
K02342	768	0	531
K02343	0	2913	1593
K02346	1071	1275	0
K02348	0	0	0
K02349	0	0	0
K02355	4230	2124	4125
K02356	555	0	558
K02357	807	852	924
K02358	1188	1223.79	138
K02363	0	0	0
K02364	0	0	0
K02371	0	0	951
K02372	0	0	450
K02395	0	0	0
K02405	0	0	0
K02412	0	0	0
K02426	420	0	0
K02428	582	1659	600
K02429	0	0	0
K02433	0	1542	1467
K02434	0	1500	1425
K02435	0	306	279
K02436	0	0	0
K02437	378	408	0
K02438	0	4662	2103
K02440	0	0	0
K02445	1971	0	0
K02453	0	0	0
K02454	0	0	0
K02455	0	0	0
K02458	0	0	0
K02469	0	2727	0
K02470	1959	4458	3933
K02474	1272	0	0
K02477	0	0	0
K02478	0	0	0
K02481	0	0	0
K02482	0	0	0
K02483	0	732	0
K02484	0	1908	0
K02486	0	0	0
K02488	0	0	0
K02493	840	0	0
K02495	1134	0	1098
K02499	0	0	798
K02500	753	771	756
K02501	597	648	603
K02502	0	0	1233
K02503	387	342	348
K02517	921	0	0
K02518	219	219	219
K02519	0	0	2583
K02520	0	0	570
K02523	990	0	0
K02527	1059	0	0
K02528	0	0	858
K02529	0	4146	1074
K02530	0	0	0
K02532	0	1344	0
K02535	1392	0	0
K02536	1047	0	0
K02548	0	885	0
K02551	0	1596	0
K02558	0	0	0
K02563	1101	1182	1122
K02564	2751	813	0
K02566	870	0	0
K02574	0	0	0
K02584	0	0	0
K02598	0	0	0
K02600	1230	1068	1062
K02601	561	894	1089
K02614	0	0	399
K02618	0	0	0
K02619	0	0	0
K02621	2865	0	0
K02622	1881	0	0
K02647	0	0	1050
K02650	0	0	1623
K02652	0	0	1677
K02653	0	0	1191
K02654	0	0	837
K02662	0	0	1596
K02667	0	0	0
K02669	0	0	1068
K02670	0	0	0
K02687	0	0	969
K02688	0	0	0
K02750	0	0	0
K02757	0	0	0
K02765	0	0	2124
K02777	0	0	0
K02779	0	0	0
K02784	0	0	0
K02791	0	0	0
K02804	0	0	0
K02823	0	825	780
K02825	0	0	0
K02834	342	474	396
K02835	1086	1089	1086
K02836	1113	1125	1128
K02837	1584	0	0
K02838	558	552	555
K02851	0	0	0
K02854	0	0	0
K02855	0	0	888
K02860	564	615	513
K02863	0	693	693
K02864	525	522	510
K02867	441	432	426
K02871	0	0	0
K02874	366	369	0
K02876	447	453	441
K02878	429	363	426
K02879	606	486	282
K02881	279	372	381
K02884	381	366	345
K02886	825	831	834
K02887	0	384	357
K02888	312	309	312
K02890	312	360	336
K02892	291	297	324
K02893	0	0	0
K02895	321	336	0
K02897	573	621	0
K02899	261	249	285
K02902	0	0	0
K02904	192	252	195
K02906	0	642	636
K02907	0	186	177
K02909	267	213	204
K02911	186	195	186
K02913	183	168	150
K02914	0	135	0
K02916	195	195	204
K02919	117	114	114
K02926	0	657	624
K02931	504	573	540
K02932	0	0	0
K02933	0	540	528
K02935	378	381	372
K02939	441	447	450
K02945	2754	1476	0
K02946	306	309	0
K02948	390	399	0
K02950	0	0	423
K02952	381	378	369
K02954	282	186	186
K02956	273	0	267
K02959	312	0	249
K02961	255	261	0
K02963	279	249	243
K02965	270	279	285
K02967	0	846	669
K02968	252	0	252
K02970	192	0	0
K02982	789	804	783
K02986	609	627	597
K02988	519	0	495
K02990	345	291	294
K02992	477	471	471
K02994	300	393	399
K02996	0	492	402
K03040	954	0	957
K03043	3750	0	3876
K03046	4260	0	0
K03060	0	285	207
K03070	3294	2865	2742
K03072	0	0	0
K03073	198	228	0
K03074	0	0	963
K03075	366	0	261
K03076	0	0	1188
K03080	0	173.25	0
K03086	861	0	1083
K03087	0	0	0
K03088	6552	1266	1545
K03089	0	0	0
K03090	0	0	0
K03091	0	0	4167
K03092	0	0	0
K03100	1353	858	2478
K03101	615	549	492
K03106	1332	0	1383
K03110	999	1278	960
K03111	0	657	0
K03113	348	0	0
K03116	165	291	0
K03117	0	261	0
K03118	906	1032	0
K03147	0	2754	1311
K03149	0	870	0
K03150	0	0	1416
K03151	0	0	1176
K03152	0	0	543
K03154	0	195	0
K03168	2298	3087	2082
K03169	4188	2160	1356
K03177	717	0	903
K03179	0	0	0
K03183	717	0	0
K03185	0	0	0
K03205	0	0	0
K03210	273	420	423
K03213	0	0	0
K03215	1410	0	1356
K03216	0	663	519
K03217	1947	918	0
K03218	741	993	750
K03254	0	0	0
K03269	783	0	0
K03270	546	0	0
K03273	0	0	0
K03281	1782	0	0
K03282	489	489	534
K03283	0	0	0
K03284	984	951	924
K03287	2565	0	0
K03289	0	0	0
K03293	0	6006	0
K03294	0	2988	0
K03295	894	0	0
K03296	12420	0	0
K03305	0	0	0
K03306	0	0	0
K03307	0	0	1596
K03308	1350	0	1332
K03310	1404	0	2727
K03311	0	1338	0
K03313	1356	1419	0
K03315	1440	1515	0
K03316	0	2073	0
K03320	0	1296	0
K03322	0	1323	0
K03324	0	0	1752
K03327	2709	0	0
K03328	0	0	0
K03330	0	0	0
K03366	0	0	0
K03367	0	0	0
K03381	0	0	0
K03386	693	567	0
K03388	1008	0	1995
K03389	0	0	807
K03390	699	0	393
K03402	0	513	438
K03406	0	0	0
K03407	0	0	0
K03412	0	0	0
K03413	0	0	0
K03415	0	0	0
K03423	0	0	1893
K03424	0	960	771
K03426	0	1269	0
K03427	4635	1509	0
K03431	0	1386	1353
K03437	756	879	0
K03438	903	1080	924
K03439	750	906	663
K03442	912	0	855
K03453	879	1062	0
K03458	0	2718	0
K03465	0	0	1470
K03466	2730	1827	0
K03469	0	837	435
K03470	600	840	618
K03473	996	0	0
K03474	717	0	0
K03484	0	2130	0
K03488	0	861	0
K03495	2022	0	1953
K03496	1182	3006	798
K03497	4545	1275	1704
K03498	0	0	2658
K03499	1341	663	0
K03500	0	0	1305
K03501	0	684	708
K03502	1269	1596	0
K03503	441	0	0
K03514	0	0	0
K03517	942	1281	924
K03521	0	0	0
K03522	1035	0	0
K03523	0	600	561
K03524	726	0	966
K03525	0	771	780
K03526	1485	1224	0
K03527	885	993	1986
K03529	0	3678	3567
K03530	1095	282	552
K03531	2544	0	1098
K03536	369	0	345
K03543	0	0	0
K03544	1269	1419	1266
K03545	1326	0	1323
K03546	0	0	3252
K03547	0	0	1137
K03549	0	2514	0
K03550	582	627	0
K03551	1008	1065	1011
K03553	1017	1257	1236
K03555	0	0	2148
K03556	0	0	0
K03559	408	0	0
K03561	1374	0	0
K03564	462	0	0
K03565	513	0	615
K03569	0	0	2028
K03570	0	0	858
K03572	1995	0	1974
K03574	0	414	0
K03575	1065	843	1068
K03577	0	0	0
K03578	0	4137	0
K03581	2172	0	2220
K03582	0	0	0
K03584	0	720	759
K03585	2439	0	0
K03587	2262	0	0
K03588	0	1218	2487
K03589	1101	0	849
K03590	0	0	0
K03593	0	1116	0
K03594	627	0	0
K03595	882	1065	894
K03596	1791	0	0
K03601	0	1359	1209
K03602	189	303	186
K03604	0	0	0
K03609	0	0	741
K03610	0	0	0
K03612	663	0	525
K03613	585	0	1275
K03614	1029	0	0
K03615	1332	0	1281
K03616	0	0	0
K03617	579	0	1140
K03621	924	0	1059
K03624	477	480	471
K03625	936	573	417
K03628	0	2043	0
K03629	1248	1239	1113
K03630	639	0	702
K03631	1644	1791	1665
K03641	0	0	0
K03642	0	0	0
K03644	882	0	0
K03647	0	0	0
K03648	663	690	669
K03650	1356	0	1365
K03652	0	0	513
K03654	2193	1956	0
K03655	1461	7326	2043
K03656	0	0	0
K03657	0	4032	2346
K03664	462	477	465
K03665	0	0	1254
K03666	0	0	240
K03668	0	0	0
K03671	333	0	318
K03672	0	0	0
K03684	0	1197	0
K03685	0	729	0
K03686	1170	1020	1158
K03687	0	657	591
K03688	0	0	0
K03693	0	0	0
K03694	0	0	0
K03695	2598	2685	2607
K03696	0	2610	4263.73
K03697	0	0	347.273
K03699	1272	1344	1344
K03701	5625	5610	2823
K03702	2073	2112	1971
K03703	1824	0	1821
K03704	201	630	0
K03705	0	1101	1032
K03707	0	0	0
K03710	0	1665	0
K03711	0	429	0
K03718	0	0	0
K03719	0	435	0
K03721	0	0	0
K03722	0	0	2289
K03723	3339	3585	3471
K03724	0	4734	0
K03727	0	2592	0
K03732	0	0	0
K03733	903	0	0
K03734	1011	1047	981
K03737	3474	0	3543
K03742	1788	0	561
K03743	0	534	0
K03744	0	0	0
K03760	1539	0	0
K03762	0	1308	0
K03763	0	0	4335
K03767	0	570	0
K03768	1143	0	1155
K03769	0	0	0
K03770	2031	0	0
K03771	1392	0	0
K03772	0	0	0
K03773	1821	0	0
K03774	0	0	0
K03775	426	0	0
K03778	1023	0	0
K03781	1494	0	0
K03783	807	0	0
K03784	0	0	714
K03786	429	447	447
K03787	822	0	714
K03789	474	555	1071
K03790	0	543	0
K03793	0	0	0
K03795	0	0	0
K03797	4872	0	1191
K03798	2082	2094	0
K03799	0	939	0
K03800	0	0	0
K03801	1023	0	0
K03803	0	0	0
K03811	615	0	0
K03815	0	0	0
K03816	0	582	0
K03817	0	0	0
K03820	1524	0	0
K03823	0	498	0
K03824	0	0	0
K03827	0	0	0
K03832	1431	0	0
K03839	465	0	0
K03840	0	0	0
K03856	0	0	1014
K03863	0	0	0
K03892	726	0	0
K03924	999	2454	1896
K03925	0	522	417
K03930	0	0	783
K03932	870	0	0
K03955	0	0	0
K03969	0	0	690
K03973	0	0	0
K03975	0	726	0
K03976	492	0	483
K03977	0	0	1329
K03978	597	0	591
K03979	1023	1692	1278
K03980	0	3873	0
K04042	0	1383	1371
K04043	0	1881	1857
K04044	0	0	0
K04047	0	480	0
K04066	2259	0	0
K04068	957	729	507
K04069	699	843	726
K04070	0	0	903
K04072	0	0	2601
K04074	0	0	693
K04075	1344	1167	1347
K04077	1632	1626	1629
K04078	0	0	285
K04079	0	0	1899
K04083	0	0	870
K04085	0	0	0
K04086	0	0	0
K04092	0	390	0
K04094	0	0	1329
K04095	0	750	606
K04096	1101	1545	0
K04110	0	0	0
K04114	0	0	0
K04116	0	0	0
K04168	0	0	0
K04437	0	0	0
K04460	0	0	0
K04477	0	0	723
K04485	1368	0	1368
K04486	0	0	843
K04487	0	1248	2337
K04488	0	555	432
K04496	0	0	0
K04516	1065	0	0
K04517	843	0	867
K04518	846	0	0
K04564	1338	0	0
K04567	1719	1683	0
K04607	0	0	0
K04608	0	0	0
K04652	0	0	0
K04691	0	0	0
K04751	0	339	0
K04758	0	0	435
K04759	2553	0	4836
K04761	900	0	0
K04762	396	0	0
K04763	0	936	0
K04764	0	0	0
K04765	0	0	0
K04767	0	0	0
K04769	0	0	531
K04771	0	0	0
K04772	0	0	0
K04773	1767	0	0
K04776	0	0	0
K04783	0	0	0
K04784	0	0	0
K04786	0	0	0
K04787	0	0	0
K04788	0	0	0
K04789	0	0	0
K04792	0	0	0
K04856	0	0	0
K04966	0	0	0
K05034	0	0	0
K05037	0	0	0
K05048	0	0	0
K05297	0	0	0
K05299	0	0	0
K05315	0	0	0
K05333	0	0	0
K05334	0	0	0
K05335	0	0	0
K05340	0	0	0
K05341	0	0	0
K05343	0	0	0
K05349	11050.5	7830	0
K05350	0	0	1335
K05355	0	0	0
K05356	0	0	0
K05358	0	0	0
K05364	0	1467	0
K05365	0	0	0
K05366	2403	0	2436
K05367	2304	0	0
K05499	855	0	0
K05515	1827	0	1611
K05516	0	0	0
K05520	0	0	0
K05521	0	0	0
K05528	0	0	0
K05540	0	0	0
K05565	0	0	0
K05577	0	0	0
K05587	0	0	9.96667
K05591	0	0	0
K05592	2073	0	1668
K05595	0	0	0
K05606	0	0	0
K05613	0	0	0
K05648	0	0	0
K05655	0	0	0
K05656	0	0	0
K05657	0	0	0
K05658	0	0	0
K05660	0	0	0
K05661	0	0	0
K05662	0	0	0
K05663	0	0	0
K05685	0	0	0
K05687	0	0	0
K05748	0	0	0
K05786	0	399	0
K05787	0	0	0
K05794	0	987	0
K05796	0	0	0
K05799	705	0	0
K05804	0	0	0
K05807	750	0	0
K05808	297	0	0
K05814	0	0	0
K05816	0	0	0
K05821	0	0	0
K05823	0	0	0
K05837	1443	0	1146
K05838	0	975	0
K05842	0	0	0
K05845	0	0	0
K05847	0	0	0
K05850	0	0	0
K05853	0	0	0
K05882	0	0	0
K05885	0	0	0
K05886	0	0	0
K05896	0	915	753
K05903	0	0	0
K05905	0	0	0
K05928	0	0	0
K05939	0	0	0
K05968	0	0	0
K05970	1425	0	1512
K05971	0	0	0
K05985	0	0	609
K05986	0	0	0
K05995	702	0	0
K06001	1362	0	1362
K06012	0	0	849
K06015	0	0	0
K06016	0	0	0
K06019	0	0	0
K06020	1575.36	0	0
K06022	0	0	0
K06023	0	0	960
K06024	0	678	594
K06041	966	0	0
K06076	1464	0	0
K06101	0	0	0
K06113	0	0	0
K06127	0	0	0
K06131	1416	0	1533
K06132	0	0	0
K06133	0	0	1329
K06142	1095	0	0
K06147	0	11234.3	7635.05
K06148	0	4218.72	1749
K06153	792	885	834
K06158	3585	0	1932
K06159	0	0	0
K06160	0	0	0
K06162	0	0	0
K06167	780	0	0
K06168	0	1455	1368
K06173	780	912	822
K06174	0	0	0
K06175	0	0	0
K06177	0	735	0
K06178	1368	771	729
K06179	0	0	981
K06180	1773	0	915
K06183	0	0	768
K06185	0	0	0
K06187	597	603	603
K06189	0	0	0
K06191	0	267	0
K06193	0	0	0
K06194	867	0	0
K06199	375	2532	0
K06200	0	2400	0
K06201	732	0	0
K06206	0	0	690
K06207	0	1932	1821
K06209	0	0	444
K06212	0	0	0
K06215	0	876	0
K06217	972	0	975
K06221	0	0	0
K06225	0	0	0
K06236	0	0	0
K06237	0	0	0
K06254	0	0	0
K06255	0	0	0
K06283	0	0	0
K06284	0	0	249
K06287	639	1449	576
K06295	0	0	1473
K06310	0	0	0
K06333	0	0	255
K06334	0	0	576
K06346	0	534	972
K06370	0	0	0
K06373	0	0	609
K06374	0	0	516
K06378	0	0	333
K06379	0	0	441
K06381	0	0	1017
K06382	0	0	2226
K06383	0	0	852
K06385	0	0	1140
K06387	0	0	642
K06390	0	0	888
K06391	0	0	498
K06392	0	0	198
K06393	0	0	393
K06394	0	0	1122
K06396	0	0	534
K06397	0	0	561
K06398	0	0	1473
K06399	0	0	1203
K06400	0	0	0
K06405	0	0	438
K06406	0	0	1026
K06407	0	0	354
K06408	0	0	0
K06409	0	0	0
K06410	0	0	879
K06411	0	0	585
K06412	0	0	297
K06416	0	0	261
K06438	0	0	1152
K06442	0	774	786
K06518	372	0	0
K06591	0	0	0
K06636	0	0	0
K06672	0	0	0
K06675	0	0	0
K06831	0	0	0
K06840	0	0	0
K06857	0	0	0
K06861	795	0	0
K06871	1263	0	393
K06872	0	0	930
K06877	0	0	0
K06881	1032	0	954
K06882	0	0	0
K06889	852	1038	633
K06890	0	903	0
K06894	0	0	0
K06896	7167	0	0
K06901	0	1395	1362
K06902	0	1278	0
K06910	0	555	0
K06911	714	0	0
K06915	1749	0	0
K06921	0	1413	0
K06925	417	567	453
K06926	0	1320	0
K06927	0	0	0
K06941	1029	1170	0
K06942	0	1095	1095
K06949	0	0	909
K06950	624	705	513
K06958	0	987	870
K06959	0	0	2169
K06960	0	234	240
K06966	0	942	0
K06967	0	0	690
K06969	2136	0	0
K06973	750	0	681
K06975	297	0	0
K06978	1815	0	0
K06990	0	0	0
K06994	0	0	0
K06997	0	834	690
K06999	0	2043	0
K07001	3573	0	0
K07003	0	0	2073
K07004	0	0	0
K07005	0	96	0
K07006	0	420	0
K07007	1272	0	2469
K07009	0	753	0
K07010	0	717	708
K07011	1017	1023	0
K07012	0	0	0
K07015	0	0	477
K07021	0	0	22.6484
K07023	561	0	603
K07024	0	1629	2463
K07025	1893	678	0
K07029	879	2313	912
K07030	0	0	0
K07032	0	0	0
K07033	0	0	927
K07039	0	0	0
K07040	0	630	456
K07042	0	549	501
K07043	1284	816	609
K07045	0	0	795
K07047	0	1482	0
K07052	0	1005	2094
K07053	0	894	2286
K07056	705	1011	828
K07058	0	0	0
K07062	0	420	0
K07075	0	0	0
K07078	603	0	0
K07079	2016	0	1116
K07082	1014	1071	1497
K07085	1614	0	0
K07088	0	924	1830
K07089	969	0	0
K07090	0	879	0
K07095	495	0	498
K07098	1158	0	3690
K07099	0	0	693
K07106	810	0	0
K07107	396	0	405
K07109	519	0	0
K07110	0	0	0
K07114	2013	1047	0
K07119	0	0	0
K07124	0	0	753
K07126	0	0	3810
K07133	990	7275	0
K07137	1554	0	1596
K07138	981	0	0
K07139	972	0	969
K07152	0	0	0
K07154	3777	1170	0
K07164	762	0	0
K07165	0	0	0
K07166	0	273	270
K07171	0	0	342
K07173	0	495	474
K07177	0	882	0
K07183	0	0	570
K07185	0	0	474
K07192	0	0	1563
K07214	0	0	0
K07220	0	624	0
K07230	0	684	0
K07238	804	0	0
K07239	0	0	0
K07240	573	0	1161
K07243	0	1794	0
K07250	0	0	0
K07258	0	0	3558
K07259	0	1491	0
K07260	0	0	1992
K07263	5307	0	0
K07272	0	2067	0
K07273	0	0	783
K07277	2583	0	0
K07279	0	0	0
K07282	942	1344	1245
K07284	0	2070	1953
K07301	0	0	0
K07304	0	0	0
K07305	0	0	0
K07316	0	0	0
K07320	0	0	0
K07322	0	0	0
K07339	0	0	198
K07343	0	0	0
K07375	0	0	0
K07386	1995	2175	0
K07391	1542	1536	1530
K07397	384	0	0
K07398	0	0	0
K07399	0	0	0
K07405	1218	0	0
K07407	6570	2307	2199
K07442	0	1071	0
K07443	303	0	330
K07444	0	0	0
K07447	0	0	423
K07456	0	0	2382
K07457	0	0	0
K07458	0	516	0
K07459	0	0	0
K07460	366	432	381
K07461	285	0	0
K07462	1710	0	2034
K07464	0	0	0
K07466	0	0	0
K07478	1278	1335	1263
K07483	0	0	123
K07486	0	0	0
K07493	0	0	0
K07497	0	0	0
K07498	0	1680	0
K07503	0	771	0
K07506	0	0	0
K07507	708	0	0
K07511	0	0	0
K07535	0	0	0
K07552	1179	0	0
K07560	0	489	444
K07566	1185	0	1026
K07567	375	390	0
K07568	2223	0	1026
K07570	0	0	0
K07571	0	0	471
K07574	0	306	291
K07584	0	0	324
K07588	1125	0	0
K07604	0	0	0
K07605	0	0	0
K07636	1050	0	0
K07639	0	0	0
K07640	0	0	0
K07642	0	0	0
K07644	0	0	0
K07645	0	0	0
K07646	1122	0	0
K07648	0	0	0
K07649	0	0	0
K07650	0	0	1227
K07651	0	0	0
K07652	0	0	0
K07653	0	0	0
K07654	0	1698	0
K07657	0	0	0
K07658	672	0	0
K07659	0	0	0
K07660	0	0	0
K07661	0	0	0
K07662	0	0	0
K07664	0	0	0
K07665	0	0	0
K07666	0	0	0
K07667	0	0	0
K07668	0	0	0
K07669	0	0	0
K07670	0	723	0
K07677	0	0	0
K07678	0	0	0
K07679	0	0	0
K07683	0	0	0
K07684	0	0	0
K07692	0	0	0
K07694	0	0	0
K07699	0	0	768
K07704	0	0	0
K07705	0	0	720
K07710	0	0	0
K07712	0	0	0
K07713	0	0	0
K07714	0	0	0
K07715	0	0	0
K07716	0	0	0
K07720	0	0	0
K07726	0	834	0
K07727	195	210	225
K07729	0	0	456
K07736	0	594	0
K07737	375	0	0
K07738	0	309	444
K07739	0	0	0
K07741	0	0	0
K07742	0	0	279
K07746	0	0	0
K07768	0	1332	0
K07769	0	0	0
K07770	0	0	0
K07774	0	0	0
K07775	0	0	0
K07776	0	705	0
K07783	5253	0	0
K07784	0	0	0
K07788	0	0	0
K07789	0	0	0
K07798	0	0	0
K07799	0	0	0
K07813	0	0	0
K07814	0	0	0
K07822	0	0	0
K07913	0	0	0
K07979	0	0	372
K08070	0	0	0
K08081	0	0	0
K08133	0	0	0
K08138	0	0	0
K08139	0	0	0
K08150	0	0	0
K08154	0	0	0
K08156	1158	1191	0
K08169	1368	0	0
K08177	0	1287	0
K08178	0	0	0
K08191	1425	0	0
K08217	0	0	0
K08218	1242	0	0
K08223	1194	0	0
K08239	0	0	0
K08253	0	0	0
K08281	0	621	0
K08289	1170	1338	0
K08295	0	0	0
K08296	0	558	0
K08300	0	3036	0
K08301	1506	0	0
K08303	3081	1647	3285
K08305	0	0	0
K08307	1362	0	0
K08309	0	0	0
K08311	0	0	0
K08316	0	0	0
K08325	1143	0	0
K08326	0	0	0
K08343	0	0	0
K08369	0	1380	0
K08372	0	2028	0
K08384	0	0	0
K08476	0	0	0
K08479	0	0	0
K08483	0	1680	1629
K08484	0	0	0
K08590	0	0	0
K08591	702	0	681
K08600	0	0	2295
K08604	0	0	0
K08651	0	0	0
K08656	0	0	0
K08659	0	3237	0
K08673	0	0	0
K08675	0	0	0
K08678	0	0	0
K08679	0	0	0
K08681	0	639	0
K08724	0	0	0
K08735	0	0	0
K08737	0	0	0
K08814	0	0	0
K08819	0	0	0
K08864	0	0	0
K08869	0	0	0
K08883	0	0	0
K08884	0	5086.88	2970
K08955	0	0	0
K08956	0	0	0
K08961	0	0	0
K08970	0	0	0
K08972	0	336	0
K08974	942	0	0
K08978	0	0	873
K08981	0	0	0
K08998	0	0	267
K09009	0	0	0
K09011	1521	0	0
K09013	753	780	747
K09014	1446	1500	0
K09015	822	1236	0
K09022	0	0	0
K09024	0	0	0
K09069	0	0	0
K09117	450	0	0
K09118	0	3201	0
K09121	0	0	0
K09125	0	0	0
K09144	0	957	0
K09157	0	1365	1359
K09163	0	0	669
K09181	0	0	0
K09185	0	0	0
K09228	0	0	0
K09251	0	0	0
K09265	0	0	0
K09313	0	0	0
K09368	0	0	0
K09382	0	0	0
K09385	0	0	0
K09389	0	0	0
K09403	0	0	0
K09422	0	0	0
K09458	1248	0	3645
K09459	0	0	1098
K09490	0	0	0
K09523	0	0	0
K09552	0	0	0
K09553	0	0	0
K09560	0	0	0
K09591	0	0	0
K09607	0	0	0
K09684	0	0	0
K09686	1236	0	804
K09687	0	984	5370
K09689	0	0	0
K09690	0	0	0
K09691	0	0	0
K09695	0	0	0
K09697	0	0	0
K09698	0	0	0
K09704	0	1299	0
K09705	0	0	0
K09710	351	414	360
K09747	0	0	342
K09748	468	0	477
K09760	1362	1425	1323
K09761	714	798	720
K09762	0	0	903
K09765	0	0	648
K09768	0	0	0
K09769	0	0	783
K09772	0	480	492
K09775	0	0	0
K09777	0	0	264
K09779	0	0	237
K09787	0	0	348
K09790	0	0	0
K09793	513	0	0
K09800	0	0	0
K09803	0	273	0
K09807	690	0	0
K09808	0	0	0
K09809	0	0	0
K09810	0	0	0
K09811	882	924	906
K09812	738	0	0
K09815	858	0	0
K09816	0	0	840
K09817	1551	0	699
K09819	0	0	0
K09820	0	0	0
K09861	762	0	0
K09888	0	0	372
K09903	708	741	711
K09914	381	0	0
K09922	366	0	0
K09935	0	0	0
K09939	561	0	0
K09951	0	0	0
K09952	0	0	0
K09955	0	4206	5022
K09972	0	0	0
K09997	0	0	0
K10004	0	0	0
K10005	0	840	0
K10006	0	678	0
K10007	0	0	0
K10008	0	843	0
K10010	0	0	0
K10017	0	0	0
K10018	0	0	0
K10021	0	0	0
K10038	0	0	0
K10039	0	903	0
K10040	0	675	0
K10041	0	0	0
K10111	0	0	0
K10112	0	0	1140
K10116	0	0	0
K10117	0	1290	0
K10118	0	930	0
K10119	0	867	0
K10138	0	0	0
K10164	0	0	0
K10189	0	0	0
K10190	0	0	0
K10202	0	0	0
K10206	0	0	1188
K10230	0	0	0
K10231	154.78	0	0
K10243	0	1128	0
K10251	0	0	0
K10254	0	1878	0
K10406	0	0	0
K10429	0	0	0
K10441	0	0	0
K10532	0	0	0
K10545	0	0	0
K10546	0	1158	0
K10547	0	1218	0
K10548	0	1527	0
K10558	0	0	0
K10562	0	0	0
K10563	0	0	0
K10594	0	0	0
K10598	0	0	0
K10680	0	0	0
[truncated: 305 more rows]

## Sheet: Strain Abundances
Alistipes shahii WAL 8301	Sample 1	Sample 2	Sample 3	Sample 4	Sample 5	Sample 6	Sample 7	Sample 8	Sample 9	Sample 10
Alistipes shahii WAL 8301	278	550	7	785	744	3	238	1	109	15
Bifidobacterium longum longum F8	522	79	44	3	29	18	756	353	188	93
Ruminococcus sp. 18P13	2	2	746	816	252	559	93	634	170	3

## Sheet: KO Abundances
Alistipes shahii WAL 8301	Sample 1	Sample 2	Sample 3	Sample 4	Sample 5	Sample 6	Sample 7	Sample 8	Sample 9	Sample 10
K00001	198	31	28	1	6	21.2083	223.778	134	139	306
K00003	349	117	220	148	107	247	378	308	265	426
K00012	138	256	349	335.974	313	375.964	110	269.988	227	59
K00013	383.5	206	389	286	219	431	417	460	415	471
K00014	261	122	121	105.5	94	119	276	190	206.5	325
K00015	1	6	4	7.66667	1.33333	3	3.16667	0.5	3.83333	0.833333
K00016	426.476	72.1821	575.167	205	103.5	506.722	560.025	623.601	452.627	622.187
K00018	25	53	121.5	95.5	68.1667	132.5	30.6667	80	68.8333	14
K00019	8	4.5	4	10	8.5	2	2	3	0.5	4
K00023	0	0	0	0	1	1	0	0	1	0
K00024	222.524	380.818	30.3333	288	348.5	17.2778	154.975	20.3995	139.373	98.8129
K00027	0.888565	9.5	0.5	5.01887	6	0.5	1	0	1	2.83333
K00028	0	0	0	0.225806	0	0	0	0	0	0
K00029	120.111	231.5	3.5	149.755	206	1.5	69	0	67	46.1667
K00030	0	1	0	0	0	0	0	0	0	0
K00031	255	48	393	177	75	425	333	415	320	444
K00033	307	56	34	1	9	21	364	195	207	501
K00034	0	0	0	0	1	0	1	1	1	0
K00036	358	57	26	4	14	22	438	223	234	544
K00038	0	0	1	2	2	0	0	2	2	0
K00039	1	1	0	1	2	0	1	0	0	2
K00041	47	163	3	86	100	0	38	1	36	36
K00046	81	176	2	155.8	144	2	65	0	76	42
K00048	265	33	29	0	11	10	292	171	175	338
K00052	301	241	24	127	175	16	324	126	212	345
K00053	590.667	306.667	47	139.667	227.667	24	554	276	387	714
K00057	283	113	273	136	133	244	336	280	251	342
K00058	349	206	276.5	240.833	227	263	380	306.25	333.333	393.5
K00059	252.5	220.5	347.017	250.367	234.333	333.217	281.5	343.683	305.333	289
K00064	1	0	0	0	0	0	0	0	0	0
K00067	170	327	191	314	337	213	109	132	190	81
K00072	0	2	0	0	1	0	0	0	0	0
K00074	182	38	35	5	7	40	230	131	127	250
K00075	294	122	184	154	123	120	342	221	236	378
K00077	0.333333	0.333333	0	0.333333	0.333333	0	0	0	0	0
K00082	5.5	18.8333	0	8.5	9	0	9	0	3.5	5
K00086	1	0	13	7	4	10.7917	0.222222	6	8	0
K00088	758	398.991	487	401	397	526	800	703	669	950.978
K00090	1	6.5	0	5	8	0	2.33333	0	2	2.33333
K00096	41	106	0	71	95	0	28	0	35	25
K00097	73	143	0	87	124	1	52	0	57	27
K00099	311	189	300	211	204	320	321	352	305	413
K00100	574	88	66	11	29	50	599	327	360	809.75
K00111	145	306	3	167	280	2	93	0	101	67
K00112	0	0	0	0	0.5	0	0	0	0	0
K00117	0	0	0	0	1	0	0	0	0	0
K00118	2	7	0	3	4	1	2	0	0	3
K00123	0	2	0	1	1	0	0	0	1	0
K00128	419.6	170.371	33	79.8905	102.5	25	474.033	229	272.867	538
K00129	2.4	8.62857	0	10.6095	9.4	0	5	0	1	4
K00133	307	245	336	289	253	352	366	343	363	389
K00134	294.968	211.984	377.879	292.89	219.909	388.826	354.941	402.816	327.882	359
K00135	1	0	0	0	0	0	0	0	0	0
K00145	290	236	274	219	220	235	337	283	295	372
K00147	420	241	319	262	224	339	380	359	352	465
K00154	4	15	0	11.5	17.1	0	3.96667	0	3.13333	5
K00155	0	1	0	2	3	0	0	0	0	0
K00156	129	288	3	208	258	3	83	1	89	48
K00158	0	4	0	4	3	0	3	0	2	0
K00162	0	0	0	1	0	0	0	0	0	0
K00163	0	0	1	0	1	0	0	0	0	0
K00172	2	1	0	0	2	0	0	0	0	0
K00174	258.667	518	281.75	436.5	521.167	328.333	218	200	293	140
K00175	174	331	221	335	383	257	139	163	209	86
K00176	32	40	29	45	51	25	14	17	17	7
K00177	39	103	78.5	107	90	82	34	58	64	20
K00179	10	20	956	448	229	976	87	685	353.5	30
K00180	46	74	254.5	158	117	248	51	177	103	25
K00184	0	0	5.5	3	0	6	1	3	1	0
K00186	6.33333	12	14.5	16.5	15.8333	15.6667	6	12	9	6
K00187	0	0	9	1	3	14	0	7	5	0
K00207	0	0	5	2	0	6	1	6	2	0
K00208	92	188	1	144	159	1	57	0	53	45
K00215	428	125	236	135	137	234	425	324	324	510
K00219	0	0.5	0	0	0.5	0	0	0	0	0
K00226	583	298	320	235	260	294	653	496	449	754
K00231	0	1	0	0	0	0	0	0	0	0
K00235	0	0	0	0	0	1	0	0	0	0
K00239	609	482	495.5	469	422	462	624.5	570	578.016	677
K00240	269	173	21	93	149	13	304	126	156	344
K00241	51	92	20.6667	59.5	77	14.5	30	7	24	25
K00243	30	57	1	44	51	2	21	0	20	11
K00244	0	0	0	0	0	0	0	1	0	0
K00245	1	1	0	2	0	0	0	0	0	0
K00246	0	0	0	0	0	0	1	0	0	0
K00254	0	1	0	0	0	0	0	0	0	0
K00256	0	0	0	0	0	0	0	0	1	0
K00257	155	313	3	179	277	1	116	2	93	78
K00259	104	215	1	162	221	1	71	0	76	43
K00261	1	3.5	0	4.75	3	0	1	0.333333	1.25	0.25
K00262	582	710.5	531	596.25	623	502	587	564.667	548.75	583.75
K00264	1	0	0	0	0	0	0	0	0	0
K00265	1030.52	148	87.8889	0	26	61	1159	591	602	1431.45
K00266	443	209.5	471.5	347.833	229.5	486.5	505	507	475	512.111
K00274	0	0	2	1	0	3	0	1	0	0
K00278	498	307	389.5	355	326	390	505	428	406	525
K00281	248	457	6	287	385	3	141	0	127	100
K00282	0	0	0	0	1	0	0	0	1	0
K00284	0.476923	0	0.111111	0	0	0	0	0	0	0.551587
K00285	1	4	1	0	6	0	3	0	1	0
K00286	189	121	112	103	118	95	217	165	153	253
K00287	168	99	41	49	71	34	189	105	146	232
K00288	3	3.5	5.33333	5.5	4.5	8	1.66667	6	1.5	1
K00290	135	248	301	296	315	345	109	229	205	69
K00294	0	1	0	0	0	0	0	0	0	0
K00297	260	171	315	229	186	287	272	339	265	313
K00302	0	0	2	1	0	1	0	0	0	0
K00303	0	0	0	0	1	0	0	0	0	0
K00313	0	0.0833333	0	0	0.0833333	0	0	0	0	0
K00324	267	46	26	1	12	16	296	177	175	433
K00325	264	47	24	0	9	13	308	165	183	372
K00330	26	51	0	30	44	0	20	0	19	14
K00331	58	126	1	81	98	0	50	1	41	26
K00333	0.5	1	0	1	2	0	0	0	3	0
K00334	0	0	115	65	29	117	9	76	49	9
K00335	4	5	576	275	126	586.167	43	393	209.5	15
K00336	2	2	602.5	223	90	591	48	404	198.143	18
K00337	96	242	6	161	210	2	89	2	81	53
K00338	31	79	0	47	65	0	25	0	38	11
K00339	52	81	2	61	78	0	30	2	28	18
K00340	19	59	1	29	35	0	13	0	18	8
K00341	163.927	373	4	230.887	317	1	118	2	111	80
K00342	150	263	5	193	274	3	111	1	105	52
K00343	131	217	3	138	193	1	73	0	79	54
K00346	105	207	3	138	181	1	56	0	66	38
K00347	72	166	1	104	139	2	60	0	58	38
K00348	16	45	1	34	45	1	16	1	23	13
K00349	61	129	0	81	130	0	38	0	40	16
K00350	57	121	3	85	110	1	36	0	47	28
K00351	135	244	3	171	215	1	74	0	102	31
K00356	275	49	23	1	9	16	303	161	153	406
K00358	92	12	9	0	1	5	99	74	72	109
K00359	2	7	0	4	3	0	1	0	1	0
K00362	0	0	10	1	4	11	1	6	0	0
K00375	1	0	156.016	60	29	157	13	98	51	4
K00378	4	6	520	250	100	521	50	338	184	19
K00382	458	276	41	155.012	217	12	448	210	289	525
K00384	772	299	164	189	218	144	728	489	543	908
K00390	4	2	488	228	93	509	44	347	163	11
K00425	137	262	3	161	196	3	79	0	82	56
K00426	71	126	4	79	115	1	43	0	55	30
K00459	4	10	8.83333	4.36667	20	9.91667	3	4.83333	10	3
K00511	1	3	0	1	1	0	0	0	0	1
K00520	0	0	5	0	1	11	0	7	3	0
K00525	794	587	46	309	427	25.9932	794	302	514	836
K00526	191	34	14	0	4	13	249.985	115	131	292
K00527	976	1016	720	910.5	982	770	908	813	948	973
K00528	364	189.5	277	205.167	144.5	273	398	351	327	547.889
K00529	1	0	0	0	0	0	0	1	0	0
K00532	0	0	0.5	0	0	1	0	0	0	0
K00533	0	0	4	0	1	1	0	7	3	0
K00540	309	239.083	21.0189	131.167	195	12	258	115	203.5	281.5
K00547	0	0	0	0	0	0.5	0	1.33333	0	0
K00548	289	584	641	640	670	626.5	265	435.667	422	183.667
K00549	443	66	53	3	13	23	540	290	293	657
K00554	245	144	183	154	173	186	281	208	214	250
K00556	12	25	1	11	18	0	3	0	3	1
K00557	1	1	0	0.5	1	1	0.5	0	0	0.5
K00558	210	439	909	696	540	959	231	658	479	123
K00560	274	203	22	108	147	11	265	114	165.8	308
K00566	80	181	258	224	183	258	75	169	158	37
K00567	139	88.3333	150	120.667	95.5	154	174	136	145	197
K00568	0	0	0	0	1	1	0	0	0	0
K00571	4.0625	2	59.5	41.2625	17	75.5	2	33	26	2
K00574	310	53	35	2	11	13	334	192	183	413
K00588	3	13	0	6	7	0	5	0	3	3
K00590	23	44	1	21	43	1	15	0	7	8
K00598	161	28	13	0	2	11	195	101	99	245
K00599	508.75	123.167	69.25	38.7083	65.75	40.6667	526.875	307.583	297	653.875
K00600	309	311	433	361	320	418	321	388	370	290
K00601	0	0	2.5	0.666667	0.5	5.83333	0.5	2.83333	1.83333	0
K00602	474.75	329	424.756	352.512	292.75	404.914	506.333	489.325	475.917	614
K00603	0	3	0	0	3	0	0	0	1	1
K00604	276	165	214	176	164	216	308	247	226	349
K00605	98	183	2	134	187	2	68	0	64	46
K00606	65	174	0	111	140	2	54	0	51	49
K00609	289	158	290	216	175	278.167	329	316	290	325.667
K00610	91	10	8	2	4	10.5	99	64	50	104
K00611	213	27	318	134	62	295	291	354	241	326
K00615	647	469	567.121	492.062	492.059	598.174	675.059	652.184	657.118	754
K00616	254	36	22	0	10	9	295	149	165	348
K00620	241	38	268	126	86	286	265	313	250	304
K00625	0	0	0	0	0.25	0	0	0	0	0
K00633	148	36.5	10	7	13	9	156	104	91	248.167
K00634	31	69	1	33	55.75	0	23	0	21	8
K00638	3	11.6667	111	61	31	120	7.33333	82	37	5
K00639	228	502	9	341	449	5	170	3	180	106
K00640	0	1	175	87	42	192	15	122	78	4
K00641	70	143	3	82	140	2	52	0	44	45
K00645	83	184	50	153	166	67	69	43	84	55
K00647	0	4	16.25	6.66667	2.66667	16	4	6	5.2	1
K00648	122	221	203	211	239	197	89	163	153	47
K00651	239	41	320	131	58	349	277	365	240	361
K00655	160	24	64.5	28	30	56.5	184.5	124	113.409	226
K00656	782	627	713.969	667	573	751.9	878	843	754	887
K00657	9	28	2	15	34	0	13	0	13	9
K00661	328	199.75	36	106.667	150	17	342.75	174	209.3	445.667
K00666	4	12	617.076	282.75	114	618.5	66	447	223	15
K00674	298	186	27	107	145	9	278	134	181	359
K00677	55.5	115.5	2	60.5	111.5	1	39	0	46.5	30.5
K00680	9.16667	24.4167	42	29.8333	31.6667	52	10.9167	32	22.2	5.16667
K00683	4	1	0	2	4	0	0	0	1	0
K00687	0	0	1	2	0	4	0	0	2	0
K00688	721	529	1316	808.5	625.8	1263.75	820	1253	926	881
K00690	309	41	33	0	13	20	387	202	190	512
K00691	27.6667	51.1667	1	36.3333	54.8571	0	23.3333	0	22	16.6667
K00693	0	0	0	3.5	1	0	1	0	0	0
K00700	629	375	883	537	445	949.717	741	890	743	788
K00701	1	8	0	4	8	0	2	0	1	0
K00702	0	0	39	18	5	46	3	29	10	1
K00703	50	124	387	239	175	400	73	282	163	38
K00705	1113	413	473	324	334	434	1112	849	803.75	1386
K00721	72	134	1	89	146	1	50	2	38	37
K00748	42	111	2	71	110	0	42	0	42	24
K00749	0.0150376	0.0075188	0.0151524	0	0	0.00763359	0.0254035	0.00763359	0.022786	0.0152672
K00754	1	2	14	5	3	13	6	4	3	1
K00756	2.5	0	196.417	86.9091	43.3333	192.447	24	144.333	86.9167	7
K00757	56	125	1	68	113	1	36	0	34	27
K00758	0.5	0	29.5833	11.0909	1.66667	27.5526	0	10.6667	10.0833	0
K00759	107	15	78	34	28	88	117	134	100	140
K00760	145	68.5	159	87	83.5	152	166	171	147	179
K00761	200	133	234	160	160	253	200	248.5	232	229
K00762	155	59	205	91	58	205	218	233	204	238
K00763	308	60	509	222	109	499	380	517	373	391
K00764	459	329	960	585	384	979	562	832	569	513
K00765	241	141	223	153	139	233	278	242	231	314
K00766	233	41	281.5	120.5	63	302.5	263	333	234.5	312
K00767	286	185	245	167	162	228	281	250	246	323
K00773	448	292	370	308	303	367	454	439	398	473
K00783	137	73	46	45	68	58	133	106	89	155
K00784	42	73	0	40	71	0	18	0	27	13
K00786	2	4	4	5	4	2	2	3	1	0
K00788	2	0	127	58	24	126	9	78	54	7
K00789	351	210	411	269	255	370	422	444	378.975	414
K00790	450	315	625	445	372	666.75	427	599.5	482.5	513
K00791	267	153	162	168	162	232	318	273	231	300
K00793	46	129	0	80	88	1	37	1	40	20
K00794	35	69	0	32	50	0	20	1	35	12
K00795	1.66667	0	39.2222	19.7778	8	48.375	4	19.3333	20.875	0
K00796	207	94.5	258.5	156.333	148.5	248.633	235.667	269.333	239	316
K00797	0	0	275	104	67	287	21	206	99	10
K00798	30	67	44	62	62	36	18	30	38	16
K00800	293.5	95.5	132	75.5	63.5	142	344	231	222	413
K00805	8	13.1667	1	6.83333	10.6429	2	6	1	5	2.33333
K00806	211	114	162	112	141	151	233	186	197.5	257
K00811	108	287	0	175	248	2	83	0	90	42
K00812	0	0	31.95	20.7929	4	30.5949	3	11.2111	10.1818	0
K00817	332	180	79	114	157	93	369	158	219	374
K00818	373.5	213.333	57.3333	122	186.833	41.1333	346.5	156.6	256.583	416.167
K00819	0	0	1	0	0	0	0	0	0	0
K00820	595	427	626	520	483	625	646	696	631	728
K00821	7.58333	20	213.167	108.5	72	227.867	20.25	165.4	79.75	12
K00822	0	0	0	1	0	0	0	0	0	0
K00823	6.91667	9	3	5.16667	5.43333	4	5.75	4	2.5	1
K00826	375	216	334	273	228	332	373	414	363	413
K00827	0	1	0	0	1	0	0	0	0	0
K00831	315	277	389	294	269	384	356	385	359	361
K00833	0.5	0	0	0	0.1	0	0	0	1.5	0
K00837	8	18	8	17	19	12	3	3	8	7
K00839	0	0	0.0666667	0	0	0.0833333	0	0	0	0
K00841	0	0	3.3	1.5	0	3.3	0	3.5	0	0
K00845	280	219	250	228	222	210	293	269	301	360
K00846	2	3	0	2	3	0	2	0	2	0
K00847	316.5	84	41.5	44	55.5	26	348	200.5	208	443
K00849	386	280	184	216	232	170	424	262	302	453
K00850	185	372.017	824.233	622.267	460	800.467	223	564.667	387.533	109
K00851	74	4	4	0	3	6	76	42	48	116
K00852	825	210	72	50.1667	112	30	923	500	523	1143
K00853	0	0	0	0	0	0	0	0	1	0
K00854	664	96	511	212.5	113	512	794	728	585	960
K00857	56	104	273	206	154	279	67	195	126	34
K00858	269	92.5	97	66	63.5	103	292	166	172	306
K00859	145	30	34	21	21	41	161	95	131	176
K00864	144	332	3	193	293	2	96	0	112	68
K00865	243	42	22	0	5	17	292	180	167	373
K00868	176	31	99	29	30	101	201	180	145	262
K00870	76.7007	10.4076	8.23452	0.309524	3.54762	6.18254	92.0513	50.3137	52.645	118.03
K00872	277	96	21	53	74	13	309	126	158	320
K00873	416	196	448	291	230	450	489	503	401	570
K00874	275.5	312	13.5	212	280.5	12	226	53.5	174	197
K00876	128	298	109	208	241	107	104	49	157	45
K00877	0	0	11	0	1	5	0	5.5	4	0
K00878	196	32	83	18	22	86	240	175	152	290
K00880	0	0	1	0.5	0	0	0	0	0	0
K00882	1	1	202	86.3333	34	188	16	140	77	10
K00886	166	19	13	0	5	9	191	132	103	221
K00891	16	28	79	66	41	83	17	49	33	2
K00895	0	0	5.76667	4.73333	1	9.53333	1	1.33333	5.46667	0
K00901	0	0	1	0	1	1	0	0	0	0
K00903	35	66	6	37	58	2	15	1	25.4	17
K00912	20	54	1	37	48	0	15	2	21	10
K00919	194	64	93	52	55	73	240	148	149	283
K00924	0	2	0	2	3	0	0	0	1	1
K00925	381	230	389.5	289.5	269	434	422.5	435.505	365	411
K00927	441	281	434.25	338	311.75	466.5	449	469.5	394.5	462
K00928	314.5	113.5	331	185.5	148	329	375	380	331	432
K00929	97	167	1	93	146	2	61	1	45	50
K00930	254	145	257	185	166	275	260	290	241	316
K00931	292	210	219	163	192	194	316	269	267	338
K00933	0	0	1	0	0	0	0	0	0	0
K00936	3	5	23.6667	10	9.33333	26.3333	5	18.6667	12	2
K00937	505	78	379	155	78	363	590	530	442	687
K00939	179	94.5	203	136	125.5	204	183	219	155	174
K00941	229	30	168	56	36	183	250	222.967	194.8	312
K00942	172	118	183	130	116	149	169	213	153	204
K00943	147	69	173	86	71	149	189	224	137	219
K00945	32	70	190.5	133	112	202	46.5	121	90.5909	21
K00946	97	192	0	95	173	3	64	0	60	33
K00948	520	217	370	228	242	379	617	528	455	681
K00949	131	19	45	17	13	47	178	127	128	208
K00950	7.5	30	49	40.5	25.1	55.1667	7	31.4333	22.6	6.66667
K00951	743.965	538.367	594.5	534.536	533.416	559.667	808	686.833	666.245	819.545
K00954	127	44	143	72	47	157	143	160	137	160
K00957	0	0	0	0	0	0	0	0	0	0
K00962	741	482	631.5	579.5	530	698.833	758.25	758.75	723	805
K00963	362	57	41	1	14	22	332	189	201	459
K00965	632	103	425	176	82	376	726	623	553	854
K00967	0	0	0.5	0	0	0	0	0	1	0
K00968	0	0	0	1	0	1	0	2	0	0
K00969	161	43	81	37	46	89	197	152	129	262
K00970	324	74	73.5	36	50	72	340	216.75	236	405
K00971	87	154	250	199	169	268	77	168.5	116.5	40
K00972	1	2	309	149	51	324	21	191.071	115	8
K00973	428	418	339	395	418	368	425	374	408	443
K00974	9	8	48.5	26	23	46	6	28.25	14	4
K00975	264	46	505	214	113	532	352	560	368	446
K00978	73	163	3	89	127	0	51	1	58	30
K00979	81	166	4	105	156	0	47	0	55	39
K00980	0	0	24.5	9	6	21	3	23	8	0
K00981	233	90	94	61	72	75	224	156	144	266
K00982	697	99	77	2	13	41	726	460	423	977
K00983	0	2	0	3.33333	6	0	3	0	0.5	0
K00986	7	14	1	8	16	1	6	0	3	3
K00989	186	31	10	0	9	11	200	108	114	247
K00990	402	63	32	1	18	21	445	233	259	599
K00991	205.5	53	216	93	64.5	171	182	240.167	187	302.5
K00995	317	66	118	36	39	97	383	263	231	458
K00996	0	0	4	3	1	7	2	4	4	0
K00997	116	15	13	0	1	8	150	74	89	151
K00998	15	39	68	53	44	67	16	48	37	15
K01000	347	238	162	180	192	150	368	236	261	409
K01002	0	1	0	1	0	0	0	0	0	0
K01005	3	3	4	9.5	8	5	2	2	3	0
K01006	283	609	954	810	687	974	286	680	525	163
K01012	0	0	297	120	51	314	24	213	115	9
K01028	0	0	97	63	14	112	13	63	34	3
K01041	0	0	0	0	1	0	0	0	0	0
K01043	0	7	0	2	5	0	2	0	6	1
K01048	224	38	28	0	13	14	284	133	152	340
K01051	394	117.5	104	77.5	79	102	384	236	266.5	481
K01055	2	0	0	1	0	0	0	0	0	0
K01056	188	130	158	110	154	149	192	195	189	218
K01057	180	27	14	1	10	14	190	121	118	276
K01066	13	14	0	12	20	0	4	0	7	8
K01067	2	8	0	7	4	0	0	0	0	0
K01069	0	0	3	4	2	4	1	5	2	0
K01070	4	7	1	1	5	0	1	0	1	2
K01071	3	0	1	2	3	5	1	3	6	0
K01077	30	72	0	44	54	1	29	0	29	13
K01079	257	257	17	142	202	12	247	77	171	286
K01081	67	8	2	0	3	4	73	41	38	92
K01082	25	50	0	27	49	3	14	0	20	8
K01089	79.8333	139.067	14	126.375	124	14.1667	34	5.30952	46.5	45
K01090	282	43	352	148	76	332	360	413	321	447
K01091	313	135	103	93	93	109	360	269	273	488
K01092	247	157.5	16	73	82.5	13	328	110	163	311
K01104	278	106	24	55	69	18	335	147	212	355
K01106	0	0	1	0	0	1	0	0	0	0
K01112	4	5	0	4	4	0	0	0	1	1
K01114	0	4	0	0	4	0	0	0	0	0
K01119	1	2	0	0	1	0	2	0	0	1
K01126	179	338	5	211	309	1	106	1	126	71
K01129	331	52	262	100	57	257	394	362	285	413
K01130	59	115.5	0	63	112.5	2	29	0	41	30
K01132	8	17	0	11.5	7	1	0	0	4	3
K01133	2	5	0	0	7	0	2	0	1	4
K01134	13	13	0	10.5	13	1	5	0	3	1
K01135	8	8.5	0	5.5	11.5	0	2	0	2	5
K01136	0	0	0	2	0	0	0	0	0	0
K01137	3	7	1	2	12	0	1	0	1	1
K01138	20	42	1	21.5	52	0	14	0	9	12
K01139	7.03478	6.63333	1.5	6.46364	9.58409	0.333333	4	1.16667	3.75455	0.454545
K01142	236	35	255	108.5	46.5	245.5	246	275	223	256.5
K01144	31.1667	41.3333	14	45	62	12	15.1667	17	29.1667	14
K01146	0	0	0	0	0	0	0	1	1	0
K01151	270.941	209	21	115	160.333	14	292	108	176	272
K01152	9	23.1381	0.0769231	11	17.2006	0	11.1964	0	5.11111	1
K01153	1513	1717.86	625.923	1259	1498.8	630	1436.8	849	1156.89	1301
K01154	508	516	155	342	438	122	506	261	401.5	487
K01155	0	0	69	33	11	68	8	46	33	3
K01159	141	94	92	82	70	87	145	139	123	162
K01163	36	72	87	67	68	89	32	55	60	17
K01173	1	5	0	2	1	0	1	0	0	0
K01175	9	33	1.33333	22	17	0.5	15	2.83333	6	6
K01176	121	23	8	1	8	11	159	87	79	174
K01179	3	1	392	172	78	370	35	270.75	135	7
K01180	0	0	0	0	0	0	0	1	0	0
K01181	3	3	638	297	127	670	52	465	222	14
K01182	788	144.667	71	12.9048	63.2222	44	917	521	516	1165.5
K01183	0	0	0	0	1	0	0	0	0	0
K01185	12	25	0	14	26	0	10	0	8	5
K01187	1300.25	1168.17	537	885.161	991.083	498.5	1250.5	782	1006.5	1349.5
K01188	16.7244	37.4167	481.205	232.654	135.667	510.857	67.8333	381.133	178.333	27.5
K01190	1086.5	825.5	68.1111	479.611	664.111	40.1111	1040	487.222	693	1183
K01191	1310	219	133	3	46	72	1521	829	874	1962
K01192	128	293	0	177	237	1	103	0	100	64
K01193	381	45	36	1	9	18	372	213	213	484
K01195	190.5	177	11	95	135	12	168	90	135	205
K01198	366	52	36	2	15	29	428	225	247	493
K01200	0	0	1.25	1	1.25	2	0	3.58333	0.5	0
K01201	70	161	8	92	147	7	53	2	52	36
K01202	0	0	1	1	0	1	0	1	1	0
K01205	20	45	0	40	52	1	16	1	32	10
K01206	93	239	3	156	213	1	82	0	63	48
K01207	293.333	55.0667	28	18.1667	33.5	13	275.233	184	164	408.5
K01209	1034	164	105	3	39	51	1244	663	674	1472
K01210	248	35	27	0	11	7	292	173	156	369
K01215	0.5	2.66667	0	2.01786	0.5	0	0.5	0	0.5	0
K01216	0	0	5	8	1	6	1	2	2	0
K01218	0	4	29	16	5	26	4	16	5	2
K01223	0	0	1	0	0	0	0	0	0	0
K01224	534	86	52	3	20	35	625	324	358	807
K01225	0	0	84	38	16	88	13	55	22	0
K01226	4	10	1	4.25	11.25	0	2	0	2	4
K01227	0	0	8	4	1	9	1	7	2	0
K01229	0	0	0.142857	0.5	0	2	0	2	0	0
K01234	0	1	0	0	0	0	0	0	0	0
K01236	4.5	9.5	1	9.5	5	0	4	0	2	1
K01238	28.25	25.5	63	48	34	67	32.5	56	47	36.5
K01239	5	0	1	0	0	0	2	3	3	4
K01243	141	22	47	11	10	57	149	109	99	198
K01246	187	158	13	79	117	9	185	79	137	189
K01247	1	1	191	75	33	178	12	126	63	7
K01250	181	23	22	0	9	11	213	153	128	292
K01251	503	356	29	227	293	18	482	192	300	549
K01255	0	0	1	1	0	0.5	0	0.5	0	0
K01256	576	97	46	2	23	27	635	386	371	879
K01258	125	219	1	143	222	4	76	1	70	56
K01259	15	2	0	0	0	0	14	7	6	18
K01261	0	0	0	0	0	0	0	0.25	0	0
K01262	411	195	109.283	124	163	108.567	401	274.533	296.2	544
K01265	234	181	237	202	176	248	280	274	228	300
K01266	13	5	1	0	1	0	17	7	5	17
K01269	0	1	22	11	2	26.5	2	27.5	6	1
K01270	178	374	5	245.988	291	3.5	133	2.5	139.5	81
K01271	5	7	20.9667	13	9	25.4333	0	16.4667	8.8	0
K01277	181	358	7	244	315	1	122	1	118	102
K01278	587	268.5	48	110	170	41	654	307	433	771
K01282	1	0	0	1	3	0	0	0	0	0
K01284	298.929	714.595	10	479	673.833	5	242.333	0	241	173.643
K01286	1	0	38.9167	14.6667	7.66667	33.6667	0.666667	24.6667	14.5	0.5
K01299	0	0	0	0	0	0	0	0	1	0
K01304	145	14	9	1	2	11	162	77	100	201
K01317	0	0	1	0	0	0	0	0	0	0
K01322	172	321	4	198	284.5	4	110	0	115	64
K01338	192	355.5	510.667	455.25	421	546.342	164	347.15	308.667	91
K01342	1	1	0	0	3	0	2	0	0	0
K01343	0	0	0.00414938	0.0141904	0	0	0	0.0315157	0.00413223	0
K01354	527	79	53	2	27	23	680	367	362	762
K01356	148.333	34.3333	51	12	9	39	193	127	99	229
K01358	336	188	222	189.04	129	229	350	304	284	444
K01362	31	65.5	91.3333	53.9872	81.75	70.1667	33	47.3333	46.75	16
K01372	666	174	50	43	79	37	727	403	476	915
K01373	0	0	2	1	1	0	0	1	1	0
K01387	3	7	0	4	6	0	2	0	2	0
K01392	1	1.5	0	0.5	1.33333	0	0.333333	0	0.5	0.928571
K01406	0	0	0	0	0	1	0	0	0	0
K01409	326	255	374	296	280	388	381	427	397	417
K01414	18.0714	27.4048	0	13	42.8333	0	15.3333	0	12	12.5
K01415	0.5	2.83333	0	3	1.5	0	1	0	0	0
K01417	1.73571	3.10053	0	1.23704	2.80087	0	0.699375	0	1.03704	1.92857
K01421	2038	340	263.167	34.5	80	163.167	2269	1308.17	1359.17	2910
K01422	2	12	0	6	7	0	3	0	3	4
K01423	1	1	11.75	4	3	17	2	12	4	0
K01424	58	130.667	2	92	123.833	0	51	0	45	28
K01425	101	192	2	134	124	1	64	0	67	43
K01426	0	0	3	10	3.5	14	0	6.5	5.5	0
K01436	4.16667	14.1667	0	8.5	12.1667	0	5.66667	0	4	4
K01438	69	116	3	80	125	4	33	0.5	30.5	21
K01439	584	85	154	49	38	154.5	757	454.5	452.5	963
K01442	294	203	28	103	168	11	293	137	188	313
K01443	285	46	34	0	12	15	307	162	198	423
K01447	0	0	1	0	0	0	0	0	0	0
K01448	15	43	132	82	59	126	25	72	62	18
K01449	0	0	19	11	3	18	1	20	7	0
K01451	18.8333	25.8333	0	11.8333	24.8333	0	8.33333	0	16	6
K01462	372	205	132	138	159	126	393	259	299.857	490
K01463	0	1	12	3	0	10.5	1	7.5	3	0
K01464	2	1	287.917	123	66.1667	292.75	31.1667	195.75	97.6667	9
K01465	359	176	368.583	212	160.833	354.25	445.833	426.75	369.333	501
K01466	0	0	12.5	6	8	10	0	14.5	5	0
K01467	15	0	0	0	1	0	17	8	7	15
K01468	130	230	3	139	176	1	71	0	90	57
K01470	187	22	11	0	2	10	190	112	101	255
K01478	0	0	0	0	1	0	0	0	0	0
K01480	65	117	239	195	115	250	59	155	142	28
K01485	271	52	25	4	15.5	29	318	189.5	176.5	397
K01487	1	1	0	0	0	0	0	0	0	0
K01489	18	31	74	38	34	86.25	20	46	35	6
K01491	257	171.397	270.042	211.879	151.5	262.736	261.333	263.375	227.758	272
K01492	0.25	0	25.244	14.4881	8.25	47.0857	1.66667	20.6746	7.08333	1
K01493	37	85	117	104	74	125	45	83	80	16
K01494	130	21	9	0	3	8	131	72	69	177
K01495	189	140	159	131	124.4	173	178	176.4	180	217
K01496	72.2	14	47.5	19	8	49	82.5	76.75	76	133
K01497	2.85	10.3333	0	6.25	8.85	0	1	0	3.1	3
K01500	0	0	0	0	0	1	0	0	0.5	0
K01506	0	0	4	1	1	5.5	0	4.5	0	0
K01507	285	426	172	307	363	142	264	146	259	250
K01512	80	9	7	0	2	4	67	52	44	80
K01515	132	28	99	35	16	92	160	130	107	203
K01520	112	17	100	40	21	87	111	119	102	154
K01523	45.5	14	40	15	5	48	62	56	49	71
K01524	402	70	42	2	20	28	462	242	267	577
K01528	0	0	0	0	0	2	0	1	0	0
K01529	283.5	43.5	30.25	9.875	15.75	27.5	352.833	195.05	188	424.25
K01531	0	0	3	4	0	13	0	6	1	0
K01533	804	475.5	726.583	549.667	522.667	676.333	819.583	853.333	733.917	950.667
K01534	1	3.5	524.417	242.333	92.3333	537.667	43.1667	387.833	200.917	19
K01535	0	0	0	0	0	0	0	1	0	0
K01537	479.5	391.278	912.072	657.739	526.042	970.057	533.167	806.891	620.024	520.417
K01539	0	0	10.8333	5	1	16	0	3.5	6	0
K01542	0	0	0	0	0	0	0	1	0	0
K01546	164	360	7	212	305	6	112	2	119	71
K01547	197	424	9	234	323	6.5	116	4.83333	140	74
K01548	44	72	0	49	62	0	20	0	26	18
K01552	957	184.264	453.5	166.958	110.333	378.8	1125.5	808	741.8	1346.67
K01560	4.05952	5.14286	0	4.5	1.75	0	0.928571	0.928571	3.28571	4.03571
K01565	2	5	0	1	5	0	2	0	1	1
K01571	23	40	458.643	259.467	127.5	443.433	59.5	294.222	186.75	21.6
K01572	120	223	548	401	311	579	135	386	300	56
K01579	31	73	1	44	59	0	27	2	35	17
K01580	163	289	5	185	275	2	109	1	116	64
K01582	0	2	112.808	54.25	30	123.5	16	99	53.65	9
K01583	0	0	5.19231	2.75	0	4.5	1	3	2.35	0
K01585	155	296	3	216	274	2	123	0	128	61
K01586	420	189	512	328	190	542	456	597	425	530
K01588	136	81.2817	92	76.3095	74.6154	109	162	139	122.048	171.297
K01589	256.5	107.167	12	52	74	8	331	180	181.5	385
K01591	458	175	267	196	154	272	529	409	400	647
K01595	667	119	74	1	24	37	732	427	420	954
K01596	1	1	429	202	87	471	41	310	146	18
K01607	106	186	90	162	203	108	80	55	100	45
K01608	0	0	3	2	0	1	0	2	1	0
K01609	1	0	207	90	41	210	14	134	75	9
K01610	143	346	3	216.952	321	2	140	1	113	94
K01611	1	0	246	103	37	236	15	191	107	2
K01613	30	53	104	87	56	99	25	66	65	13
K01618	1	0	0	0	0	0	0	0	0	0
K01619	63	99	1	78	103	0	22	0	41	22
K01620	221	27	16	1	16	15	263	157	158	295
K01621	0	0	0	0	0	0	0.571429	0	0	0
K01623	136	245	1	136	215	2	106	0	76	61
K01624	323	283	310	301	260	324	363	390	339	393
K01625	56	115	0	76	130	0	44	0	38	24
K01626	461	78	65.5	1.83333	19	43.5	581	345.5	289	764
K01627	66	151	4	105	145	2	45	2	55	32
K01632	514	87	51	1	28	29	593.333	330	349	811
K01633	2	4	9	9.5	3.5	8.66667	2.5	15	4.5	1
K01636	0	0	0	0.5	0	1	1.59524	0.5	1	0
K01640	1	0	0	0	0	0	0	0	0	0
K01647	309	41	780.833	373.133	164.417	786.5	398	713.133	466.583	438.75
K01649	603	277	479	393	320	411	631	511	521	681
K01652	549	390	337	326	348	322	578	450	475	633
K01653	172	122	109	116	114	99.5	179.5	134	137	178
K01657	351	59	426.333	179	104	375	410	464	357	482
K01658	1	0	152.5	83	23	155.5	15	125	69	6
K01659	0	0	9.16667	4.86667	2.58333	9.5	0	5.86667	2.41667	0.25
K01662	579	348	407	348	311	406	658	555	520	728
K01663	0.333333	0.333333	0.25	0	2	2.75	0	1	0	0
K01664	131	19	23.5	2	5	15.5	158	81	90	209
K01665	0	0	0.666667	0	0	0	0	0	0	0
K01667	135.5	308	6	165.5	242.5	1	90	1	79	51.5
K01668	0.5	3	0	2.5	2.5	0	0	0	0	0.5
K01669	0	0	1	0	0	0	0	0	0	0
K01673	134	19	17	1	11	11	155	96	78	218
K01676	195	366	4	261	341	4	142	0	124	87
K01679	1	1	440	197	67	446	49	321	158	17
K01681	581	106	697	290	156	690.007	777	803	634	902
K01685	139	251	1	145	235	1	98	0	88	60
K01686	136	221	1	169	222	1	74	0	75	61
K01687	576	441	49	253	355	28	604	263	367	661
K01689	456	355	418	329	323	348.007	449	449	404	438
K01692	0	0	102	58	16	97	9	54	41	2
K01693	118.167	57.9333	118	85.625	59	153.833	175	192.69	161.5	184
K01695	187	29	259	85	37	228	247	278	199	283
K01696	318	49	425	177	74.5	441	418	469	324	515
K01697	263.833	65.7778	27	6.69048	25.5	19	285.5	181	169.5	378
K01702	0.954887	0.263158	0.626177	0	0	0.251908	1.19178	0.375365	0.77932	1.83715
K01703	471.03	341.729	24.3587	194	251	19.7405	416.783	197.617	275.198	482.148
K01704	218	120	18	70	89	9	206	101	133	234
K01709	136	258	1	160	209	2	62	1	70	52
K01710	591.5	810.5	386.5	657.333	709	383.5	523.5	385	515.433	479
K01711	0	3	357	178	70	366	31	288	145	7
K01712	209	452	5	290	391	1	140	1	159	110
K01713	215	41	20	0	10	6	225	139	111	292
K01714	260	114	276	171	114	281	284	298	275	304
K01719	32	47	1	39	39	0	19	0	10	12
K01726	0	0	23	16	3	23	6	12	8	0
K01727	4	6	0	3	6	0	3	0	1	0
K01728	5	11	70	57	27	99	4	69	40	2
K01732	0	0	6	5	2	17	0	8	5	0
K01733	385	212	433	256	214	434	505	477	380	521
K01734	40	52	100	91	92	124	31	81	66	20
K01735	35	85	121.889	125	82	129	45	92	56.5	21
K01736	304	148	351	197	164	344	337	374	252	389
K01737	24	52	0	38	37	0	17	0	10	13
K01738	18.6667	49.0238	517	273.81	133.5	578	64.5	429	222.333	24
K01739	283	48	33	2.5	9	25.5	313	192	174	410
K01740	408.667	235.5	855.667	459.5	315.667	872.5	447	791	512	433.667
K01744	481	360	36	185	240	25	475	197	286	549
K01745	473	363	32	185	284	23	467	172	331	527
K01746	0.5	0	0	1	0	0	1	0	0	1
K01752	565	283	44	129	176	28	558	268	343	689
K01754	224	35	22	0	9	11	300	155	147	378
K01755	448	264	469	340	316	458	488	491	481	483
K01756	469	345	473	395	353	462	517	497	463	528
K01758	69.3333	9.33333	10.5	1	2.5	8.33333	68.6667	51.1667	39.8333	88.6667
K01759	40	85	2	62	68	0	33	0	36	18
K01760	303	51	34.3333	18	25	17	302	152	178	391.333
K01761	32.6667	5.66667	3.5	0	2.5	4.66667	33.3333	21.8333	23.1667	40.3333
K01763	0	0	0	0	0	1	0	1	0	0
K01766	0	1	0	2	2	0	0	0	1	0
K01768	0	1	0	2.5	2	0	0	0	0	0
K01770	131	76	134.917	112.75	76.25	130	135.667	137	138.75	146
K01771	3	8	0	2	7	0	3	0	3	2
K01775	331.333	189.667	187	155.5	153.333	165	376.667	253	311.667	423
K01776	188	100	130	90	95	129	233	192	175	258
K01778	235	102	180	133.5	95	156	268	227	200.5	292
K01782	0	0	2	0	0	1	0	0	0	0
K01783	191	126	140	116	123	143	225	167	183	231
K01784	659.5	468	387.833	434.667	458.5	360	664.5	531	526.567	697
K01785	189	363.5	8.25	211.5	289	2	91	2	106	80
K01786	137.294	16.2083	13.8245	0.8	7.69606	4.38379	138.698	90.9384	86.4324	177.488
K01787	392	766	5	499	680	6	250	1	248	149
K01789	0	0	0	0	0	1	0	0	0	0
K01790	473	336	211	250	312	222	506	314	363	537
K01791	0	1	0	0	0	0	0	0	0	0
K01792	182	25	20	0	7	8	240	112	103	270
K01795	0	0	125.167	60	27.5	91	5	75	38	5
K01802	287.867	51.4167	32.3095	14.7333	21.2667	34.3333	283.4	188.167	183.167	390.7
K01803	218	179	248	179	153	220	237	233	252	284
K01804	360	53	37	0	24	11	392	194	225	479
K01805	303	40	431	156	87	378	379	423	320	445
K01807	138	18	23	0	6	8	143	87	98	224
K01808	33	81	119	90	81	112	36	72.5	60	21
K01809	94	157	194	206	177	189	60	146.5	136.5	45
K01810	487	277	490	312	312	507	484	517	472	557
K01811	375	65	670	289	123	734	458	676	496	526
K01812	153	296	7	208	283	3	97	2	115	66
K01814	84.1179	104.746	158.689	140	100.918	156.185	91.6226	139.144	103.376	90.0599
K01815	97	201	0	117	156	0	69	1	69	46
K01817	211.882	45.2536	38.3111	13	16.0821	33.8155	287.377	158.856	161.624	361.69
K01826	12	1	1	0	0	0	9	6	5	11
K01828	2	5	0	2	7	0	3	0	1	1
K01834	1098	521	1107.67	791	678	1135	1269	1340	1047	1358
K01835	372	61	48.5	14	29	43	464	232	273	517
K01838	11	28	0	10	21	0	16	0	4	2
K01840	176	369	30.6667	218.5	312	25.3333	114.5	13.1667	136	78
K01841	0	0	50	23	15	60	4	42	22	3
K01842	0	0	0	0	0	0	0.5	0	0	0
K01843	190	395	11	250	342	3	148	0	100	88
K01845	1	0	0	0	2	0	3	0	1	0
K01847	360	699.857	9	453	568	6	242	2	248	161
K01848	0	0.142857	0	0	0	0	0	0	0	0
K01854	257	34	31	1	16	23	315	166	160	361
K01855	0	0	1.33333	0	1	1.33333	0	0	0	0
K01866	444	320	430	305	329	390	428	443	371	469
K01867	341	266	340	287	246	360	407	370	318	395
K01868	706	489	678	589	530	709	666	768	686	746
K01869	999	700.5	787	677	697	837.333	1012	922	868	1114
K01870	1056	759	819	725	780	778	1084	945	903	1131
K01872	790	496	711	571	512	725	849	820	758.25	923
K01873	864	589	794	664	582	767.667	906	938	803	1059
K01874	642	476	1184	799	591	1264	746	1076	809	697
K01875	389	275	443	295	304	402	383.015	464	399	458
K01876	574	462	851	556	514	832	614	812.75	673	671
K01880	521	384	532	435	388	542	520	552	465	559
K01881	557	341	474	381	398	496	638	582	489	611
K01883	484.5	348.754	361	355.5	283.5	365.8	521	484.006	416.667	534.5
K01885	732.833	318	380.5	309.333	310.667	375.75	731	618.417	568	871
K01886	175	342	5	215	310	3	134	0	114	74
K01887	541	354	453	385	385	445	575	524	546	703
K01889	298	243	319	248	238	327	313	328	318	363
K01890	753	465	556	457	437	520	798	702	681	929
K01892	435	304	366	317	307	380	448	444	398	496
K01893	144	306	8	175	246	2	91	0	79	72
K01895	198	388.5	883	612	500	907	187	571.667	423.5	114
K01896	0	0.5	2	1	0	1	0	1	0.5	0
K01897	1990	840	452.091	508	589	399	2218	1225	1381	2648
K01902	209	33	20	0	5	8	254	127	153	282
K01903	278	36	20	0	15	20	282	168	170	359
K01904	0	0	2	0	0	1	0	0	0.5	0
K01908	0	0	1	0	0	0.666667	0	1	0	0
K01911	0	1	8.5	6	2	8	1	4	2	2
K01912	0	1	749	345.023	150	751	72	565.023	274	28
K01914	90	180	3	112	167	1	49	0	60	44
K01915	790	530	1452	884	679	1507	873	1343	1045	982
K01916	1	3.83333	0	4.5	6.33333	0	1.33333	0	2.5	1
K01918	55	107.667	0	80	103.667	0	34	0	39	29
K01919	175	32	14	0	7	12	190	109	113	264
K01920	0	0	1	0	0	0	0	0	0	0
K01921	314	130	256	143	120	262	367	335	282	405
K01923	225	190	285	206	188	272	240	300	246	246
K01924	404	217	374	247.75	224	358	405	422	366	496
K01925	363	254	348	280	235	316	426	392	383	469
K01926	4	13	259	114	57	233	25	184	93	13
K01928	438	263.5	239.5	227	253.5	240.75	441	386.667	363.5	569
K01929	427.667	223.833	254.5	189.5	217.167	255.25	453.333	377.333	349.833	491
K01930	0	0	11.5	6	3	16.1667	0	8	7	0
K01932	0	0	0	0	0	1	0	0	0	0
K01933	324	231.5	349	272	255.667	332.25	332.167	364	312.667	381
K01934	183	25	20	12	17	23	189	100	125	232
K01937	557	408	568	451	467	582	584	644	536	612
K01938	329	45	534	229.5	115	543.5	456	556	380	465
K01939	383	280	476	365	352	448	439	528	417	427
K01940	399	288	448	377	328	449	437	426	415	489
K01941	0	0	0	0	0	1	0	1	1	0
K01945	402	245	441	278	234	415	424	442	357	439
K01948	4	6.5	0	3.83333	9.5	0	2.5	0	4.66667	0.4
K01950	613	473.167	466	463.5	496.667	450	584.667	562	569.5	686
K01951	517.062	409.983	422	416	391	410.234	535	475	505.984	587
K01952	1046	577	1096	710	656	1043	1172	1116	1025	1335
K01953	4	1	573	257	126	531	46	430	199	16
K01955	984	723.5	1068	779.667	728.5	1056	1119.5	1085	1018.83	1209.6
K01956	379	201	292	237	232	305	404	366	336	426
K01958	0	0	6.66667	6.83333	2	2	1	3.83333	1.5	0
K01959	0	0	12.5455	5.54545	1.04762	15.1385	0	8.54762	4.59091	0
K01960	158.5	268.333	40.3573	164.367	232.5	45.7667	95.5	26.7778	113.25	65.4
K01961	1	2.5	330.761	166.535	62.3524	341.995	40.5	246.435	100.367	9.5
K01962	0	1	203	97.3333	44	202	11	117.667	69.5	1
K01963	0	0	174	68.6667	42	177	8	130.333	58.5	3
K01964	0	0	0	0	0	1	0	0	0	0
K01965	0	0	2	3	0	3	0	0	0.142857	0
K01966	62	115	1	76	115	2	49	0	48	30
K01968	0	0	26.6994	19.4762	5	35.0595	2.5	18.4524	13.1429	1
K01972	748	410	560.125	430	457	541	778	699	679	954
K01975	0	0	0	0	0	0	0	0	1	0
K01976	1	0	0	0	0	0	0	0	0	0
K01977	619	411	587	462	395	655	633	619	569	718
K01990	825	426.883	866.31	530.375	398.333	843.208	916.667	969.119	834.992	1010
K01991	22	35	0	20	36	0	13	0	8	12
K01992	599	149	522.833	265	195	599	651	661	553	728
K01993	36	87	0	66	76.8	1	25.8	0	25	26
K01995	199.333	36.0833	21.8333	7.75	14.75	19	200	112	118	280
K01996	137	33	23.6667	2	10.5	17	188	99.6667	100	233
K01997	195	30	13	0	6	8	202	120	105	224
K01998	197	45	15	0	6	14	208	113	131	290
K01999	266	44	28	1	7	13	300	156	143	374
K02000	0	0	0.333333	0	0	2.33333	0	0.666667	0.333333	0.333333
K02003	1227.62	207.005	1417.14	614.567	329.257	1407.24	1428.53	1668.55	1266.02	1741.64
K02004	2995	497	1014.33	328.167	236.583	841	3605	2415.75	2195.92	4388.75
K02005	0	1	0	0	1.2	0	0.2	0	0	0
K02006	1700	270	768.333	261.333	170	717.667	1956	1440.64	1265	2482
K02008	446	54	191	69	56	184	470	374	360	642
K02010	1	0	32	15	6	29.25	4.5	20.5	16.1	0
K02011	1	0	0	0	0	0	1	0	0	1
K02013	284	313	32.5	181.667	234	26	306	154.5	223.333	302
K02014	1040	1864	24	1255	1673	16	653	8	657	430
K02015	187	339	8	180	304	6	147	1	120	70
K02016	239	513	10	297	412	7	152	0	168	91
K02017	0	0	0	1	0	0	0	0	0	0
K02021	0	0.25	0	0	0	0	0	0	0	0
K02022	1	0	91.5	35.75	15	80.5	9	68.75	35.25	5
K02023	1	0	6.22485	2.58333	1.01948	11.1768	1.0303	5.34509	3.14101	0.0322581
K02025	1853.89	321	533.8	174	137	498	2169	1354	1234	2709.89
K02026	2078.44	285	473.5	140	146.333	438	2316.33	1474.67	1465.33	2883.11
K02027	3319	535	319	15	123	184	3890	2200	2171	4875
K02028	347.793	65.6299	288.18	120.019	82.0385	309.979	408.062	427.215	313.42	501.928
K02029	529	96	251.067	107.75	63.6667	209.9	655	517.083	466.5	771.5
K02030	551	98	361.183	140.5	76.3333	399.6	657	583.417	445.5	752.5
K02031	177	30	13.3333	1	9.5	14.3333	188	82.3333	105.75	209
K02032	938	153.75	110	19.2917	36.8571	71.625	1111.5	609	589.375	1358
K02033	553	101	43	0	9	29	626	339	363	791
K02034	606	95	63	1	16	29	666	330	406	791
K02035	1320	212	168.5	6.5	50	75	1546	845	871	1959
K02036	178	25	246	117	53	288	233	272	180	242
K02037	146	25	273	102	50	255	205	262	208.5	240
K02038	168	39	224	103	59	235	240	277	200.5	302
K02039	135	19	81	22	17	68	151	123	128	187
K02040	251	28	192	77	45	191	230	284	219	323
K02041	0	0	3.03333	2	1	5	0	4.83333	5	0
K02049	304	41	254.1	104.833	57.7381	263.2	394.5	338.033	271.162	444
K02050	371	52	348	159	95	344	468	495	346	514
K02051	0	0	143	60	25	141	13	86	52	4
K02052	231	32	23.5	1	9.5	21.5	287	162	177	375.5
K02053	172	29	11	0	9	12	208	126	109	232
K02054	156	26	18	0	4	10	182	122	117	253
K02055	256	48	22	1	11	12	271	152	151	357
K02056	557.667	82.3333	58	2	24.6429	34	634	359.5	321.5	770
K02057	347	66	36	1	20	23	434.1	226	249	543
K02058	182	42	23	0	4	16	221	133	130	271
K02062	0	0	0	0	1	0	0	0	0	0
K02065	58	122	24	107	133.5	22.6667	48.5	11	65.5	27
K02066	48	95	3	47	102	0	31	0	30	21
K02067	2	1	0	3	6	0	2	1	1	1
K02068	158	30.2	16	0	5	9	227	108	111	277
K02069	163	25	21	2	6	11	189	107	90	229
K02071	244	45	35.3083	7.74167	9.5	25.1667	299	165.333	170	346
K02072	93	18	9	0	5	6	108	75	56	133
K02073	172	20	15	1	8	12	220	98	104	267
K02074	206.833	47.95	20	16	18.5	11.1667	234	99	151	305
K02075	154.4	28.1095	16	0.2	2.76667	11	195.2	90	97	266
K02077	424.75	73	46	3	24.45	18	454.5	282	248.25	646.5
K02078	23	47	127.5	73	66	103.5	18	75.5	46	12
K02081	57	108.333	3	64.3333	94.3333	2	34	0	39.3333	33
K02085	0	0	0	1	0	0	0	0	0	0
K02099	0	0	1	1	0	2	0	1	0	0
K02100	2	3	0	0	4	0	0	0	0	0
K02103	0	0	1	0	0	0	1	0	2	3
K02108	151	20	108	44	24	129	198	168	160	206
K02109	105	19	49	20	12	45	96	83	79	127
K02110	25	5	67	31	9	63	40	80	40	48
K02111	359	58	510.21	195.78	107.889	450.414	427	577.602	378.747	488
K02112	335	57	465.435	239.417	97.9555	461.472	366.57	516.749	371.325	490
K02113	169	20	40	11	8	39	225	127	125	247
K02114	84	10	16	5	7	19	90	49	47	89
K02115	204	31	138	60	28	148	240	212	203	276
K02117	165	336	511.861	457.697	371.333	540.422	161	385.164	285	96
K02118	153	260	427.065	428	339.17	430.5	134.123	342.045	239.07	70
K02119	0	0	5	4	2	9	1	6	2	0
K02120	33	96	134	111	108	151	33	100	79	25
K02121	2	3	1	4	3	0	2	0	4	0
K02122	0	0	61	29	9	59	7	50	25	4
K02123	40	87	175	96.5	110.5	176.5	40.5	128	83.5	17
K02124	18	49	42	47	51	34	21	26	27	15
K02132	0	0	2.78624	4.20117	1.11111	5.53025	0	7.36663	1.24866	0
K02133	0	0	28.5654	10.5828	7.04451	24.5281	4.42956	21.4173	9.67542	0
K02145	0	0	11.1394	3.30303	1.66667	8.57765	1	6.83636	2	0
K02147	0	0	6.93519	1	1.83007	8.5	1.87661	9.45471	4.93007	0
K02154	0	0	5	2.5	0.5	6.5	0.5	5	0.5	0
K02157	0	0	0	0	0	0	0	1	0	0
K02160	4.5	3.33333	83	36.1667	24.1667	85	10.6667	62	28	3
K02182	0	0	0	0	1	0	0	0	0	0
K02199	1	5	0	0	7	0	0	0	4	3
K02213	0	0	0	0	0	1	0	0.5	0.5	0
K02214	0	0	0	0	0	1	0	0	0	0
K02217	41	47	126	94	72	131	27	103	78	10
K02221	65	8	6	1	1	1	84	38	32	88
K02224	0	0	0	0	0	3.5	0.5	4	0	0
K02226	0	0	0	1	0	0	0	0	1	0
K02237	164	27	32	4	7	16	162	107	107	219
K02238	18	25	57	48	43	50	14	40	28	17
K02242	0	0	2	3	1	1	1	6	2	0
K02245	0	0	3	1	2	1	1	2	0	0
K02257	0	0	0	1	0	0	0	0	0	0
K02267	0	0	0	0	1	0	1	0	0	0
K02283	191	34	21	0	4	13	234	125	130	285
K02312	0	0	36	22.3333	9	42.5	6	31	15	1
K02313	454	231	278	183	187	255	513	389	318	548
K02314	437	220	253	195	194	228	457	355	336	493
K02315	0	0	68	21	10	71	7	44	20	0
K02316	576	292	251	246	272	253	601	451	485	733
K02319	0	0	0	0	0	0	0	0	0	1
K02335	833	454	523	460	423	526	854.5	729	721	975
K02337	1655	858	917	811.005	775	890.006	1773	1323	1351	2063
K02338	312	153	56	72	95	67	320	180	220	393
K02340	265	65	21	24	47	14	297	111	155	357
K02341	291	103	73	73	105	76	313	196	203	376
K02342	270	333	171.333	237.5	261	168.5	258	164.5	235	268
K02343	627	263	317	219	212	288	610	508	428	708
K02346	357	243	29	100	166	11	384	196	227	452
K02348	0	0	1	0	0	0	0	0	0	0
K02349	0	0	0	0	1	0	0.5	0	0	0
K02355	822	802	1261	1027	935.333	1278	904	1168	1043	916
K02356	164	80	190	149	111	198	187	212	168	169
K02357	203	79	228	113	82	251	227	251	193	283
K02358	379	301	389	350	319	377.022	370	389.023	376	393
K02363	0	0	0	0	0	0	0	0	1	0
K02364	0	0	0	0	0	1	0	0	0	0
K02371	79	161	262.167	186.633	165	270.083	60	188.167	136	33
K02372	2.5	6	118	56	17.6667	144	15	79	43	6
K02395	0	1	0	0	2	0	1	0	0	0
K02405	0	0	4	0	0	1	0	0	0	0
K02412	3	2	0	3	0	0	2	0	1	1
K02426	33	73	1	69	63	1	24	0	17	16
K02428	426.5	266	192.833	209.333	243.5	194.333	511.8	343.8	347.5	522.5
K02429	66	96	0	48	72	2	37	0	35	17
K02433	314	50	341	165	65.5	350	378	423.5	328.5	467
K02434	283	51	302.875	128	75	373	422	421.667	318	480
K02435	92	15	4	0	3	8	81	48	55	112
K02436	1	2	0	0	0	0	0	0	0	0
K02437	149	85	6	39	77	4	139	62	88	136
K02438	1029	182	615.75	241	155.75	641	1193	1049.42	835.5	1523
K02440	220	172	11	97	155	6	196	75	128	197
K02445	150.643	337.518	4.5	216.958	285	0	105.893	1	118.875	71.3333
K02453	1	0	0	0	0	0	1	0	0	0
K02454	0	0	24.125	10	6	19.4231	1	20.6667	10	0
K02455	0	0	0	0	0	2	0	0	2	0
K02458	0	0	0	1	0	0	0	0	0	0
K02469	1427.4	735.41	1363.91	882.833	769.1	1418.83	1536	1653.6	1344.67	1766.97
K02470	1141.62	549.25	1198.67	712.175	594.917	1231.44	1254.62	1356	1091.66	1416
K02474	130	271	4	186	220	1	87	1	105	59
K02477	9	20	4	25	23	2	16	1	9	7
K02478	4.33333	12	0	7.33333	6	0	3.66667	0	2	1
K02481	11	23	1	16.1667	25	0	6	0	8	5.33333
K02482	0	0	0	0	0	0	0	1	0	0
K02483	175	33	52.6667	15.9	18	48.7333	187	129.9	112.5	242
K02484	481.333	140.833	60	60.6667	92.8333	32	486.75	244	324.667	603
K02486	0	0	1	0	0	0	0	0	0	0
K02488	0	2	7	3	3	7	0	8	3	0
K02493	215	95	94.5	78.3333	76	96.0833	245	177.333	172.333	308
K02495	369	154	326	174	182	354	365	375	340	462
K02499	2.4	5	100.5	34.1667	28	113.667	12.2	67.2	32.1667	2
K02500	252.262	172.133	245	230.067	149.067	224	274.067	250	237.067	262
K02501	177.667	105.667	157.75	131	99	151.25	194	164	183	218
K02502	1	0	137	83	33	184	17	116	47	5
K02503	85	77	96	89	77	92	119	105	105	120
K02517	17	30	0	21	29	4	10	0	8	8
K02518	67	47	82	55	52	63	65	67	71	83
K02519	708	506.009	650	529	489	631	770	771	691	852
K02520	157	108	168	135	103	208	184	228	161	186
K02523	10.8333	24.8333	3	26.6667	24.6429	2	7.33333	3	15.3333	3.33333
K02527	77	138	4	112	109	1	41	0	52	36
K02528	236	134	219	163	157	225	293	277	235	295
K02529	1218.33	250	253	110.333	160	245.5	1375.33	857	857.5	1668.25
K02530	0	1.66667	0	0.666667	2.66667	0	0	0	0.666667	1
K02532	288	47	36	1	14	16	338	177	190	493
K02535	82.5	185	1	133	172.333	1	44	1	81	41
K02536	94	129.5	1	88	122.5	0	57	1	47	37.5
K02548	223	127	16	64	78	9	207	126	156	251
K02551	95	23	12	1	4	5	111	60	76	145
K02558	5	10	2	3.25	6	0	2	0	2	2
K02563	347	174	186	164	158	169	363	278	317	418
K02564	387	429	20	277	394	10	340	135	284	359
K02566	76	135	1	97	136	3	39	0	45	35
K02574	2	1	0	0	0	0	0	0	0	0
K02584	2	3	0	2	6	0	2.33333	0	3	1
K02598	2	9	0	1	6	0	2	1	3	0
K02600	347	283	158	238	243	172	321	239	266	355
K02601	218	117	127	113	106	114	207	175	175	270
K02614	1	0	39	13	8	28	5	22	16	2
K02618	0	0	0	0	0	0	0	0	0	1
K02619	2	0	0	0	0	0	0	3	1	2
K02621	205.595	404.59	11.2	274.167	396.9	18.1667	141	5.4	139.333	74.0333
K02622	167.375	341.75	10.325	252.825	332.083	14.5625	128.375	7	117.342	72
K02647	1	0	358	157	82	372	25	293	142	9
K02650	0	0	49	12	11	55	3	39	22	1
K02652	1	1	247.875	112	47	233.577	11.5	175	82	9
K02653	0	0	173	79	30	168	15	103	66	4
K02654	42	4	100	38	17	95	61	111	72	68
K02662	0	0	46	22	9	38	3	31	16	1
K02667	9.5	15	0	5	7	0	4.33333	0	3	2
K02669	2	0	257.917	108	49	240.5	19	183	89.4	8
K02670	0	0	1	1	1	1.5	0	1	0.6	0
K02687	32.6667	65	150	100	84	147	27.5	101	74	28
K02688	0	0.5	0	0	2	0	0	0	1	0
K02750	0	0	1.5	1	1	3	0	1	0	0
K02757	423	51	111.5	29	31	96.4	452	310.5	262	594
K02765	1	1	323.75	139.417	76.0833	337.683	20.3333	215.61	104.083	11.8333
K02777	0	0	23.3333	16	1	16.8333	3	17	7	3
K02779	0	0	1	0	0	4.5	0	5	0.5	1
K02784	0	0	5.5	1	0	5	0	3	3	0
K02791	0	0	46.6667	35.5833	8.75	62.9167	8.33333	38.2	22.9167	1.83333
K02804	0	0	6.58333	2	3.66667	5	1.33333	4.19048	2	0.333333
K02823	208	90	118	82	81	107	221	182	177	257
K02825	1	0	115	41	32	114	6	80	41	2
K02834	102	49	40	44	41	34	116	63	84	108
K02835	288.667	259	259.611	227	238	251.25	341	312.955	295.667	410
K02836	347.333	245	250.389	267	225	306.75	361	359.045	313.333	390
K02837	170	328	460	386	397	439	141	319	274	80
K02838	143	102	163	121	124	182	155	162	163	216
K02851	4	4	0	2	1	0	2	0	2	0
K02854	0	0	11.25	7.5	1	10.75	1.75	10	4.5	0
K02855	0	0	38.5	23.5	10	48	5	35.5	27	1
K02860	103	24	97	49	20	109	123	138	96	152
K02863	205	162	228	169	177	220	235	230	228	250
K02864	144	89	114	92	88	91	187	143	150	177
K02867	125	120	145	106	107	126	139	137	116	118
K02871	158	133	143	139.125	84	136	163	132	165	180
K02874	99	74	102	102	73	94	105	126	86	115
K02876	101	79	152	119	84	122	138	167	123	138
K02878	154	102	137	117	126	164	138	171	146	139
K02879	118	96	116	88	86	99	119	132	128	129
K02881	107	67	93	83	84	102	144	114	103	131
K02884	47	77	86	83	81	104	58	104	83	61
K02886	280	226	292	256	221	301	281	318	275	323
K02887	102	73	120	79	75	125	119	126	107	139
K02888	77	49	102	61	54	125	81	112	86	78
K02890	98	81	96	68	87	79	108	82	102	121
K02892	86	46	69	36	35	65	90	84	67	102
K02893	0	0	0	1	0	0	0	0	0	0
K02895	95	57	71	68	69	73	109	95	77	82
K02897	134	79	8	37	49	10	142	65	95	184
K02899	72	64	94	64	62	91	85	81	81	79
K02902	47	38	60	50	44	59	55	67	66	59
K02904	55	18	45	24	14	41	61	50	56	68
K02906	183	139	181	171	150	233	199	220	177	182
K02907	43	19	17	9	12	22	51	25	31	66
K02909	66	52	71	65	53	55	68	74	72	83
K02911	61	43	64	40	38	54	58	61	55	56
K02913	52	49	49	47	46	55	61	51	54	59
K02914	41	31	27	25	38	22	42	36	38	48
K02916	50	31	43	33	42	42	49	54	46	51
K02919	25	17	41	26	23	34	43	46	43	36
K02926	213	122	180	136	136	195	219	195	181	227
K02931	210	144	169	147	140	196	211	209	197	228
K02932	0	2	0	2	1	0	2	0	1	3
K02933	156	112	102	90	103	87	171	147	141	172
K02935	82	56	90	88	68	84	69	80	84	81
K02939	107	63	72	53	66	71	131	108	102	150
K02945	489	322	43.4167	225	289	29.75	473.5	205	316.25	504
K02946	95	71	86	68	77	88	93	84	80	118
K02948	105	86	79	70	79	105	110	105	100	112
K02950	128	110	146	101	94	123	113	116	144	132
K02952	115	89	141	90	91	142	117	151	117	164
K02954	47	54	71	62	50.5	56	63	67	53	64
K02956	80	73	78	61	59	101	76	100	85	110
K02959	124	73	83	77	78	83	134	109	130	136
K02961	85	61	85	58	61	82	95	80	78	90
K02963	80	47	67	55	57	59	59	74	57	75
K02965	85	70	108	68	60	108	82	109	87	82
K02967	214	181	247	203	189	237	237	259	226	284
K02968	57	66	11	29	32	19	56	27	46	61
K02970	15	29	35	35	31	46	14	27	25	11
K02982	203	158	233	196	165	238	237	216	203	246
K02986	205	141	154	171	166	154	205	201	199	221
K02988	170	146	159	155	117	152	177	163	181	182
K02990	96	91	29	49	71	27	85	45	69	103
K02992	168	130	178	141	155	164	178	161	180	175
K02994	125	83	142	115	83	147	145	128	128	164
K02996	151	118	123	87	94	122	128	149	117	153
K03040	332	218	321	279	209	336	356	362	344	351
K03043	1138.94	863.667	1251.95	910.991	874.667	1205.57	1179	1276.59	1151.12	1238
K03046	1360	991.917	1107	1080.33	1028	1136	1327.97	1266	1268	1439
K03060	60	12	21	8	6	32	61	50	44.025	84
K03070	915	688	883.667	728.167	672.5	856.167	929.667	892.333	831	969.022
K03072	13	22.5	206.373	100.889	77.3333	185.484	28.5	132.929	74.5	14
K03073	56	25	16	18	14	8	55	47	42	65
K03074	3.83333	6.5	75	37.5	19	81.8333	5	47	27.5	3.5
K03075	33	22	18	25	14	18	23	21	25	42
K03076	413	265	284	264	242	270	410	350	351	485
K03080	23.7061	2.79167	2.17555	0.2	1.30394	0.616209	24.3018	16.0616	15.5676	31.5123
K03086	298.951	228	303.222	232	228	346.488	353.968	320	323.984	361.981
K03087	1.04865	0	0.777778	0	0	0.178571	0.0323892	1	0.0162602	0.0186916
K03088	410	389	187	286	369	145	386	261	291	405
K03089	0	0	4	1	1	7.33333	0	4	1	0
K03090	0	0	2.5	2	1	0	0	1	2	0
K03091	0	1	582.5	295	136	617	64	428	233	17
K03092	86	177	4	118	162	3	62	0	55	28
K03100	435	222	237	200	179	252	402	372	320	461
K03101	106	60	51	43	46	44	133	79	101	121
K03106	461	344	437	387	343	433	516	516	429	523
K03110	295.059	202	278	214	227	264	321	303.5	282.5	361
K03111	252	110	77	80	99	84	292	211	179	307
K03113	31	70	1	31	49	0	21	0	23	8
K03116	37	25	1	24	22	1	32	13	27	34
K03117	34	8	1	0	5	1	38	31	27	69
K03118	252	78	20	23	48	11	236	144	141	298
K03147	609	99	506	201	109	455	680	666	530	926
K03149	187	28	16	0	5	6	203	144	132	288
K03150	1	0	485	203	83	483	39	320	147	14
K03151	0	1	269	122	59	272	23	188	90	11
K03152	0	0	92.5	38	17.5	84.5	7.5	81.5	32.5	5
K03154	39	3	1	0	0	1	51	21	23	53
K03168	861	456	589	503	457	632	859	741	742	985
K03169	847	722	295	484	588	229	841	483	678	854
K03177	332	151	136	100	116	126	312	227	217	391
K03179	0	0	2	0	1	0	0	0	0	0
K03183	46	84	14	59	59.5	5	29	3	26	24
K03185	0	0.5	0	0	0	0	0	0	0	0
K03205	0	1	191	88	44	222	20	185	84	3
K03210	84	37	44	24	25	47	101	80	68	122
K03213	0	0	0	0	0	0	1	0	1	0
K03215	130.25	253.833	220.25	243.792	246.25	226.333	87.625	161.417	133	71.625
K03216	137	28	150	58	28	169.25	175	227	153.5	210
K03217	349	153	91	105	120	94	393	240	239	375
K03218	208	104.5	187	138.5	122.5	233	233	224	193.5	222
K03254	0	0	0	0	0	0	1	0	0	0
K03269	38	44	0	19	41	0	21	0	11	14
K03270	25	64	1	43.6667	54	1	22	0	16.5	9
K03273	0	0	0	0	1	0	0	0	0	0
K03281	83	162	4	102	151	1	62	0	57	38
K03282	140	64	67	49	59	57	137	117	82	146
K03283	1.49375	0.105556	15.2036	6	6.07125	20.0402	4.40275	13.3143	6.9162	3.00296
K03284	228	92	135	100	78	112	234	195	171	261
K03287	6	25	1	16	25	0	7	0	7	6
K03289	22	35.95	0	25.4836	25.8503	0	12.7	1	10	7.33333
K03293	1179	188	106	2	46	50	1364	753	773	1739
K03294	597	88	61	4	24	36	676	396	417	891
K03295	239	155	19	76	111	9	253	117	158	311
K03296	750	1524	21	1042.25	1355	18	553	7	539	346
K03305	18	41	0	28	32	0	10	0	20	6
K03306	218	31	20	0	10	7	227	141	137	276
K03307	56.5	105	202.25	149	131.167	225.5	41.5	140.167	131.5	30
K03308	125	222	228.25	221	229.364	195.75	88	178.125	136	58
K03310	135.5	292	493	426	393	535	165	342	277	92
K03311	286	36	21	0	8	16	338	150	186	403
K03313	338	197	19	83	114	12	351	160	235	413
K03315	396	236	24	119	175	23	370	169	262	448
K03316	358	56	49	2	10	22	440	243	275	573
K03320	219	30	18	0	5	14	227	137	173	344
K03322	252	41	35	0	7	22	301	160	178	383
K03324	1	1	294	116	63	277	21	208	118	6
K03327	67	136	0	81	99	2	39	0	43	30
K03328	0	0	12	2	0	8	0	8	3	0
K03330	0	0	2	1	0	0	0	0.333333	1	0
K03366	0	0	1.5	1	0	2.96591	0.5	0.5	2.5	0
K03367	0	0	7	0	0	2	0	9	2	0
K03381	0	1	0	0	0	0	0	0	0	0
K03386	198	167	12	85	117	9	176	88	126	188
K03388	43	82.5	700	305	219	674	88.5	457	300	34
K03389	101	201	147.333	190.5	237	185.5	89	125	143	50
K03390	44	87	104	79	75	86	38	65	72	23
K03402	101	22	69	22	12	59	126	110	94	144
K03406	0	0	1	0	0	0	0	2	0	0
K03407	0	1	0	1	0	0	0	0	0	0
K03412	2.5	1.5	0	1	4	0	0	0	2	0
K03413	2.5	0.5	0	1.5	3	0	0	0	0	1
K03415	2	1	0	0	2	0	1	0	1	1
K03423	0	0	5.31316	1.15789	1.05263	5.54748	0.102632	0.29222	1.05263	1
K03424	240	89	190	102	85	203	275	234	210	327
K03426	245	44	24	3	8	14	296	172	158	365
K03427	768.937	887	54	583.938	833	12	707	183	509.5	651
K03431	302	46	314.833	120.5	62	348.667	345	414.833	278	402
K03437	213	86.5	69	58.5	69.5	53	247	146	153.5	276
K03438	294	174	264	208	172	246	341	316	296	363
K03439	238	90	124	100	71	127	279	202	176	333
K03442	38	77	78	86	80	94	32	54	60	16
K03453	242	80	29	35	42	19	296	133	163	327
K03458	526	76	54	2	22	34	607	338	333	771
K03465	2	1	191	99	34	200	23	137	80	5
K03466	1066.37	450	431	336	333	449	1248.74	865.5	853.292	1484.49
K03469	254	118	153	112	102	143	263	215	244	326
K03470	244	110	180	100	127	152	239	196	181	272
K03473	37	52	1	50	75	1	20	1	35	9
K03474	77	127	2	71	120	0	48	0	53	23
K03484	470	72	34	2	17	16	509	291	287	618
K03488	172	28	12	0	9	5	186	125	124	266
K03495	179	288.917	512.5	402	334.917	546.7	148	335	326	95
K03496	701	382	384.8	313	358	316	820	572	589	931
K03497	399	235	240	237	224	221	412	364	319	471
K03498	32	85	447	238	155	454	80	312	182	30
K03499	196	103	332	178	126	308	210	302	227	243
K03500	1	2	140	52	45	181	14	106.667	51.5	8
K03501	177	104	114	82	90	106	209	165	167	264
K03502	375	171	557	302	203	563	456	627	480	539
K03503	19.6667	63.6667	1	28	56	0	25	0	15	10
K03514	0	0	0	3	0	2	0	1	0	0
K03517	369	221	487	302	271	493	405	506	364	480
K03521	95	195	2	109	158	0	78	0	62	37
K03522	95	211	3	112	139	0	47	0	69	36
K03523	109	17	84	34	23	85	119	140	105	143
K03524	197	75	129	68	61	141	225	219	184	279
K03525	185	74	68	51	65	59	177	134	151	245
K03526	384	275	327	270	259	339	405	362	371	426
K03527	296	161	375.083	210	173	353.417	345.25	382.25	315.75	381
K03529	717	114	553	192.5	102.077	517	847	781	618	1040
K03530	135.6	134.75	118	142.1	145.6	97	120.267	117	123	110
K03531	280	162	199	136	142	189	295	256	226	350
K03536	79	24	35	23	13	32	97	56	58	93
K03543	5	9	0	6	4	0	5	0	4	2
K03544	442	248	310	306	254	302	451	404	394	535
K03545	286	77	223	121	92	220	368	320	293	471
K03546	0	1	323	163	90	357	28	271	111	10
K03547	0	0	212	96	55	215	18	141	87	4
K03549	583	84	54	0	17	25	604	347	373	782
K03550	164	96	105	96	75	105	175	164	102	215
K03551	345	258	315	273	269	348	402	368.994	314	447
K03553	363.983	245	311	244	225	321	398	356	281	436
K03555	222	430	586.043	511.5	464.5	528.5	206	361.5	370	114
K03556	0	0	0	0	3	0	1	0	2	0
K03559	1	1	0	2	1	0	1	0	0	3
K03561	106	198	0	135	216	1	69	1	58	39
K03564	148	70	15	34	61.5	2	173	50	109	179
K03565	124	31	38	12	20	41	112	95	91	191
K03569	105	233	425	378	287	509	108	336	253	61
K03570	1	3	0	5	4	2	0	0	0	1
K03572	72.3333	160	264	223	215.833	289	67	175	144	53
K03574	66	10	9	1	7	4	74	48	44	108
K03575	290	199	219	176	139	228	277	239	221	289
K03577	0	0	0	0	0	0	0	0	1	0
K03578	863	138	84	2	34	40	973	567	541	1267
K03581	260.833	545.667	319	463	509	324	196.833	220	294.833	125
K03582	0	1	1	0	4	1	1	0	1	1
K03584	158	24	15	11	22	12	167	84	95	223
K03585	112	206	4	148	203	1	73	0	65	48
K03587	443	82.5	56	42	58	40	485	238	273	524
K03588	264.5	61.5	204.25	95.1667	80.6667	184.833	289.5	288	252	375
K03589	184	47	25	7	13	9	228	125	133	295
K03590	0	8	0	9	3	0	2	0	1	2
K03593	309	127	26	65	81	15	283	134	196	350
K03594	3	6	0	4	8	1	2	0	3	1
K03595	318	165	206	158	191	209	326	277	284	379
K03596	579.98	486	605	494	463	599	632	674	620	670
K03601	351	124	249	141	108	257	401	355	279	456
K03602	46	11	28	14	9	21	61	50	35	70
K03604	0	0	6	2	0	6.5	1	0	2.5	0
K03609	1	0	107.2	42	27	127	13	78	35	6
K03610	2	3	0	1	1	0	0	0	2	0
K03612	10	15	8	18	24	15	6	7	10	2
K03613	66	105	146	144	140	154	50	107	74	21
K03614	59	117	168	152	148	157	61	115	91	30
K03615	128	242	172	242	252	223.5	109	134	137	58
K03616	0	0	14	6	4	19	3	11	6	0
K03617	62	119	110	115	132	94	32	76	86	20
K03621	65	120	225	170	141.75	231	56	158	122	27.75
K03624	153	114	71	75	94	77	133	104	108	150
K03625	117	56	38	38	52	44	138	88	87	152
K03628	485	289	37	191	251	16	480	238	289	562
K03629	370	122	119	82.5	97	112	333	225	259	403
K03630	23	45	67	49	61	76	15	59	43	13
K03631	411	161	222	159	160	206	461	382	347	562
K03641	1	8	0	3	4	1	1	0	3	1
K03642	0	1	0	0	0	0	0	0	0	0
K03644	69	130	2	103	135	0	50	0	44	25
K03647	91	18	10	2	0	5	120	66	58	142
K03648	225.937	177	237	153	183	178	261	247	214	261
K03650	51	126	233.5	174	142.111	275	63	155	133.5	32
K03652	0	1	87	31	16	79	7	56	29	2
K03654	756	667.75	47	357	500.5	37	713.75	260	497	744
K03655	1798	849.833	460.333	533	663.417	408	2027.67	1165	1304.75	2336
K03656	0	2.16026	1.83333	1.41667	2.83333	1.66667	0.333333	1.25	0.583333	0.333333
K03657	1875	543.84	650.167	385.583	369.167	532.333	2117.67	1291.75	1360.42	2444.67
K03664	148	87	136	90	104	131	137	147	134	172
K03665	414	242	232	194	218	205.993	400	335	297	462
K03666	0	0	73	32	16	81	3	39	26	3
K03668	2	0	0	0	0	0	0	0	0	0
K03671	49	78.5	67.3	85	102	42.5	33	42.6667	41	21
K03672	0	0.5	3.7	1	2	1.5	0	4.33333	2	0
K03684	270	53	21	0	14	17	323	182	196	417
K03685	177	93	190	138	104	196	208	238	210	252
K03686	455	230	343	256	237	331	520	467.167	433	608
K03687	126	44	50	45	38	59	148	106	96	168
K03688	424	61	250.5	103	55	263.5	498	406	346	568
K03693	0	0	0.5	0	1	0.5	0	1	0	0
K03694	4.60714	11.5952	13.4286	12.869	8.30882	10.7711	3.5	9.05685	5.21429	3.33333
K03695	758.261	529.668	854.518	691.801	574.107	881.125	888.756	871.465	836.886	885.602
K03696	612.031	265.056	345.698	246.05	220.913	334.513	649.444	491.13	486.187	764.264
K03697	20.1009	24.6984	49.3553	33.2799	31.2431	46.5389	6.13378	28.2952	21.3798	3.80045
K03699	291	149	124	120.4	124	142.5	335	265	263	438
K03701	1641.02	1178	1005	1019	988	1008	1781	1369	1487	1832
K03702	626	430	633	487.048	431.5	697.653	649	708.982	587	734
K03703	631	274	376	268	260	403.5	643	506	522	809
K03704	161	86	8	40	49	11	160	86	95	201
K03705	212	35	231	96	33	196	289	251	203	349
K03707	1	0	0	0	0	0	0	0	0	0
K03710	384	59	37	0	11	18	394	219	210	586
K03711	90	15	34	10	11	28	93	87	63	122
K03718	28	55	2	38	40	1	20	0	24	16
K03719	80	10	10	0	2	8	112	66	53	120
K03721	0	0	0	0	1	0	0	0	0	0
K03722	1	0	54.6667	22	7	40	3	42	23	2
K03723	954	540.167	682.667	513	492.083	644	1079.33	926	837.25	1358
K03724	1006	169	86	1	32	41	1180	682	641	1503
K03727	576	76	56	5	19	32	650	347	339	769
K03732	0	0	0	1	0	0.8	0	0	1	0
K03733	202.25	88.6667	35	47	55.8333	26	266	136	162	311
K03734	233	89	85	48	71	63	273	189	170	342
K03737	334	642	986.731	887	786	1041	295	753	567	208
K03742	99	173.143	89	132.023	165	70	59.3333	47.5	77.5	51
K03743	115	50.8571	21	19	23	13	137.667	70.5	76.5	138
K03744	92	18	7	1	2	3	125	63	64	148
K03760	57	147	1	84	113	1	40	0	48	38
K03762	311.02	49	29	0	4	14	362	204	176	418
K03763	4	0	792.083	330.5	165	768.667	74	564.5	285	23
K03767	112.5	29.0833	31.75	13.8333	16	25.125	124.5	86.6667	71.8333	137.5
K03768	85.6333	150.5	208.774	174.267	163.233	216.167	59.1	153	127	45.3
K03769	4	5.16667	0	3.5	4.33333	0	1.5	0	3.83333	1
K03770	2	11.5	0	5.5	3	0	0.5	0	3	0
K03771	10	27.3333	1	9	25.6667	1	3	0	6.16667	3
K03772	15	23	0	16	19	0	6.66667	0	6	3
K03773	7	19	0	11	13	0	3.33333	0	7	1
K03774	7	9.5	0	5	4	0	1.5	0	1	1.5
K03775	11	30.5	1	17.5	32	8	10.5	1	7	7.5
K03778	92	193.5	5	130	159.5	2.5	65.8333	4.25	61	43.3333
K03781	186	353	4	220	280	1	113	2	103	72
K03783	60	149	0	80	122	1	42	0	41	30
K03784	0	0	198	66	27	195	16	113	74	11
K03786	140	83	119	97	95	109	122	115	130	169
K03787	33	57	72	83	73	72	29	46	44	13
K03789	153	28	51	29	19	43	134	120	118	201
K03790	138	16	10	0	10	10	167	96	91	206
K03793	0	0	3	0.833333	0	3	0	2	0	0
K03795	0	0	0	0	0	0	1	0	0	0
K03797	206.5	420	40	291	384	41	150	27	144	92
K03798	562.756	341.286	365.971	335.478	306.44	359.771	557.987	524.953	456.607	656.5
K03799	196	24	23	2	4	7	237	101	128	273
K03800	231	42	18	0	9	15	226	144	152	370
K03801	46	100	2	65	104.5	2	30	0	38	20
K03803	1	0	0	0	0	0	0	0	0	0
K03811	37	63	0	40	55	1	19	0	18	14
K03815	0	0	0	0	0	0	0	0	0	1
K03816	133	19	17	0	4	5	140	78	71	185
K03817	6.33333	5.66667	0	3	5.33333	0	2	0	0	0
K03820	52	87	1	59	77	0	33	0	34	15
K03823	122	14	10	0	4	5	124	70	71	168
K03824	1	3	1	3	3	0	0	0	1	0
K03827	18	47	0	21	39.5	0	17	0	23	11
K03832	11	17	0	15	11	0	6	0	1	7
K03839	34	69	1	46	54	1	23	0	19	17
K03840	3	5	0	3	3	0	1	0	1	2
K03856	0	0	208.5	100.167	34	238.5	29	160.875	79	3
K03863	0	0	6	1	1	5	0	2	1	0
K03892	0	0	57.0312	26	8	59.1	6	32	12	2
K03924	626	242	418	270	217	414	683	547	506	801
K03925	111	15	75	33	14	60	129	106	85	165
K03930	3	9	38	9	12	36	5	24	20	1
K03932	9	6	0	9	18	0	5	0	2	3
K03955	0	0	1.5	0	1	3.5	0	2.5	0	0
K03969	0	0	33	17	3	39	5	27	9	1
K03973	5	13	16	17	17	12	4	8	7	2
K03975	116	18	16	0	3	8	128	86	84	183
K03976	41	92	113	98	93	136	30	70	67	24
K03977	625	321	473.5	386.071	356.889	488	674	618	554.5	716
K03978	35	71	134	107	90	168	33	109	67	19
K03979	416	224	307	252	237	353	446	412	383	515
K03980	737	97	65	2	34	27	835	439	484	1154
K04042	285	58	332	109	72	302	348	378.333	291	416
K04043	590.395	447.789	579.886	460	461.929	556.96	585.597	586.908	546.017	639.94
K04044	1	2	0	1	0	0	1	0	0	0
K04047	107	20	12	0	6	1	116	76	85	127
K04066	608	260	454	351	255	477	635	615	551	762
K04068	250	130	125	107	142	133	248	184	211	286
K04069	518	218	172	158	209	144	568	387	386	682
K04070	0	1	249	81	43	225	11	133	72	4
K04072	578	83	965	388	208	960	730	941	629	854
K04074	0	0	2	0	0	0	0	0	0	0
K04075	315	123	113	104	109	127	317	208	240	366
K04077	483	408	517	461.026	410	531.036	551	494.012	482	554
K04078	71	63	90	77	55	90	87	90	93	95
K04079	193	345	585	468	374	640	168	388	357	94
K04083	1	1	206	87	37	203	17	113	80	6
K04085	1	0	0	2	2	0	0	0	0	0
K04086	0	0.428571	0	0	0.428571	0	0.166667	0	0.333333	0
K04092	71	16	6	0	2	1	82	42	54	108
K04094	1	2	361.5	157	58	364.8	28	259	133	11
K04095	191.633	21	178	70	40	187	194.258	202.5	163.708	236.508
K04096	374	126	149	80	76	136	421	314	279	539
K04110	0	0	0	1	0	0	0	0	0	0
K04114	0	0	0	0	0	0	0	0	1	0
K04116	2	0	0	1	0	0	0	0	0	0
K04168	0	0	0	0	0	1	0	0	0	0
K04437	0	0	0	0	1	0	0	0	0	0
K04460	0	0	0	1	0	0	0	0	0	0
K04477	0	0	78	40	20	102	9	44	30	2
K04485	450	275	330	304	248.5	307	505	410	431	508
K04486	0	1	102	44	22	103	9	66	45	2
K04487	248	38	559	235	101	476	342	491	315	353
K04488	116	14	119	49	27	129	147	152	139	182
K04496	2	1	0	0	2	0	0	0	0	0
K04516	111	207	4	128	210	3	72	1	88	33
K04517	227.5	122	54	69.5	85.5	65	258	137	163	318
K04518	53	128	4	84	105	3	30	1	35	24
K04564	83	193	4	151	171	4	66	1	59	62
K04567	553	393	506.984	402	414	477	538	550.25	539	629.985
K04607	0	0	0	0	0	0	0	0.666667	0	0
K04608	0	0	1	1	0	1	0	0.333333	1	0
K04652	4	1	2	0	0	0	1.5	2	2	3
K04691	0	0	1.33333	3.10256	0	3	0	0.333333	1	0
K04751	62	12	14	3	5	7	72	38	40	94
K04758	0	1	119	58	20	114	9	86	39	1
K04759	171	339	1338	772	534	1387.01	247	901	602	113
K04761	37	49	0	35	37	0	27	0	10	13
K04762	15	38	0	22	27	0	10	1	14	6
K04763	251.75	174.333	23	92	125.167	16	274	141	173	356
K04764	1.2	4	0	2.7	8.2	0	3.53333	0	1	0
K04765	3.1	2	43.6667	20.5	12.5	33	4	27	13.3333	0.5
K04767	1	0	0	0	0	0	0	0	0	0
K04769	0	0	95	35	17	111	5	58	38	1
K04771	3.92857	7.1119	7	8.92857	9.67857	6	1.8125	3	6.92857	2.92857
K04772	4.7381	13.6381	0	8.57143	11.1667	1	3.79167	1	3	2.07143
K04773	54	123	1	70	87	1	52	0	41	31
K04776	0	0	3	0.5	0	2	0	1	0	0
K04783	0	0	5	1.5	5	5	0	10	4	0
K04784	0	0	0	0	2	5	0	1	1	0
K04786	0	0	9	2	1	6	0	3	2	0
K04787	0	0	4	1.66667	1	4	0	3	0	1
K04788	0	0	1	0	0	0	0	0	0	0
K04789	0	0	0	1	0	2	0	1	1	0
K04792	0	0	0	0	0	0	0	1	0	0
K04856	0	0	0	0	0	0	0	0	1	0
K04966	0	0	1	0	0	0	0	0	0	0
K05034	0	0	8.39286	5.14286	4.09091	9.30556	1	7.125	4.14286	0
K05037	0	0	0	0	0	0.5	0	0	0	0
K05048	0	0	2.35714	1.85714	0.545455	2.5	0	1.75	1.85714	0
K05297	1	1	0	1	3	0	0	0	0	1
K05299	0	0	0	0	0	1	0	2	0	0
K05315	0	0	0	0	0	0	0	1	0	0
K05333	0	0	0	0	0	0.0555556	0	0	0	0
K05334	0	0	0	0	0	0.888889	0	0	0	0
K05335	0	0	5	0	1.66667	6	1	1	0	0
K05340	38	85	2	65	80	0	30	0	36	23
K05341	416	56	47	1	13	18	424	229	248	561
K05343	36	50.5	2	29.1667	36.9444	1	35	13	28	28.5
K05349	2626.78	2306.83	179.333	1282.76	1734.5	106.667	2589.83	1037.67	1685.17	2772.17
K05350	1	1	310.319	163.5	62.8333	306.476	28.6667	207.2	130.5	11.3333
K05355	0	0.333333	0	0.5	0	0	0.333333	0	0.333333	0
K05356	0	4.34762	0	1	2.22857	1.42857	1	0	1	0.8
K05358	0	0	1	0	0	0	0	0	0	0
K05364	355	51	75	16.5	21.5	61.6111	372.5	238.5	203	457.5
K05365	0	0	0	0	1	0	0	0	0	0
K05366	135	189.5	91.5	194	232	97	89	76	113	50
K05367	129	199.5	16	141	210	9.5	82	9	91	39
K05499	4.66667	3	1	0.666667	3	0	2.66667	0	1	1
K05515	88	164.5	111	141	193	126.889	64.5	77.5	101.333	32.5
K05516	0	0	4	7	5	4	0	3.83333	3	0
K05520	115	24	19	5	3	6	134	82	69	174
K05521	0	0	43	16	11	39	4	30	7	1
K05528	0	0	1	0	0	1	0	0	0	0
K05540	1	3	13	7	2	19	2	5	4	0
K05565	1	2	0	0	0	0	1	0	0	0
K05577	0.0729167	0	0	0.112903	0	0	0	0	0	0
K05587	0	0	0	0	0	0	0	0	0	0
K05591	0	0	9	5	2	12	2	4	3	0
K05592	84.5	192.875	214.372	208.5	192.5	242.867	78.5	155	127.5	43
K05595	1	0	0	1	2	0	0	0	1	2
K05606	37	46	1	43	43	0	14	0	18	11
K05613	0	0	0	0	0	0	1	0	0	0
K05648	0	0	0	0	0	0.5	0	0	0	0
K05655	0	0.833333	0	0	0	0	0	0	0	0.333333
K05656	1	6.5	7	8	3	5.125	2.33333	4	2	1
K05657	0	0	1.5	1	1.5	3	0	2	1	0
K05658	3.16667	5.25	14.4667	12.3333	8.33333	21.75	2.25	9.5	7	0
K05660	0	2	0	0	0	0	0	0	0	0
K05661	2	3	0	1	1	0	0	0	1	0
K05662	0.333333	1	0	0.5	0.333333	0	0	0	0	1
K05663	0	2	0	1.66667	4.1	1	1	0	3.33333	1
K05685	1	2.16667	29.5	16.8	9	39	1.5	27.4375	14	0
K05687	0	0	1.5	0	2.5	0.5	0.5	3.5	1.5	0
K05748	0	0	0	0	0	2	0	0	0	0
K05786	32	5	2	0	0	3	29	14	24	52
K05787	0.2	0.25	0	0.2	0.2	0	0.2	0	0	0
K05794	196	33	17	0	4	15	214	139	119	323
K05796	0	0	0.5	1	0	0	0	0	0	0
K05799	5	7	0	2	6	0	2	0	6	2
K05804	0	0	1	0	0	1	0	0	0	0
K05807	4	13	0	4	11	0	4	0	2	4
K05808	0	1	28	11	10	35	5	30	21	0
K05814	0	0	3	2	1	6	0	0	1	1
K05816	1	0.666667	1	2	2	1.55556	1	2.12069	0.0540541	0
K05821	0	0	1	0	0	2	0	0	0	0
K05823	1	0	0	1.66667	2	0	1	0	0	0
K05837	54.5	116.5	70.75	104.833	122.333	91.1667	55.5	56	65	27
K05838	148	30	13	2	7	10	202	94	112	245
K05842	1	0	0	0	0	0	0	0	0	0
K05845	0	0	0	0	0	0	0	1	0	0
K05847	0	0	6.16667	3.5	0.5	6.91667	0	3.63333	4.16667	0.666667
K05850	0	1.95833	0	0.375	1	0	0.75	1	0.2	0
K05853	0	0	0.344538	1.05263	0.125	0.642857	0	0.558824	0.142857	0
K05882	2	4	0	3	3	0	3	0	0	1
K05885	9	10	0	8	8	0	3	0	2	2
K05886	1	0.5	0	0.5	0.5	0	1.5	0	0	0.5
K05896	171	32	103	26	30	90	187	170	146	241
K05903	17	30.3	0	23.4667	18.6333	0.833333	8	0	6	5.3
K05905	4	10	0	7	13	0	3	1	2	1
K05928	0	0	0	0	0	1	0	0	0	0
K05939	0	0	2	1	0	2	0	2	1.5	0
K05968	5	10	0	6	14	0	6	0	5	3
K05970	67	127	211	189	166	228	73	158	132	37
K05971	0	0	0	0	0	1	0	0	0	0
K05985	0	1	66	32	21	56	8	44	22	1
K05986	1	0	0	2	2	0	0	0	1	1
K05995	28	68	1	40	50	1	14	0	20	14
K06001	159	300	443	411	350.5	468	148	314	273	75
K06012	0	0	66	25	10	87	7	52	22	5
K06015	1	4	0	2	0	0	0	0	0	0
K06016	0	0	13	6	3	10	1	6	7	0
K06019	0	0	4	1	1	2	0	4	2	1
K06020	0	0	1	0	2	0.5	0	3.5	0	0
K06022	0	1	0	0	0	0	0	0	0	0
K06023	2	0	253	107	40	298	19	144	87	8
K06024	173	27	82	38	14	92	207	136	127	202
K06041	69	130	0	70	105	0	41	0	48	27
K06076	18	41	3	33	39	0	21	0	11	11
K06101	0	0	0	0	0	0	0	1	0	0
K06113	0	0	5	1	1	1	0	3	1	0
K06127	0	0	0	0	0.5	0	0	0	1	0
K06131	136	288	188	250.5	247	180	108	124	153	67
K06132	0	0	0	0	1	0	0	0	0	0
K06133	0	0	34	12	4	33	4	29	16	0
K06142	0	0	0	0	0	0	0	0	0	0
K06147	2603.58	670.2	2319.57	1132.94	801.571	2208.51	2965.12	2954.96	2398.34	3538.08
K06148	865.5	141.667	151.25	46.0833	53.6667	120	980.75	595.667	554.75	1197.33
K06153	238	128	171	157	143	150	233	212	187	277
K06158	258	513.5	238	418.5	501.714	248	185.5	159	283	109
K06159	1	3	0	0	0	0	0	0	0	0
K06160	1	1.33333	0	0	0	0	0	0	0	0
K06162	0	0	0	0	0	0	1	0	0	0
K06167	50	108	1	65	107	1	33	0	41	22
K06168	397	274	312.5	257	268.5	264	448	403	376.5	497
K06173	208	121	109.667	102	111	94.6667	258	182	218	274
K06174	0	0	0	0	0	1	0	0	0	0
K06175	0	0	3	2	0	1	0	4	2	0
K06177	150	32	20	1	5	8	196	108	109	231
K06178	247	159	220.333	154	188	222	284	247	248	280
K06179	0	1	72.3333	28.4286	14.7	82.7	3.5	46.6667	22	1
K06180	364	296	330.667	333.571	334.3	391.3	331.5	354.19	353	356
K06183	0	0	76.6667	23	14	70	8	54	24	2
K06185	0	0	0	0	0.285714	0	0	0	0	0
K06187	156	101	184	145	108	201	189	205	170	193
K06189	1	7	0	3.6	7	0.5	0	0	1	1
K06191	51	9	6	0	2	5	50	31	45	73
K06193	2	1	1	0	0	0	1	2	0	5
K06194	0	0	0	0	0	1	1	1	0	0
K06199	418	68	36	5	18	26	460	238	253	552
K06200	443	71	49	7	20	25	582	295	316	687
K06201	35.8889	80	0	66	56	0	27	0	21	20
K06206	1	0	149	47	31	146	14	97	44	5
K06207	599	493	535	504	442	561	684	644	592	713
K06209	0	0	36	11	5	28	1	27	10	0
K06212	2	3	0	1	2	0	0	0	0	0
K06215	189	31	10	1	6	9	242	111	123	276
K06217	317	182	226	191	175	245	380	340	277	371
K06221	5	5	0	7	5	0	3	0	2	3
K06225	0	0	0	0	0	1	0	0	0	0
K06236	0	2	0	0	0	0	0	0	0	0
K06237	0	0	0	1	0	0	0	0	0	0
K06254	2	0	0	0	0	0	0	0	0	1
K06255	0	0	2	4	1	4	1	3	0	0
K06283	1	0	60	28	9	56	6	43	17	0
K06284	0	0	14	11	5	21	2	20	4	1
K06287	324	145	152	79	79	136	372	273	255	436
K06295	0	0	122	41	19	117	14	96	45	6
K06310	0	0	1	1	0	1	0	0	1	0
K06333	0	0	26	8	2	21	2	15	10	1
K06334	1	4	201	84	34	197	14	146	59	6
K06346	113	13	122	57	25	112	122	153	105	161
K06370	0	0	0	1	0	0	0	0	0	0
K06373	0	0	10	2	4	11	2	4	8	0
K06374	1	0	69	23	10	53	7	33	18	6
K06378	0	1	19	9	5	23	2	15	4	2
K06379	1	0	63	26	13	88	7	47	33	2
K06381	0	0	95	39	16	87	11	67	34	0
K06382	0	0	0	0	0	0	0	0	0	0
K06383	0	0	5	2	0	3	0	2	1	0
K06385	0	0	75	21	12	74	4	45	19	1
K06387	0	0	40	6	8	30	1	18	14	0
K06390	0	0	101	34	17	93	4	65	38	3
K06391	0	0	0	0	0	0	0	0	0	0
K06392	0	0	41	17	8	53	6	35	14	3
K06393	0	0	18	4	1	25	0	13	8	0
K06394	0	0	10	3	0	5	2	4	1	1
K06396	0	0	0	0	0	0	0	0	0	0
K06397	0	0	50	20	8	42	3	21	22	1
K06398	3	0	304	154	75	325	34	217	112	7
K06399	1	0	91.3333	50.3333	25	112	14	88.3333	37	1
K06400	0	0	78	43	6	99	7	59	33	2
K06405	0	0	85	31	14	82	4	36	31	2
K06406	0	0	271	86	48	228	17	165	83	3
K06407	1	0	106	36	20	94	4	68	31	1
K06408	0	0	2	1	0	0	0	1	0	0
K06409	0	0	31	8	7	32	2	20	8	3
K06410	0	0	95	39	18	79	7	48	31	5
K06411	2	1	110	52	27	131	7	71	35	4
K06412	0	1	65	22	15	62	8	31	20	3
K06416	1	0	77	32	16	65	7	35	22	1
K06438	0	0	0	0	0	0	0	0	0	0
K06442	193	35	107	46	29	113	244	168	129	299
K06518	7	18	0	10	12	1	5	0	8	3
K06591	0	0	0	1	0	0	0	0	0	0
K06636	0	0	0	0	0.923077	0	0	1	0	0
K06672	0	0	2	3	0	0	1	2.5	1	0
K06675	0	0	0	0	2	0	0	0	0	0
K06831	0	0	0	0	0	0	0	1	0	0
K06840	0	3	0	1	2	0	1	0	0	0
K06857	0	0	8.53333	0.666667	0	0.916667	1	1.33333	2.33333	0
K06861	55	156	1	95	142	1	42	0	62	29
K06871	82	182	451	290	208	460	83	306	199	47
K06872	20	19	1	16	28	0	8	0	5	3
K06877	14	25	0	12	11	0	6	0	4	5
K06881	22	50	92	81	60	113	23	67	54	13
K06882	0	0	3	0	0	3	1	0	2	0
K06889	306	217	184	169	188	158	314	214	248	336
K06890	161	33	13	0	8	11	179	119	115	252
K06894	84	204	2	113	138	2	66	0	72	44
K06896	151	297	4	196	259	1	95	0	81	56
K06901	274	41	402	168	84.2	425	333	460	307	397
K06902	256	36	24	1	12	23	321	184	189	416
K06910	95	14	7	0	3	8	112	59	67	133
K06911	54	102	2	59	80	0	31	0	35	18
K06915	216	401	8	281	325	4	155	0	134	87
K06921	300	50	26	0	9	12	334	192	205	414
K06925	51	56	79	62	55	101	50	81	79	51
K06926	293	46	76	31	20	62	329	195	210	387
K06927	13	22	0	9	18	1	11	0	6	5
K06941	336	191	281	252	187	281	362	337	332	390
K06942	402	272	365	328.875	253	409	401	415.533	369.2	392
K06949	74	124	163	164	139	165	51	143	128	37
K06950	420	412	514	434	443	499	455	532	477	470
K06958	198	25	167	53	37	138	234	248	168	266
K06959	186	357	572	466	439	580	135	406	322	77
K06960	46	12	50	13	10	32	57	51	50	70
K06966	160	31	15	1	3	11	193	101	110	216
K06967	0	0	23	15	9	33	4	34	7	1
K06969	143	279	270.5	313.929	307	241	131	180	202	80
K06973	30	57	104	103	88	107	32	57	58	17
K06975	14	29	0	17	22	0	13	0	12	10
K06978	86	160	2	103	134.25	1	53	0	42	37.25
K06990	393	51	28	0	10	21	436	226	241	544
K06994	0	0	2.83333	1.5	0	0.833333	0	0.833333	0.833333	0
K06997	218	100	108	81	84	108	232	165	161	263
K06999	408	53	39	0	20	23	487	253	261	620
K07001	72	172	3	121	182	1	64	0	70	33
K07003	0	0	609	247	132	631	53	430	223	13
K07004	0	0	2.4	1.4	0	1.8	0	0	1	0
K07005	14	3	17	12	1	15	20	21	16	26
K07006	122	24	14	0	5	9	154	84	83	179
K07007	46	95	287	191	142	287.5	48	167	124	21.3333
K07009	158	24	20	2	10	10	181	88	103	212
K07010	82	18	112	49	16	119	126	147	111	130
K07011	263	149	10	71	89	12	277	136	142	308
K07012	0	2	147	62	28	140	21	98	38	10
K07015	1	0	36	26	7	49	3	40	15	0
K07021	0	0	6.62143	1.775	1.96548	5.02857	0.4	2.30357	3.66071	0
K07023	36	72	156	100	106	174	34	121	86	25
K07024	680	151	133	56	59	113	739	437	447	863
K07025	270.94	98.8571	26	26.5	58.25	11	325.071	174.071	197.714	398.964
K07029	502	142	166	91	87	165	631	398	428	774
K07030	1	1	335	152	61	342	23	239	137	12
K07032	14	19	0	12	17	0	8	0	2	4
K07033	1	0	87	38.5	13	83	5	65	22	4
K07039	0	0	4.33333	1.83333	1.5	5.83333	0.333333	2.66667	3	0
K07040	114	16	37	11	9	31	147	101	91	169
K07042	116	17	137	55	32	139	148	132	108	161
K07043	185	113	79	72	91	87	197	152	170	248
K07045	0	0	164	83	33	156	9	106	60	5
K07047	382	62	39	3	17	22	452	235	240	567
K07052	194	41	56	31	11	59	204	136	146	254
K07053	168	44	451	180	88	457	263	388	240	264
K07056	341	204	237	197	188	217	366	291	308	387
K07058	160	77	13	43	54	7	188	98	118	233
K07062	82	16	11	0	0	5	104	59	58	126
K07075	0	0	0	0	0	0	0	1	1	0
K07078	54	112	1	77	98	0	43	0	44	34
K07079	238	454	273.029	447	486	265	205	199	291	107
K07082	302	135	69	84	126	62	282	187	205	361
K07085	275	517	8	371	464	2	199	1	206	125
K07088	185	33	112	41	31	129	204	205	170	303
K07089	87	193	2	106	160	1	70	0	47	37
K07090	274	33	246	91	47	254	310	320	248	383
K07095	45	84	25	58	72	22	23	27	32	16
K07098	18	42	162	108	71	171	25	128	76	13
K07099	0	0	153	77	27	166	12	110	50	10
K07106	69	151	3	83	118	0	53	0	44	28
K07107	31	53	27.6667	52.75	47.3333	39.6667	17	23.5	39	15
K07109	0	0	0	0	0	0	0	0	0	0
K07110	0	0	1	0	0	1	0	3	0	0
K07114	421	201	38	93	166	17	444	210	273	509
K07119	0	0	0	0.5	1	0	0	0	0	0
K07124	7.5	43	62	48	31.5	65	20	45	28	11
K07126	0	0	0	0	0	1	0	0	0	0
K07133	2096	588	223	238	391	163	2399	1287	1422	2916
K07137	112	214	289	243	220	266	108	203	181	53
K07138	106	193	5	124	162	2	64	0	65	40
K07139	58	119	171.687	169.842	133.947	185.453	56.8974	146.708	97.9474	37
K07152	0	1	0	0	0.5	0	0	0	0	0
K07154	1008	784	68	432	610	31	959	404	685	1071
K07164	45	85	0	59	83	0	30	0	35	18
K07165	6	11	0	5	8	0	4	0	2	5
K07166	37	10	60	26	10	55	65	83	73	89
K07171	1	1	168	71	41	169	19	109	69	5
K07173	106	14	95	37	24	119	139	143	89	162
K07177	192	29	23	0	5	9	215	109	131	280
K07183	168	18	60	27	19	75	169	132	127	208
K07185	0	0	39	24	6	56	3	48	16	2
K07192	0	2	241	129	65	297	19	171	85	6
K07214	4	8	1	9	6	0	2	0	2	0
K07220	133	21	12	1	2	6	153	83	89	211
K07230	118	23	8	0	5	3	131	74	69	156
K07238	67	114	149.909	131	126	130	51	103.059	89	38
K07239	0	3	0	2	1	0	1	0	0	1
K07240	60	98	222	188	130	235	56	163	122	23
K07243	297	55	33	0	10	7	361	184	183	463
K07250	0	1	2	0	0	2	1	1	0	0
K07258	1	0	153.083	54.3333	22.3333	117.333	14.3333	104.333	39.5	5.5
K07259	311	48	35	0	13	18	351	185	214	427
K07260	0	0	56	31	5	50	10	59	24	0
K07263	131	226	2	158	220	3	106	1	80	54
K07272	415	69	52	0	15	21	502	308	272	610
K07273	0	0	123	52	24	95	11	71	42	0
K07277	110	256	7	140	199	2	80	1	77	46
K07279	1	0	0	0	0	0	1	1	0	0
K07282	315	100	90	56	82	86	317	252	196	429
K07284	399	66	272	115	48	242	473	448	314	635
K07301	50	104	2	85	85	0	40	0	29	27
K07304	12.5667	26.65	0	16.75	28.3333	1	9.75	1	5.5	7.73333
K07305	13	28.8333	0	20	28.5	0	13.5	0	15.1667	10.8333
K07316	1	0	49	25.8	8	52	5	37	16	2
K07320	0	0	10.5	4.66667	0	12.9167	2	5.66667	4.66667	1
K07322	36	71	0	37	55	0	22	0	22	17
K07339	0	0	41	21	12	50	3	31	18	1
K07343	0	0	2	1	0	2	0	1	2	0
K07375	1	0	0	0	0	0	0	0	0	0
K07386	634.5	336.167	45	141	229.5	29	645	296	358	752
K07391	445	303	361	329	271	359	469	462	396	519
K07397	0	0	0	0	0	0	0	0	0	0
K07398	0	1	0	0	0	0	0	0	0	0
K07399	0	0	1	0	0	0	0	0	0	0
K07405	90	182	2	110	154	1	51	0	68	34
K07407	865	882	611	769	849	618	866	710	751	906
K07442	257	39	22	1	11	20	279	161	165	323
K07443	16	34	53	40	46.5	56	16	36	30	9
K07444	1	1	229	110	57	239	20	155	71	10
K07447	133	56	69	60	66	73	148	101	88	173
K07456	110	211	361	289	238	398	102	262	193	63
K07457	148	20	10	1	5	8	177	94	107	217
K07458	142	96	11	47	55	6	166	65	107	174
K07459	0	0	2	2	0	4	0	4	0	0
K07460	115	24	32	22	8	37	124	86	82	136
K07461	15	14	1	21	24	0	7	0	14	5
K07462	119	242	244	231	260	256	88	180	156	60.0149
K07464	0	0	10	11	0	12	1	7	4	0
K07466	0	0	0	0	0	1	0	0	0	0
K07478	395	306	346	323	308	365	445	409.333	399	448
K07483	61	10	16	4	4	12	91	54	47	115
K07486	0	0	0	1	1	0	0	0	0	0
K07493	0	0.5	0	2	0	0	0	0	1	0
K07497	0	0	24	15	2	35	2	26	12	1
K07498	0	0	0	0	0	0	0	0	0	0.5
K07503	198	28	15	0	10	9	197	87	128	242
K07506	0	0	3	1	0	0	1	1	0	0
K07507	29	56	0	49	52	0	26	0	19	6
K07511	0	0	3	1	0	1	0	0	0	0
K07535	0	0	5	2	3	4	1	2	2.5	0
K07552	44.6667	95	2	62	79.5	1	25	0	29	16
K07560	129	78	104	107	87	111	149	142	126	186
K07566	194	121	213	131	136	207	196	217	183	186
K07567	114	81	7	45	56	5	98	41	60	120
K07568	166	401	268	348	369	298	164	214	241	88
K07570	0	0	0	0	0	0	0	0.375	0	0
K07571	0	0	60	24.5	14	55	3	48.625	18	2
K07574	59	13	70	43	14	68	75	108	56	77
K07584	0	0	14	9	5	20	0	19	6	3
K07588	88	185	3	119	160	0	64	0	62	34
K07604	2.33333	0.666667	0	1.33333	1	0	1	0	1	0
K07605	1.66667	4.33333	0	0.666667	2	0	2	0	2	2
K07636	61.0667	123.067	185.267	129.4	127.333	155.5	50.9167	110.5	114.833	21
K07639	0	1	0	0	0	0	0	0	0	0
K07640	0	0	0	0	0	1	0	0	0	0
K07642	0	0	1.33333	0	0	4	1	2	3	0
K07644	7	4	6	5	7	1	2	1	2	0
K07645	0	0	0	0	0	1	0	0	0	0
K07646	95	168.667	6	115.333	177.333	0	67.3333	2	64	44
K07648	2	2	0	3	3	0	2	0	1	0
K07649	4	6	4.33333	6	5.5	6.66667	4	5.83333	2	0
K07650	0	0	5	1	1	9	1	5	2	0
K07651	0	0	2	0	1	4	0	2	0	0
K07652	2.6	4.93333	7.9	3.1	4.5	11.5	1	1	3.5	1
K07653	0	0	0	0	0	1	0	0	0	0
K07654	366	49	29	0	10	34	376	212	257	476
K07657	11.1111	29	33.2857	41.5	37	49.2143	20	26.7619	37.9286	6
K07658	39	96	130	124	102.5	150.5	36.5	108.833	80	23
K07659	2.88889	4.5	1	4	4	0.333333	0.5	2	1	0
K07660	0	1	0	0	0	0	0	0	0	0
K07661	0	0	9	2.6	0	2.6	0	1.6	1	0
K07662	0	0	1.33333	0	0	3.33333	0	0	1	0
K07664	0	0	0	1	0	0	0	0	0	0
K07665	0	2	6	2	4	5	3	7	6	0
K07666	0	0	1	4	1	5	0	6	0	0
K07667	3	9	3.21429	1.5	6	2.78571	2	0.571429	1.57143	0
K07668	4	5	2	4	4.5	0.833333	2	0	0	4
K07669	0	1.5	0	2	4	0	1.5	0	1	0
K07670	135	28	8	1	4	8	170	75	93	234
K07677	0	0	1	0	2.66667	0	0	0	0	0
K07678	0	2	0	1	3	0	1	0	0	0
K07679	1	5	1	2	3	0	1	0.5	2	1
K07683	0	3	0	0	1	0	0	0	0	0
K07684	1	1	0	5	2	0	0	0	2	1
K07692	0	4	0	1	2	0	0	0	1	0
K07694	0	0	2	2	0	2	0	0	2	0
K07699	0	0	117	43	21	122	6	79	42	3
K07704	0.666667	1	0	1.66667	3	0	0.333333	0	1	0
K07705	0	0	0	0	0	0	0	0	0	0
K07710	0	0	6.5	1.5	1.5	9.5	0	5	3.5	0
K07712	2.5	1	0	2	1	0	0	0	1	0.666667
K07713	29.1667	66.1667	2	32.1667	53	0	27	0	23	13.1667
K07714	0	1	0	1.33333	2	0	0	0	1	0
K07715	5	5	0	7	5	0	3	0	1	1
K07716	0	1	0	0	1	3	0	2	3	1
K07720	3	7	16.25	16	11	19.25	5.25	19.5	7.5	2
K07726	155	32	17	3	3	14	204	116	128	251
K07727	66	52	72	57	49	52	67	77	65	72
K07729	1	0	102	38	23	93	6	70	41	3
K07736	124	14	14	1	6	8	141	80	76	181
K07737	27	55	0	30	60	1	21	0	30	11
K07738	108	10	150	49.5	41	134	121	153	115	164
K07739	0	0	1	0	0	0	0	0	0	0
K07741	0	1	9	3	1	8	1	3	6	0
K07742	0	0	67	38	12	78	5	47	30	2
K07746	18	34	0	18	27	0	14	0	8	3
K07768	236	45	31	1	7	20.5	284	174.5	177	355
K07769	0	0	5	2	1	5	0	2	1	0
K07770	0	0	6	3	0	5	0	3	0	0
K07774	0	0	0	0.5	0	1.5	0	1.5	0.5	0
K07775	0	0	8	6	0	11	1	10	2	0
K07776	163	30	26.5	6	5	29.6667	203	99.5	112.5	230
K07783	211.357	381.482	6.5	251.042	388	3	145.107	2	135.875	69.6667
K07784	0	0	0	0	0	0	0	0	0.25	0
K07788	0	0	0	0.75	0	0	0	0	0	0
K07789	3	12	1	7	6	0	1	0	3	1
K07798	1	1	0	1	0	0	0	0	0	0
K07799	1	1	0	1	0	0	0	0	0	0
K07813	0	0	1	1	0	3	0	0	1	0
K07814	2	1	60	25	14	56	9	38	16	5
K07822	1	0	0	0	0	0	0	0	0	0
K07913	0	1	0	0	0	0	0	0	0	0
K07979	63	7	65	16	17	59	91	71	69	116
K08070	12.3333	14.75	1	11.1667	12.4048	2.33333	4.39583	2	2.32143	1
K08081	0	0	0	0	0	1	0	0	0	0
K08133	0	0	1	0	0	0	0	0	0	0
K08138	0	0	0	0	2	0	0	0	0	0
K08139	0	0	0	0	1	0	0	0	0	0
K08150	0	0	0	1	1	0	1	0	0	1
K08154	0.333333	1	0	0	1	0	0	0	0	0
K08156	327	205	24	113	177	17	357	152	237	353
K08169	116	242	7	152	208.5	2	83	1	73	51
K08177	276	20	29	0	8	18	303	160	162	359
K08178	0	0.5	0	0	0	0	0	0	0	0
K08191	139	277	7	150	239	2	93	1	99	66
K08217	350	171	21	90	115	27	396	200	213	446
K08218	263	599	6	370	505	2	198	0	179	111
K08223	86	187	1	126.96	162	4	64	0	65	45
K08239	6	10	0	3	8	0	2	0	2	2
K08253	0	0	0	2	1	1	0	1	1.6	0
K08281	181	35	13	1	7	11	192	106	121	234
K08289	427.5	279.833	30	155	200	11	416	165	235.5	462
K08295	0	0	4	5	2	8.33333	2	4.33333	1	0
K08296	128	16	10	1	1	8	160	84	77	184
K08300	436	57	40	2	19	30	449	269	273	584
K08301	111	186	3	129	154	0	56	0	57	34
K08303	547	360	488	394	356	477.333	576	580	533	645
K08305	0	0	0	0	1	0	0	0	0	0
K08307	43	117	3	63	82	1	45	1	38	24
K08309	1	1	0	1	0	0	0	0	1	0
K08311	0	0	0	0	0	0	0	1	0	0
K08316	133	33	18	6	7	20	151	105	84	191
K08325	102	211	3	134	168	3	85	2	75	41
K08326	0	0	0	0	0	0	0	1	0	0
K08343	0	0	0	1	0	0	0	0	0	0
K08369	502	80	58	1	17	33	607	324	321	777
K08372	266	46	45	18.5769	13	52.5	304	181	175	398
K08384	0	1	231	95.5	38.5	228.5	22	172	74.6667	8
K08476	0	1	0	0	0	0	0	0	0	0
K08479	0	1	3	0	1	3	0	1	1	0
K08483	335	60	413	168.5	80	387.2	451	485.7	367.5	517
K08484	0	0	0	0	0	0	0	0	1	0
K08590	107	94	6	47	81	3	103	36	62	84
K08591	28	66	75	64	60	73	20	48	40	15
K08600	0	1	168	82	39	164	21	139	79	4
K08604	3	0	0	0	2	0	2	0	0	0
K08651	1	2	0	1	3	0	0	0	1	0
K08656	0	0.5	0	0	0	0	0	0	0	0
K08659	736	117	52	3	31	40	795	431	461	1015
K08673	2	5	0	4	2	0	0	0	1	0
K08675	0	0.5	3.33333	1.75	3	8.65789	0	4.85	1.33333	0
K08678	0	0	0	1	0	0	0	0	0	0
K08679	0	0	12.3333	6.5	1	9.5	0	11	3	0
K08681	138	22	11	0	4	7	168	79	93	215
K08724	0	0	5	2	3	7	0	4	2	0
K08735	1	0	1	1	2	0	0	2	0	0
K08737	0	0	12	3.5	1.5	10.5	0	10.5	6	0
K08814	0	0	2	1	0	2	0	1	1	1
K08819	0	0	0	0	0	0	1	0	0	0
K08864	0	0	0	1	0	0	0	0	0	0
K08869	0	0	3.5	0	0	2.5	0	2	1	0
K08883	0	1	0	0	0	0	0	0	0	0
K08884	986.299	155.592	338.765	124.69	92.4524	274.817	1162.95	814.686	711.355	1497.97
K08955	0	0	0	0	0	0	0	1	0	0
K08956	7.30794	22.6135	1	10.5389	15.0095	0.2	5.81385	1	3.35556	5.5
K08961	30	69	1	55	68	0	22	0	28	19
K08970	0	0	0	0	1	0	0	0	0	0
K08972	59	8	8	0	1	3	74	39	39	97
K08974	65	121	2	93	126	0	52	1	42	34
K08978	7	25	249	128	79	269	19	172	97	13
K08981	0	0	5	1	0	1	0	3	0	1
K08998	73	57	66	44	53	68	106	82	81	109
K09009	134	15	10	0	3	6	153	93	85	183
K09011	152	259	7	203	247	3	92	1	90	70
K09013	247	184	189	172	159	204	261	225	267	303
K09014	485	367	40	211	301	23	492	210	320	539
K09015	309	94	23	25.5	47	8	281	162	185	408
K09022	0	0	0	0	0	0	1	0	1	0
K09024	0	0	1	3	0	0	1	1	0	0
K09069	0	0	1	0	0	1	0	0	0	0
K09117	24	64	0	31	49	1	12	0	25	7
K09118	586	95	64	1	21	37	666	419	385	931
K09121	0	0	0	0	0	0	0	0	1	0
K09125	0	0	24	12	6	21	1	26	11	1
K09144	202	30	24	1	4	6	221	125	142	293
K09157	312	41	460	211	103	467	397	481	361	457
K09163	0	0	132	59	25	146	12	82	50	3
K09181	0	0	0	1	0	0	0	0	0	0
K09185	0	0	2	3	1	4	0	6	4	0
K09228	1	4	0	2	4	0	1	0	1	0
K09251	7.5	6.66667	0	9.5	6.3	0	5.5	0	4.66667	2.83333
K09265	1	0	0	0	0	0	0	0	0	0
K09313	0	0	0	0	0	1	0	0	0	0
K09368	0	3	0	2	2	0	0	0	0	0
K09382	0	0	0	0	0	1	0	0	0	0
K09385	0	0	1	0	0	0.666667	0	0	0	0
K09389	0	0	0	0	1	0	0	0	0	0
K09403	0	0	4	1	1	3	0	3	2	1
K09422	0	0	0	1	0	0	0	0	0	0
K09458	122	258	633.144	440.485	308.333	657	137	429.818	300.967	78
K09459	0	0	130	55	30	123	16	95	38	1
K09490	0.111111	0.105263	0.866667	0	0	0	0	1.77778	1.06667	1.05714
K09523	0	0	0	0	0	0	0	0	0	1
K09552	1.2	1.5	0	1.2	1.25	0	1.5	0	1.5	0
K09553	1	1	0	2	2	0	0	0	0	1
K09560	0	0	0	0	0	1	0	0	1	0
K09591	0	0.75	0	1	0	0	0	0	0	0
K09607	0	0	1	0	0	0	0	0	0	0
K09684	0	0	12	3	2	5	0	12	4	1
K09686	14	39	143	92	54	165	17	106	66	8
K09687	260	47.3333	1182.52	518.917	245.667	1152.58	352.333	944.905	577.883	363
K09689	0	0	0	0	0	1.75	0	0	0	0
K09690	0	0	6.16667	1	0	5	1	2	3	0
K09691	3	10.3333	36.3333	20.3333	15	42	3.5	28	13	5
K09695	0	0	2	3	1	3.33333	0	0	2	0
K09697	0	0	8.33333	2.25	0	7.83333	0	2.33333	1	0
K09698	1.16667	0	19.5	12.6667	6.33333	32.25	5	18.5833	4	2
K09704	447	300	28	172	243	21	417	187	305	465
K09705	86	15	8	0	5	10	108	68	70	120
K09710	122	32	102	49	49	89	122	114	87	157
K09747	0	1	44	19	6	34	5	27	18	1
K09748	11	14	73	44	28	60	10	43	27	6
K09760	323	157	235	179	156	230	343	346	293	397
K09761	213	98	103	84	83	89	235	198	179	266
K09762	181	39	100	26	20	83	233	156	135	315
K09765	2	0	129	55	27	143	9	100	39	4
K09768	0	1	19	9	3	31	2	16	8	2
K09769	0	0	157	62	27	168	20	112	48	6
K09772	92	9	43	13	9	38	88	70	82	97
K09775	0	1	36	19	2	32	3	21	14	3
K09777	1	0	68	35	13	62	5	47	23	2
K09779	0	0	36	21	5	50	2	34	18	1
K09787	0	0	27	23	7	27	2	22	20	1
K09790	13	28	1	28	23	2	16	0	11	8
K09793	7	20	0	11	12	0	3	0	6	2
K09800	1	0	0	1	0	0	0	0	1	0
K09803	35	2	4	0	2	0	50	32	35	54
K09807	0	2	0	1	5	0	0	0	0	1
K09808	23	55	0	34.5	63	1	27	0	15	15
K09809	0	0	13	4	2	18	1	8	4	0
K09810	55.3786	62.9619	30.7181	72.9326	65.96	42.6101	70.0548	32.5933	42.8405	43.2786
K09811	191	46	88	41	34	79	250	142	135	243
K09812	225	108.667	209.914	155	140.033	239.117	310.167	276.75	231	310.833
K09815	34.25	86	103	94	79.55	115	36	62	64.75	17.5
K09816	32.6	68.8905	134	103.8	79.2333	121	34.8	86	71	18
K09817	88.1667	147.05	107.667	155.167	139	139.333	51	67.5	100	36.5
K09819	0	0	0	2	0	0	0	0	0	1
K09820	5	10	8.66667	7	1.5	7.66667	2	2.5	7	1.5
K09861	47	108	0	67	76	0	37	0	25	18
K09888	0	0	0	1	1	2	0	0	0	0
K09903	234	180	235.333	185	184	229	202	211	222	232
K09914	0	0	0	0	0	0	0	0	0	0
K09922	36	57	2	42	62	0	20	0	23	14
K09935	0	0	55	14	5	43	0	28	18	1
K09939	38	76	1	50	76	2	14	0	34	18
K09951	25	58	4	36	51	3	22	3	23	12
K09952	128	259	1	143	240	2	70	1	76	48
K09955	1362	207	770	297	190	824	1649	1366	1209	2010
K09972	0.754638	0.481466	3.41667	1.5	1	5.5	1.90286	3.03237	3.26104	0.530745
K09997	0	0	3	1	1	5	0	2	0	1
K10004	1.11111	0	0	0	0	0.777778	1.94017	1.13675	1	2.82051
K10005	173	29	12	0	6	16	186	115	111	230
K10006	53.8	8	10	0	0	4	56.7	42.875	34	74
K10007	329.2	42	26	3	9	19	306.3	197.125	197	429
K10008	200.336	34.5021	18	0.5	8	8.22222	247.171	138.1	140.632	295.339
K10010	0	0	34.3333	16	7	45.5	0	24	10	1
K10017	0	0	3.71154	1.23077	1.46154	3.13736	0.1	2.97802	1.73077	0
K10018	0	0	1	1	0	2.5	0	4.5	1	0
K10021	0	0	0	0	0	0	1.02727	0	0	0
K10038	0	0	18	3	3	11.3333	0	6.33333	3	0
K10039	180	31	18	0	3	15	233	103	123	252
K10040	162	18	15	0	5	10	166	79	81	209
K10041	1.00466	0.58658	6.79167	5.54167	1	5.95	5.29661	14.7884	5.70582	1.38182
K10111	0	0	1	0	0	0	0	0	0	0
K10112	4.46081	1.17391	355.232	151.488	76.195	358.246	40.9455	256.296	118.407	15.6532
K10116	0	0	10.0455	2.5	1	11.8333	0	10	4.14286	1
K10117	292	37	28	2	12	13	335	187	178	418
K10118	177	25	20.2	0	12	14	220	120	118	274
K10119	201.667	23	13	0	11.6667	11	222.667	116.333	128.667	267
K10138	0	0	0	0	2	0	1	0	0	0
K10164	0	0	1	1	0	2	0	3	1	0
K10189	0	0	0	0	0	0	0	1	0	0
K10190	0	1	4.5	0	0	3	0	2	1	0
K10202	0	0	0	0	0	0	0	1	0	0
K10206	2	1	327	134	71	316	29	228	117	7
K10230	0	0	4.52941	4.33333	4	8.83333	2.25	5	1.5	0
K10231	17.8333	67.8333	1	31.6667	43.1429	0	17.1667	0	19	9.33333
K10243	242.539	31.8261	28.9682	2.42879	8.71413	20.5218	276.774	163.738	142.684	371.315
K10251	0	0	0	1	3	0	0	0	0	0
K10254	404	64	34	3	17	26	461	239	249	608
K10406	0	0	0	1	0	0	0	0	0	0
K10429	0	0	1	0	0	0	0	0	0	0
K10441	3	7.5	7	2.5	5	6	3	7	5	0
K10532	1	0	0	0	0	0	0	0	0	0
K10545	0	0	0.5	0.5	0	0.5	0	0	0.75	0
K10546	244	35	15	0	13	14	251	163	147	380
K10547	218	29	16	1	6	9	244.9	114	150	322
K10548	341	50	40	3	12	15	372	214	211	482
K10558	0	0	0	1	0	3	0	2	0	0
K10562	0	0	2	0.5	0.5	3	0	4	2.25	0
K10563	2	8	0	9	10	0	4	0	2	3
K10594	0	0	1	0	0	0	0	0	0	0
K10598	0	0	4	1.16667	0	1.875	0	2.16667	1	0.5
K10680	0	0	0	2	3	0	0	0	1	0
[truncated: 305 more rows]

## Sheet: Observed Annotation Error
	Correct KO	Incorrect KO	No Annotation
KO	0.6166	0.0081	0.3754
Gene	0	0.013	0.987
Intergenic	0	0.1794,	0.8206
16S	0.940357	0	0.059643
