# Supplementary material for: Reconstructing the Genomic Content of Microbiome Taxa through Shotgun Metagenomic Deconvolution
Source: PLoS Comput Biol. 2013 Oct 17;9(10):e1003292. doi: 10.1371/journal.pcbi.1003292 (PMC3798274; doi:10.1371/journal.pcbi.1003292)
Supplement: Table S2 — The optimal number of clusters detected for each technique. (XLS) [file pcbi.1003292.s017.xls]

## Sheet: Clusters Detected
	All KOs	Single-strain KOs
k means	4	6
k medoids	14	16
NMF	5	5
CHAMELEON	253	136
MCL (inflation=1.4)	10	15
MCL (inflation=2)	28	15
MCL (inflation=6)	120	28
